# Supplementary material for: Comparative Genome Analysis Reveals the Molecular Basis of Niche Adaptation of Staphylococcus epidermidis Strains
Source: Front Genet. 2020 Nov 9;11:566080. doi: 10.3389/fgene.2020.566080 (PMC7680996; doi:10.3389/fgene.2020.566080)
Supplement: Supplementary Table 1 — Basic information of all strains analyzed used in this study. [file Table_1.XLSX]

## Sheet: Table_S1
Supplementary Information Table S1 Basic information of all strains analyzed
Strain	Name	Host	Location	Source	ST	Size (Mb)	GC%	ACME		SCCmec
								Biomarker	ACME_Type	Ccr	mecA	mecR	Ccr Type	mecA Type	mecR Type
SAMN02640610	1057	Human	Germany	Blood	-	2.02431	31.7	arcA:opp3A:opp3B	I		mecA	MecR1		IX	VIII
SAMN02640609	1457	Human	Germany	Blood	86	2.67808	31.9	opp3B:opp3A:arcA	I
SAMN02640611	8400	Human	Germany	Blood	114	2.71324	31.8	arcA	II
SAMN06167133	14.1.R1	Human	Denmark	Unknown	-	2.49695	32	arcA	II
SAMN00761790	14.1.R1.SE	Human	Other	Unknown	-	2.66774	31.8	arcA	II
SAMN02470857	36-1	Other	Russia	Unknown	-	2.67624	31.9	arcA	II	CcrA4	mecA	MecR1	IV	III	VIII
SAMN02470858	41tr	Other	Russia	Unknown	2	2.42917	32.3	arcA	II	CcrB4|CcrA4	mecA	MecR1	IV|IV	IX	VIII
SAMN02470856	528m	Other	Russia	Unknown	-	2.5719	32	arcA	II	CcrA4|CcrB4	mecA	MecR1	IV|IV	IX	VIII
SAMN05150008	A1KF08	Human	Germany	Blood	5	2.60729	32.1	arcA:opp3A:opp3B	I		mecA	MecR1		IX	IV-G
SAMN04962390	Ae-e06	Human	Germany	Blood	2	2.54015	32.1	opp3B:opp3A:arcA	I		mecA	MecR1		IX	VIII
SAMN05173250	AEEG06	Human	Germany	Blood	59	2.48167	32.1	arcA	II		mecA	MecR1		IX	IV-G
SAMN05173253	AHKF08	Human	Germany	Blood	59	2.48041	31.9	arcA	II		mecA	MecR1		IX	IV-G
SAMN04962397	ALKB06	Human	Germany	Blood	2	2.50456	31.9	opp3B:opp3A:arcA	I		mecA	MecR1		IX	VIII
SAMN05150050	AOKB02	Human	Germany	Blood	5	2.44985	32	opp3B:opp3A:arcA	I		mecA	MecR1		IX	IV-G
SAMN02470520	APO27	Other	Germany	Skin	-	2.73035	31.8	arcA	II
SAMN02470527	APO35	Other	Other	Skin	-	2.71766	31.8	arcA	II
SAMN05721775	ATCC 12228	Other	Other	Plants	8	2.76281	32	arcA	II
SAMN01103171	AU12-03	Other	Other	Unknown	59	2.39954	32.2	arcA	II
SAMN04296969	AU21	Human	Denmark	Skin	73	2.40112	32	arcA	II
SAMN04299194	AU23	Human	Denmark	Unknown	73	2.67828	32.3	arcA	II
SAMN04286639	AU24	Human	Denmark	Unknown	184	2.5263	32	arcA	II
SAMN04962896	B10873	Human	Germany	Blood	2	2.48913	31.9	arcA	II	CcrA4|CcrB4	mecA	MecR1	IV|IV	IX	VIII
SAMN04962897	B12142	Human	Germany	Blood	2	2.48408	31.9	arcA	II	CcrA4|CcrB4	mecA	MecR1	IV|IV	IX	VIII
SAMN04962913	B12916	Human	Germany	Blood	2	2.53831	32.0287	arcA	II	CcrB4|CcrA4	mecA	MecR1	IV|IV	IX	VIII
SAMN04963291	B13258	Human	Germany	Blood	2	2.51804	32.2	arcA	II	CcrA4|CcrB4	mecA	MecR1	IV|IV	IX	VIII
SAMN04963294	B13587	Human	Germany	Blood	2	2.49199	32	arcA	II	CcrA4|CcrB4	mecA	MecR1	IV|IV	IX	VIII
SAMN04963293	B16261	Human	Germany	Blood	2	2.47616	31.8	arcA	II	CcrA4|CcrB4	mecA	MecR1	IV|IV	IX	VIII
SAMN04962894	B2461	Human	Germany	Blood	2	2.5041	31.9	arcA	II	CcrB4|CcrA4	mecA	MecR1	IV|IV	IX	VIII
SAMN04962893	B2731	Human	Germany	Blood	2	2.53334	31.9	arcA	II	CcrA4|CcrB4	mecA	MecR1	IV|IV	IX	VIII
SAMN04962892	B59	Human	Germany	Blood	2	2.45876	31.9	arcA	II	CcrB4|CcrA4	mecA	MecR1	IV|IV	IX	VIII
SAMN04962891	B647	Human	Germany	Blood	-	2.37182	32.2	arcA	II	CcrB4|CcrA4	mecA	MecR1	IV|IV	IX	VIII
SAMN04962895	B7234	Human	Germany	Blood	2	2.48148	31.9	arcA	II	CcrA4|CcrB4	mecA	MecR1	IV|IV	IX	VIII
SAMN00001492	BCM-HMP0060	Human	Other	Unknown	59	2.4175	32.1	arcA	II	CcrA2|CcrB2	mecA	MecR1	IV|IV	IX	IV-G
SAMN05150049	Bt1p3	Human	Germany	Blood	5	2.51066	32.1	arcA:opp3A:opp3B	I		mecA	MecR1		IX	IV-G
SAMN02463887	BVS058A4	Human	Other	Unknown	-	2.71421	31.9	arcA	II
SAMN02996614	C10C	Human	Other	Lung	2	2.60272	31.9	arcA	II	CcrA2|CcrB2	mecA	MecR1	IV|IV	IX	IV-G
SAMN02470523	CIM28	Mouse	Other	Skin	-	2.6939	31.8	arcA	II
SAMN02470522	CIM37	Mouse	Other	Skin	-	2.48457	32	arcA	II
SAMN02470515	CIM40	Mouse	Germany	Skin	-	2.74961	31.8	arcA	II
SAMN04325954	Col-B036	Other	Other	Environment	-	2.39967	32.2	arcA:opp3A	II
SAMN02436406	E13A	Other	Other	Unknown	-	2.72938	31.9	arcA	II
SAMN05187224	ENVH113	Other	Germany	Blood	2	2.30061	32.1	arcA	II	CcrA4	mecA	MecR1	IV	IX	VIII
SAMN05185270	ENVH131	Other	Germany	Blood	2	2.5465	32	arcA	II	CcrB4|CcrA4	mecA	MecR1	IV|IV	IX	VIII
SAMN05187232	ENVH144	Other	Germany	Blood	5	2.43703	32	opp3B:opp3A:arcA	I		mecA	MecR1		IX	IV-G
SAMN05187226	ENVH150	Other	Germany	Blood	2	2.48709	32	arcA	II	CcrA4|CcrB4	mecA	MecR1	IV|IV	IX	VIII
SAMN05187225	ENVH350	Other	Germany	Blood	2	2.3905	32.1	opp3B:opp3A:arcA	I
SAMN05187231	ENVL_032	Other	Germany	Blood	5	2.55316	31.8	None	NULL	CcrB4|CcrA4	mecA	MecR1	IV|IV	IX	IV-G
SAMN05187229	ENVL_287	Other	Germany	Blood	5	2.44822	32	arcA:opp3A:opp3B	I		mecA	MecR1		IX	IV-G
SAMN05187230	ENVL_370	Other	Germany	Environment	5	2.55182	31.9	arcA:opp3A:opp3B	I		mecA	MecR1		IX	IV-G
SAMN05187218	ENVL300	Other	Germany	Blood	2	2.38	31.9	opp3B:opp3A:arcA	I	CcrB2	mecA	MecR1	IV	IX	VIII
SAMN05187217	ENVP605	Other	Other	Blood	2	2.39637	32	arcA:opp3A:opp3B	I	CcrB4	mecA	MecR1	IV	IX	VIII
SAMN03996302	FDAARGOS_157	Human	USA	Blood	20	2.50255	32	arcA	II	CcrA4|CcrB4|CcrB4	mecA	MecR1	IV|IV|IV	IX	IV-G
SAMN02934537	FDAARGOS_83	Human	USA	Urine	69	2.57432	32	arcA	II		mecA	MecR1		IX	IV-G
SAMN00138731	FRI909	Other	Other	Unknown	-	2.73081	31.8	arcA	II
SAMN04304556	FS1	Human	Denmark	Unknown	170	2.52335	32.3	arcA	II
SAMN02436581	IS-250	Other	Other	Unknown	-	2.72039	31.8	arcA	II		mecA	MecR1		IX	IV-G
SAMN00189683	IS-K	Other	Other	Unknown	130	2.67498	31.8	arcA	II		mecA|mecA	MecR1		IX|III	IV-G
SAMN05173251	KEB09	Human	Germany	Blood	59	2.40091	32.1	arcA	II		mecA	MecR1		IX	IV-G
SAMN05150058	KED12	Human	Germany	Blood	5	2.42538	32	arcA:opp3A:opp3B	I		mecA	MecR1		IX	IV-G
SAMN04962890	Kt1p58	Human	Germany	Blood	2	2.58658	31.9	arcA:opp3A:opp3B	I		mecA	MecR1		IX	VIII
SAMN04542846	LRKNS009	Human	Germany	Blood	2	2.56434	31.8	arcA	II		mecA	MecR1		IX	VIII
SAMN04542849	LRKNS014	Human	Germany	Blood	2	2.55921	31.8	arcA	II	CcrA4|CcrB4	mecA	MecR1	IV|IV	IX	VIII
SAMN04605207	LRKNS017	Human	Germany	Blood	2	2.4846	32	arcA	II	CcrA4|CcrB4	mecA	MecR1	IV|IV	IX	VIII
SAMN04605224	LRKNS020	Human	Germany	Blood	2	2.44442	32.1	arcA	II	CcrB4|CcrA4	mecA	MecR1	IV|IV	IX	VIII
SAMN04605225	LRKNS026	Human	Germany	Blood	2	2.38373	32.1	arcA	II	CcrB4|CcrA4	mecA	MecR1	IV|IV	IX	VIII
SAMN04605226	LRKNS029	Human	Germany	Blood	2	2.49336	32.1	arcA	II	CcrA4|CcrB4	mecA	MecR1	IV|IV	IX	VIII
SAMN04605648	LRKNS037	Human	Germany	Blood	2	2.73759	32	arcA	II	CcrA4|CcrB4	mecA	MecR1	IV|IV	IX	VIII
SAMN04605651	LRKNS039	Human	Germany	Blood	2	2.61896	32.2	arcA	II	CcrB4|CcrA4	mecA	MecR1	IV|IV	IX	VIII
SAMN04605653	LRKNS042	Human	Germany	Blood	2	2.41226	32.1	arcA	II	CcrB4|CcrA4	mecA	MecR1	IV|IV	IX	VIII
SAMN04605708	LRKNS046	Human	Germany	Blood	2	2.49317	32	arcA	II	CcrA4|CcrB4	mecA	MecR1	IV|IV	IX	VIII
SAMN04605709	LRKNS048	Human	Germany	Blood	2	2.50856	32	arcA	II	CcrB4|CcrA4	mecA	MecR1	IV|IV	IX	VIII
SAMN04605711	LRKNS050	Human	Germany	Blood	2	2.69295	31.8	arcA	II	CcrB4|CcrA4	mecA	MecR1	IV|IV	IX	VIII
SAMN04605739	LRKNS054	Human	Germany	Blood	2	2.61684	32.1	arcA	II	CcrA4|CcrB4	mecA	MecR1	IV|IV	IX	VIII
SAMN04605740	LRKNS056	Human	Germany	Blood	2	2.50945	32.1	arcA	II	CcrA4|CcrB4	mecA	MecR1	IV|IV	IX	VIII
SAMN04605741	LRKNS057	Human	Germany	Blood	2	2.61586	31.9	arcA	II	CcrB4|CcrA4	mecA	MecR1	IV|IV	IX	VIII
SAMN04605742	LRKNS059	Human	Germany	Blood	2	2.5973	32	arcA	II	CcrA4|CcrB4	mecA	MecR1	IV|IV	IX	VIII
SAMN04606870	LRKNS062	Human	Germany	Blood	2	2.44954	32	arcA	II	CcrB4|CcrA4	mecA	MecR1	IV|IV	IX	VIII
SAMN04606871	LRKNS064	Human	Germany	Blood	2	2.44636	32.1	arcA	II	CcrB4|CcrA4	mecA	MecR1	IV|IV	IX	VIII
SAMN04606872	LRKNS068	Human	Germany	Blood	2	2.47774	32	arcA	II	CcrA4|CcrB4	mecA	MecR1	IV|IV	IX	VIII
SAMN04606875	LRKNS072	Human	Germany	Blood	2	2.37686	32.1	arcA	II	CcrA4|CcrB4	mecA	MecR1	IV|IV	IX	VIII
SAMN04942501	LRKNS073	Human	Germany	Unknown	2	2.54435	32.1	arcA	II	CcrB4|CcrA4	mecA	MecR1	IV|IV	IX	VIII
SAMN04622367	LRKNS075	Human	Germany	Blood	2	2.49532	32.1	arcA	II	CcrA4|CcrB4	mecA	MecR1	IV|IV	IX	VIII
SAMN04622480	LRKNS076	Human	Germany	Blood	2	2.54244	32	arcA	II	CcrA4|CcrB4	mecA	MecR1	IV|IV	IX	VIII
SAMN04622481	LRKNS077	Human	Germany	Blood	2	2.53393	32	arcA	II	CcrB4|CcrA4	mecA	MecR1	IV|IV	IX	VIII
SAMN04940123	LRKNS079	Human	Germany	Unknown	2	2.52373	31.9	arcA	II	CcrA4|CcrB4	mecA	MecR1	IV|IV	IX	VIII
SAMN04940127	LRKNS080	Human	Germany	Unknown	-	2.5578	31.9	arcA	II	CcrA4|CcrB4	mecA	MecR1	IV|IV	IX	VIII
SAMN04940133	LRKNS081	Human	Germany	Unknown	-	2.47997	32.1	arcA	II
SAMN04940134	LRKNS082	Human	Germany	Unknown	2	2.55564	32	arcA	II	CcrA4|CcrB4	mecA	MecR1	IV|IV	IX	VIII
SAMN04942503	LRKNS083	Human	Germany	Lung	-	2.58609	32	arcA	II	CcrA4|CcrB4	mecA	MecR1	IV|IV	IX	VIII
SAMN04622482	LRKNS084	Human	Germany	Blood	2	2.46936	32.1	arcA	II	CcrB4|CcrA4	mecA	MecR1	IV|IV	IX	VIII
SAMN04942505	LRKNS085	Human	Germany	Unknown	2	2.39904	32.1	arcA	II	CcrA4|CcrB4	mecA	MecR1	IV|IV	IX	VIII
SAMN04942507	LRKNS086	Human	Germany	Unknown	2	2.47119	32	arcA	II	CcrA4|CcrB4	mecA	MecR1	IV|IV	IX	VIII
SAMN04942509	LRKNS087	Human	Germany	Unknown	2	2.48999	32.1	arcA	II	CcrB4|CcrA4	mecA	MecR1	IV|IV	IX	VIII
SAMN04942511	LRKNS089	Human	Germany	Blood	2	2.49979	31.9	arcA	II	CcrA4|CcrB4	mecA	MecR1	IV|IV	IX	VIII
SAMN04942517	LRKNS092	Human	Germany	Blood	2	2.47615	32.1	arcA	II	CcrA4|CcrB4	mecA	MecR1	IV|IV	IX	VIII
SAMN04942519	LRKNS093	Human	Germany	Blood	2	2.47444	31.9	arcA	II	CcrB4|CcrA4	mecA	MecR1	IV|IV	IX	VIII
SAMN04942521	LRKNS111	Human	Germany	Blood	2	2.53023	31.9	arcA	II	CcrB4|CcrA4	mecA	MecR1	IV|IV	IX	VIII
SAMN04942524	LRKNS112	Human	Germany	Blood	2	2.59751	31.934	arcA	II	CcrA4|CcrB4	mecA	MecR1	IV|IV	IX	VIII
SAMN04942527	LRKNS113	Human	Germany	Blood	2	2.37754	32.1	arcA	II	CcrA4|CcrB4	mecA	MecR1	IV|IV	IX	VIII
SAMN04942529	LRKNS114	Human	Germany	Blood	2	2.64384	32.1969	arcA	II	CcrA4|CcrB4	mecA	MecR1	IV|IV	IX	VIII
SAMN05215781	LRKNS115	Human	Germany	Blood	2	2.52704	31.9	arcA	II	CcrB4|CcrA4	mecA	MecR1	IV|IV	IX	VIII
SAMN05215794	LRKNS116	Human	Germany	Blood	2	2.43548	32	arcA	II	CcrB4|CcrA4	mecA	MecR1	IV|IV	IX	VIII
SAMN05215800	LRKNS117	Human	Germany	Blood	2	2.41368	32	arcA	II	CcrA4|CcrB4	mecA	MecR1	IV|IV	IX	VIII
SAMN05215978	LRKNS118	Human	Germany	Blood	2	2.64658	32.3	arcA	II	CcrB4|CcrA4	mecA	MecR1	IV|IV	IX	VIII
SAMN04962399	Lt3p20	Human	Germany	Blood	2	2.507	31.9	opp3B:opp3A:arcA	I		mecA	MecR1		IX	VIII
SAMN02325127	M0026	Human	USA	Blood	5	2.74246	31.8	arcA:opp3A:opp3B	I		mecA	MecR1		IX	IV-G
SAMN05194377	M01	Cow	Germany	Environment	59	2.43634	32	arcA	II
SAMN01047814	M0881	Other	USA	Unknown	5	2.71379	31.9	arcA:opp3A:opp3B	I	CcrB2	mecA	MecR1	IV	IX	IV-G
SAMN02299424	M23864:W2(grey)	Human	Other	Unknown	5	2.69968	31.9	arcA	II		mecA	MecR1		IX	IV-G
SAMN05194378	M25	Cow	Germany	Environment	59	2.44525	32	arcA	II	CcrA2|CcrB2	mecA	MecR1	IV|IV	IX	IV-G
SAMN05194380	M26	Cow	Germany	Environment	59	2.4296	32	arcA	II	CcrB2|CcrA2	mecA	MecR1	IV|IV	IX	IV-G
SAMN02470521	MC16	Mouse	Other	Skin	-	2.71378	31.8	arcA	II
SAMN02470516	MC19	Mouse	Germany	Skin	-	2.55839	32	arcA	II
SAMN02470526	MC28	Mouse	Germany	Skin	-	2.71686	31.8	arcA	II
SAMN04479462	MF1789	Other	Other	Environment	-	2.39084	32.2	opp3B:opp3A:arcA	I
SAMN05293479	Mt1p16	Human	Germany	Blood	5	2.60045	31.9	opp3B:opp3A:arcA	I	CcrB2	mecA	MecR1	IV	IX	IV-G
SAMN03996083	MTCC 3382	Human	Other	Skin	5	2.70715	31.8	arcA	II
SAMN00993757	NIH04003	Human	USA	Blood	430	2.52615	32	opp3B:opp3A:arcA	I		mecA	MecR1		IX	IV-G
SAMN00993294	NIH04008	Human	USA	Blood	2	2.54184	31.8	arcA	II	CcrB4|CcrA4	mecA	MecR1	IV|IV	IX	VIII
SAMN00993295	NIH05001	Human	USA	Blood	2	2.55145	31.9	opp3B:opp3A:arcA	I		mecA	MecR1		IX	VIII
SAMN00993648	NIH05003	Human	USA	Blood	7	2.3996	32.1	opp3B:opp3A:arcA	I
SAMN00993293	NIH05005	Human	USA	Blood	2	2.57969	32.1	arcA:opp3A:opp3B	I		mecA	MecR1		IX	VIII
SAMN00993392	NIH051475	Human	USA	Environment	89	2.52853	31.9	arcA	II		mecA	MecR1		IX	IV-G
SAMN00993214	NIH051668	Human	USA	Lung	185	2.61072	32	arcA	II	CcrB4	mecA	MecR1	IV	IX	VIII
SAMN00993391	NIH06004	Human	USA	Blood	5	2.54442	32	opp3B:opp3A:arcA	I	CcrA4|CcrB4	mecA	MecR1	IV|IV	IX	IV-G
SAMN00993450	NIH08001	Human	USA	Blood	5	2.27886	32.3	None	NULL	CcrA4|CcrB4	mecA	MecR1	IV|IV	IX	IV-G
SAMN00993289	NIHLM001	Human	USA	Skin	323	2.54075	32	arcA	II
SAMN00993288	NIHLM003	Human	USA	Skin	218	2.50268	32.1	arcA	II
SAMN00993290	NIHLM008	Human	USA	Skin	324	2.41799	32.1	arcA:opp3A:opp3B	I
SAMN00993292	NIHLM015	Human	USA	Lung	325	2.5977	32.2	arcA:opp3A:opp3B	I
SAMN00993287	NIHLM018	Human	USA	Skin	20	2.44084	32	arcA	II
SAMN00993291	NIHLM020	Human	USA	Skin	7	2.50841	32.2	arcA	II
SAMN00993238	NIHLM021	Human	USA	Skin	327	2.4434	32.5	arcA	II
SAMN00993233	NIHLM023	Human	USA	Skin	328	2.68909	32	arcA	II
SAMN00993286	NIHLM031	Human	USA	Skin	326	2.45778	32	arcA	II
SAMN00993246	NIHLM037	Human	USA	Skin	329	2.40884	32	opp3B:arcA	II
SAMN00993248	NIHLM039	Human	USA	Skin	73	2.48291	31.9	arcA	II
SAMN00993236	NIHLM040	Human	USA	Skin	170	2.57517	31.9	arcA	II
SAMN00993261	NIHLM049	Human	USA	Skin	330	2.49988	32.1	arcA:opp3A:opp3B	I		mecA	MecR1		IX	IV-G
SAMN00993262	NIHLM053	Human	USA	Environment	331	2.71651	31.8	arcA	II
SAMN00993232	NIHLM057	Human	USA	Environment	331	2.54012	31.8	arcA	II
SAMN00993260	NIHLM061	Human	USA	Skin	332	2.71873	31.8	arcA	II	CcrB2	mecA	MecR1	IV	IX	IV-G
SAMN00993237	NIHLM067	Human	USA	Skin	333	2.58315	31.9	arcA	II
SAMN00991854	NIHLM070	Human	USA	Skin	334	2.46379	32.1	arcA	II
SAMN00991849	NIHLM087	Human	USA	Skin	72	2.60602	32.2	opp3B:opp3A:arcA	I
SAMN00991848	NIHLM088	Human	USA	Skin	184	2.74009	31.8	arcA	II
SAMN00991838	NIHLM095	Human	USA	Skin	72	2.63899	31.8	arcA:opp3A:opp3B	I
SAMN04487862	NLAE-zl-G239	Other	Other	Unknown	65	2.54246	31.8	arcA	II
SAMN04962888	pK_B01	Human	Germany	Blood	2	2.55878	32.2	arcA:opp3A:opp3B	I		mecA	MecR1		IX	VIII
SAMN05150063	Qt1p44	Human	Germany	Blood	5	2.44904	32	None	NULL		mecA	MecR1		IX	IV-G
SAMN02603975	RP62A	Human	USA	Unknown	10	2.31158	32.2	arcA	II		mecA	MecR1		IX	VIII
SAMN03401364	SA6	Rice	India	Unknown	-	2.71115	31.8	arcA	II
SAMN03401352	SA8	Rice	India	Unknown	-	2.78476	31.8	arcA	II
SAMN03401354	SB7b	Rice	India	Unknown	-	2.72628	31.8	arcA	II
SAMN03401365	SB7c	Rice	India	Unknown	-	2.70034	31.8	arcA	II
SAMN02470517	Scl19	Mouse	Germany	Skin	-	2.64812	31.9	arcA	II
SAMN02470518	Scl22	Mouse	Germany	Environment	-	2.68691	31.9	arcA	II
SAMN02470524	Scl25	Mouse	Germany	Skin	153	2.486	32.1	arcA	II
SAMN02470525	Scl31	Mouse	Germany	Skin	153	2.71479	31.8	arcA	II
SAMN03097230	SE2.9	Other	India	Plants	-	2.74965	31.8	arcA	II
SAMN03097231	SE4.6	Other	India	Plants	-	2.71556	31.8	arcA	II
SAMN03097232	SE4.7	Other	India	Plants	-	2.72065	31.8	arcA	II
SAMN03097233	SE4.8	Other	India	Plants	-	2.69675	31.8	arcA	II
SAMN02928813	SEI	Other	Other	Blood	-	2.71186	31.8	arcA	II
SAMN00008358	SK135	Human	Other	Unknown	57	2.62533	32.1779	arcA	II
SAMN03859970	ST14	Human	Other	Skin	184	2.67815	31.8	arcA	II
SAMN03339004	Staphylococcous epidermidis	Other	Other	Skin	-	2.68152	31.8	arcA	II
SAMN02471389	UC7032	Other	Other	Environment	595	2.66855	31.9	arcA	II
SAMEA3139103	Unknown	Other	Other	Unknown	184	2.49873	32	arcA	II
SAMN00117453	VCU013	Other	Other	Unknown	2	2.42181	31.9	arcA:opp3A:opp3B	I	CcrB4	mecA	MecR1	IV	IX	VIII
SAMN00116879	VCU014	Other	Other	Unknown	2	2.54972	32	opp3B:opp3A:arcA	I		mecA	MecR1		IX	VIII
SAMN00116866	VCU028	Other	Other	Unknown	1	2.51176	32	arcA	II	CcrB2|CcrA2	mecA	MecR1	IV|IV	X	IV-G
SAMN00138235	VCU036	Other	Other	Unknown	4	2.64011	31.8	arcA	II
SAMN00116868	VCU037	Other	Other	Unknown	-	2.45648	32.1	arcA:opp3A:opp3B	I
SAMN00117454	VCU041	Other	Other	Unknown	2	2.48797	32.2	arcA	II
SAMN00116874	VCU045	Other	Other	Unknown	5	2.45618	32.1	arcA:opp3A:opp3B	I		mecA	MecR1		IX	IV-G
SAMN00116878	VCU050	Other	Other	Unknown	-	2.46357	32.1	opp3B:opp3A:arcA	I
SAMN00117470	VCU057	Other	Other	Unknown	8	2.63472	31.8	arcA	II		mecA|mecA	MecR1|MecR1		IV-G|III	VIII|VIII
SAMN00117455	VCU065	Other	Other	Unknown	-	2.42924	31.9	arcA	II	CcrB4|CcrA4	mecA	MecR1	IV|IV	X	VIII
SAMN00116887	VCU071	Other	Other	Unknown	19	2.57696	31.9	arcA	II
SAMN00117450	VCU081	Other	Other	Unknown	1	2.40662	32	arcA	II		mecA	MecR1		X	VIII
SAMN00116831	VCU105	Other	Other	Unknown	73	2.55572	32.2	arcA	II
SAMN00116832	VCU109	Other	Other	Unknown	-	2.71464	31.8	arcA	II
SAMN00117446	VCU111	Other	Other	Unknown	327	2.56461	32.0512	arcA	II		mecA	MecR1		IX	IV-G
SAMN00116890	VCU117	Other	Other	Unknown	23	2.55699	31.8	arcA	II		mecA	MecR1		IX	IV-G
SAMN00116847	VCU118	Other	Other	Unknown	-	2.33987	32	arcA	II
SAMN00117466	VCU120	Other	Other	Unknown	22	2.62793	31.8	opp3B:opp3A:arcA	I	CcrB4	mecA	MecR1	IV	IX	VIII
SAMN00117447	VCU123	Other	Other	Unknown	73	2.52707	31.9	arcA	II
SAMN00116836	VCU125	Other	Other	Unknown	384	2.68546	31.7	arcA	II
SAMN00116846	VCU126	Other	Other	Unknown	23	2.68752	31.7	arcA	II		mecA	MecR1		IX	IV-G
SAMN00117463	VCU127	Other	Other	Unknown	136	2.7608	31.8	arcA	II
SAMN00116852	VCU128	Other	Other	Unknown	-	2.47573	32	arcA	II
SAMN00117464	VCU129	Other	Other	Unknown	329	2.66576	31.8	arcA:opp3A:opp3B	I
SAMN00117468	VCU144	Other	Other	Unknown	-	2.60403	31.9	arcA:opp3A:opp3B	I
SAMN00002221	W23144	Human	Other	Unknown	290	2.39319	32	opp3B:opp3A:arcA	I		mecA	MecR1		IX	IV-G
SAMN02470528	WI05	Mouse	Germany	Skin	-	2.71826	31.8	arcA	II
SAMN02470519	WI09	Mouse	Germany	Skin	-	2.75279	31.8	arcA	II
SAMN05150064	XE_C06	Human	Germany	Blood	5	2.58501	31.8	arcA:opp3A:opp3B	I		mecA	MecR1		IX	IV-G
