# Supplementary material for: Comparative Genome Analysis Reveals the Molecular Basis of Niche Adaptation of Staphylococcus epidermidis Strains
Source: Front Genet. 2020 Nov 9;11:566080. doi: 10.3389/fgene.2020.566080 (PMC7680996; doi:10.3389/fgene.2020.566080)
Supplement: Supplementary Table 2 — Result of clusters of orthologous group (COG) enrichment analysis across all strains. [file Table_2.XLSX]

## Sheet: COG_enrichment_analysis
Supplementary Information Table S2 COG enrichment analysis of all strains
Strain	Tag	COG	Pvalue	Qvalue
SAMN00993214	novel	X	3.85218e-25	3.27667e-21
SAMN00993295	novel	X	8.89172e-19	3.78165e-15
SAMN00993392	novel	X	1.63487e-18	4.63541e-15
SAMN00993248	novel	X	7.35408e-16	1.56384e-12
SAMN00993294	novel	X	2.42194e-12	4.1202e-09
SAMN04962896	novel	X	1.42508e-09	2.02028e-06
SAMN02436581	novel	X	5.53683e-09	6.72804e-06
SAMN00993232	novel	X	8.04211e-09	8.55077e-06
SAMN00993262	novel	X	3.47025e-08	3.27978e-05
SAMN02470523	novel	J	8.39314e-08	7.13921e-05
SAMN00993450	novel	X	1.17237e-07	9.06558e-05
SAMN04299194	novel	X	2.35266e-07	0.000166764
SAMN00993293	novel	X	5.35558e-07	0.00035042
SAMN00993236	novel	X	2.26348e-06	0.00137523
SAMN00008358	novel	X	4.95047e-06	0.00280724
SAMN00993260	novel	X	1.04386e-05	0.00554944
SAMN04942503	core	J	2.36102e-05	0.0118134
SAMN00993391	novel	X	3.01591e-05	0.0142519
SAMN00993246	novel	X	3.83116e-05	0.0171515
SAMN02470519	novel	J	4.48225e-05	0.019063
SAMN02470517	novel	G	5.47101e-05	0.0221602
SAMN02470528	novel	X	0.000111734	0.0430437
SAMN00991848	novel	X	0.000116389	0.0430437
SAMN00993237	novel	X	0.000140058	0.0476534
SAMN02470519	novel	F	0.000134941	0.0476534
SAMN00993294	core	J	0.000180177	0.0589455
SAMN04942521	core	J	0.000505505	0.0609129
SAMN04942521	core	L	0.000955531	0.0609129
SAMN04942527	core	J	0.000303039	0.0609129
SAMN04942524	core	J	0.000698966	0.0609129
SAMN04942524	core	L	0.000658959	0.0609129
SAMN05215794	core	J	0.000505505	0.0609129
SAMN05215794	core	L	0.000955531	0.0609129
SAMN04942529	core	J	0.000475254	0.0609129
SAMN04942529	core	L	0.000934795	0.0609129
SAMN00993232	core	J	0.000815056	0.0609129
SAMN00993214	core	J	0.000777745	0.0609129
SAMN04622367	core	L	0.000882274	0.0609129
SAMN04942519	core	J	0.000488966	0.0609129
SAMN04942519	core	L	0.000948275	0.0609129
SAMN04963293	core	L	0.000924207	0.0609129
SAMN04942517	core	J	0.000488966	0.0609129
SAMN04942517	core	L	0.000948275	0.0609129
SAMN04942511	core	J	0.000454405	0.0609129
SAMN04942511	core	L	0.000946931	0.0609129
SAMN00001492	core	J	0.000458882	0.0609129
SAMN05215781	core	J	0.000499671	0.0609129
SAMN05215781	core	L	0.000952837	0.0609129
SAMN06167133	core	J	0.000534086	0.0609129
SAMN04605648	core	J	0.000463181	0.0609129
SAMN04605648	core	L	0.000933998	0.0609129
SAMN04962893	core	L	0.000654331	0.0609129
SAMN04942501	core	J	0.000484087	0.0609129
SAMN04942501	core	L	0.000946403	0.0609129
SAMN04942505	core	J	0.000509577	0.0609129
SAMN04942505	core	L	0.000957482	0.0609129
SAMN04942507	core	L	0.000910792	0.0609129
SAMN04605711	core	J	0.000464481	0.0609129
SAMN04605711	core	L	0.000947687	0.0609129
SAMN04605225	core	J	0.000502138	0.0609129
SAMN04605226	core	J	0.000511849	0.0609129
SAMN04962892	core	L	0.000658484	0.0609129
SAMN04962895	core	J	0.000482401	0.0609129
SAMN04962894	core	J	0.000726915	0.0609129
SAMN04962894	core	L	0.000668012	0.0609129
SAMN04962897	core	L	0.000652131	0.0609129
SAMN04962896	core	J	0.00046855	0.0609129
SAMN04962896	core	L	0.000945814	0.0609129
SAMN04605651	core	J	0.00047313	0.0609129
SAMN04605651	core	L	0.000943908	0.0609129
SAMN04605653	core	L	0.000885644	0.0609129
SAMN04940134	core	J	0.000498925	0.0609129
SAMN04940134	core	L	0.000657362	0.0609129
SAMN04940123	core	J	0.00049499	0.0609129
SAMN04940123	core	L	0.000932471	0.0609129
SAMN04605742	core	J	0.000710686	0.0609129
SAMN04605742	core	L	0.000924387	0.0609129
SAMN05215978	core	J	0.000505505	0.0609129
SAMN05215978	core	L	0.000955531	0.0609129
SAMN02470522	core	J	0.00081367	0.0609129
SAMN02470520	core	J	0.000895087	0.0609129
SAMN02470527	core	J	0.000904034	0.0609129
SAMN02470526	core	J	0.00082811	0.0609129
SAMN05187226	core	J	0.00070878	0.0609129
SAMN05187226	core	L	0.000933769	0.0609129
SAMN04606875	core	J	0.000490662	0.0609129
SAMN04606875	core	L	0.00094896	0.0609129
SAMN04606870	core	J	0.000679321	0.0609129
SAMN04606871	core	J	0.000494159	0.0609129
SAMN04606871	core	L	0.000950419	0.0609129
SAMN04606872	core	J	0.000492393	0.0609129
SAMN04606872	core	L	0.000949674	0.0609129
SAMN04622482	core	J	0.000479518	0.0609129
SAMN04622482	core	L	0.000944801	0.0609129
SAMN04622480	core	J	0.000707798	0.0609129
SAMN04622480	core	L	0.000919969	0.0609129
SAMN04605709	core	J	0.000499394	0.0609129
SAMN04605709	core	L	0.000926726	0.0609129
SAMN04605708	core	J	0.000746162	0.0609129
SAMN04605708	core	L	0.000910285	0.0609129
SAMEA3139103	core	J	0.000698966	0.0609129
SAMN00993262	core	J	0.000848609	0.0609129
SAMN00993260	core	J	0.000582715	0.0609129
SAMN00761790	core	J	0.000563806	0.0609129
SAMN03996302	novel	X	0.000746842	0.0609129
SAMN00993288	core	J	0.00075219	0.0609129
SAMN02436581	core	J	0.000793584	0.0609129
SAMN00116847	core	J	0.000824144	0.0609129
SAMN04605739	core	J	0.000505915	0.0609129
SAMN04605739	core	L	0.000959597	0.0609129
SAMN04605207	core	J	0.000710814	0.0609129
SAMN02928813	novel	X	0.000331018	0.0609129
SAMN04962891	core	L	0.000907821	0.0609129
SAMN00993295	core	J	0.000473906	0.0609129
SAMN04962913	core	L	0.000909283	0.0609129
SAMN04542846	core	J	0.000715026	0.0609129
SAMN00993289	novel	X	0.000393351	0.0609129
SAMN04605224	core	J	0.000488431	0.0609129
SAMN04962890	novel	X	0.000679229	0.0609129
SAMN02470857	core	J	0.00031375	0.0609129
SAMN02470856	core	J	0.000449361	0.0609129
SAMN02470858	core	J	0.000449361	0.0609129
SAMN00117453	core	J	0.00070081	0.0609129
SAMN05215800	core	J	0.000505208	0.0609129
SAMN05215800	core	L	0.000928654	0.0609129
SAMN05185270	core	J	0.000712385	0.0609129
SAMN05185270	core	L	0.000933967	0.0609129
SAMN04605741	core	L	0.000861469	0.0609129
SAMN04605740	core	J	0.000481007	0.0609129
SAMN04605740	core	L	0.000945305	0.0609129
SAMN04963294	core	L	0.000926015	0.0609129
SAMN00116852	core	J	0.000827293	0.0609129
SAMN00117454	core	J	0.000802506	0.0609129
SAMN00002221	core	J	0.000356903	0.0609129
SAMN04942527	core	L	0.000966777	0.0609141
SAMN04962893	core	J	0.00108676	0.0667821
SAMN04962892	core	J	0.00109131	0.0667821
SAMN00993289	core	J	0.00108042	0.0667821
SAMN00991848	core	J	0.00108125	0.0667821
SAMN05721775	core	J	0.00110745	0.0672857
SAMN04962897	core	J	0.00111541	0.0672883
SAMN04605653	core	J	0.0011306	0.0677243
SAMN04940133	core	L	0.00114179	0.0679163
SAMN02603126	core	J	0.00117916	0.0682128
SAMN02463887	novel	X	0.00118687	0.0682128
SAMN02603975	core	J	0.00116828	0.0682128
SAMN04622481	core	L	0.00117172	0.0682128
SAMN01047814	core	J	0.00117772	0.0682128
SAMN03401365	core	J	0.00130148	0.0683354
SAMN00993233	core	J	0.00120936	0.0683354
SAMN04942509	core	L	0.00125764	0.0683354
SAMN04605225	core	L	0.00133361	0.0683354
SAMN04605226	core	L	0.00130499	0.0683354
SAMN04962895	core	L	0.00132418	0.0683354
SAMN02470521	core	J	0.00123296	0.0683354
SAMN02470528	core	J	0.0013009	0.0683354
SAMN00138731	core	J	0.00121365	0.0683354
SAMN04605207	core	L	0.00130385	0.0683354
SAMN04542846	core	L	0.00130106	0.0683354
SAMN02470518	core	J	0.00125507	0.0683354
SAMN02470516	core	J	0.00121085	0.0683354
SAMN02470517	core	J	0.00126221	0.0683354
SAMN02470515	core	J	0.00123073	0.0683354
SAMN04605224	core	L	0.00132671	0.0683354
SAMN04963291	core	L	0.00125835	0.0683354
SAMN04299194	novel	O	0.00132558	0.0683354
SAMN02436406	novel	X	0.00151807	0.0773216
SAMN00993238	core	J	0.00160133	0.0776139
SAMN00993236	core	J	0.00161392	0.0776139
SAMN04963293	core	J	0.00157464	0.0776139
SAMN02463887	core	J	0.00162332	0.0776139
SAMN04942509	core	J	0.00160291	0.0776139
SAMN04942507	core	J	0.00155165	0.0776139
SAMN00993286	core	J	0.00164044	0.0776139
SAMN00117470	core	J	0.00161053	0.0776139
SAMN04962891	core	J	0.00164243	0.0776139
SAMN04962913	core	J	0.00160535	0.0776139
SAMN04542849	core	L	0.00162813	0.0776139
SAMN04605741	core	J	0.00155991	0.0776139
SAMN04963294	core	J	0.00161642	0.0776139
SAMN04606870	core	L	0.00166919	0.0784425
SAMN00993391	core	J	0.00168384	0.0786479
SAMN00993287	core	J	0.00169205	0.0786479
SAMN04622367	core	J	0.00170701	0.0789123
SAMN00116879	core	J	0.00173123	0.0790091
SAMN04963291	core	J	0.00173123	0.0790091
SAMN00117455	core	J	0.00173697	0.0790091
SAMN05721775	core	L	0.00178108	0.0805843
SAMN03401352	core	J	0.00189498	0.085284
SAMN03401364	core	J	0.00190974	0.0854962
SAMN04606871	novel	H	0.00217909	0.0970435
SAMN00116874	core	J	0.00236613	0.101392
SAMN02470523	novel	F	0.00235527	0.101392
SAMN05187224	core	L	0.00235157	0.101392
SAMN02996614	core	L	0.0023562	0.101392
SAMN00993248	core	J	0.00233082	0.101392
SAMN00116866	core	J	0.0023721	0.101392
SAMN00117447	core	J	0.00230135	0.101392
SAMN00008358	core	J	0.00230783	0.101392
SAMN00189683	core	J	0.00239619	0.10191
SAMN02299424	core	J	0.00244392	0.102911
SAMN02470525	core	J	0.00243342	0.102911
SAMN00993214	core	L	0.00251576	0.105414
SAMN03401354	core	J	0.0025862	0.107835
SAMN00993294	core	L	0.00260177	0.107954
SAMN04940127	core	L	0.00267002	0.110249
SAMN02470857	core	C	0.0028858	0.118583
SAMN05173251	core	L	0.00300008	0.122686
SAMN02640609	core	L	0.00309514	0.125968
SAMN05721775	novel	L	0.0031962	0.129189
SAMN02934537	core	J	0.0032589	0.129189
SAMN02934537	core	L	0.0033112	0.129189
SAMN00993246	core	J	0.00335054	0.129189
SAMN04304556	core	J	0.00341002	0.129189
SAMN00993261	core	J	0.00331956	0.129189
SAMN00117466	core	J	0.00335571	0.129189
SAMN02996614	core	J	0.00329681	0.129189
SAMN00117470	core	L	0.00338254	0.129189
SAMN00991838	core	J	0.00340219	0.129189
SAMN04487862	core	J	0.00337831	0.129189
SAMN00117446	core	J	0.00343249	0.129189
SAMN00117447	core	L	0.0033111	0.129189
SAMN05187217	core	L	0.00323353	0.129189
SAMN00117455	core	L	0.00342906	0.129189
SAMN00117454	core	L	0.00342911	0.129189
SAMN00991854	core	J	0.00327905	0.129189
SAMN02603975	core	L	0.00345598	0.129202
SAMN00991849	core	J	0.0034632	0.129202
SAMN02470858	core	L	0.00350118	0.130048
SAMN00993293	core	J	0.00352754	0.130455
SAMN00993450	core	J	0.0035428	0.130455
SAMN00116852	novel	X	0.00361876	0.132677
SAMN00993237	core	J	0.00377002	0.13763
SAMN02603975	novel	L	0.00408133	0.148358
SAMN00116887	core	J	0.00483343	0.149125
SAMN00993648	core	J	0.00491392	0.149125
SAMN02603126	core	L	0.00467945	0.149125
SAMN04962390	core	J	0.00488618	0.149125
SAMN00116878	core	J	0.004614	0.149125
SAMN04962888	core	J	0.00463589	0.149125
SAMN05150063	core	L	0.00422868	0.149125
SAMN05194380	core	L	0.00430942	0.149125
SAMN00116868	core	J	0.00484615	0.149125
SAMN02436406	core	J	0.00483343	0.149125
SAMN00993261	novel	X	0.00412256	0.149125
SAMN04296969	core	L	0.00428446	0.149125
SAMN00993757	core	J	0.00460785	0.149125
SAMN00117464	core	L	0.00442174	0.149125
SAMN05173250	core	L	0.0043808	0.149125
SAMN05173253	core	L	0.00438068	0.149125
SAMN00117468	core	J	0.0047813	0.149125
SAMN00117468	core	L	0.00449932	0.149125
SAMN03996302	core	L	0.00449839	0.149125
SAMN05187231	core	L	0.00436516	0.149125
SAMN05187232	core	J	0.00492903	0.149125
SAMN00116846	core	J	0.0049294	0.149125
SAMN02928813	core	J	0.00479429	0.149125
SAMN05187229	core	J	0.00488618	0.149125
SAMN05187229	core	L	0.00440898	0.149125
SAMN03339004	core	L	0.00417976	0.149125
SAMN00993291	core	J	0.00452629	0.149125
SAMN00993290	core	J	0.004614	0.149125
SAMN00116836	core	L	0.00439098	0.149125
SAMN00116832	core	J	0.00475893	0.149125
SAMN05194378	core	L	0.00431437	0.149125
SAMN05187218	core	L	0.00427782	0.149125
SAMN04542849	core	J	0.004703	0.149125
SAMN03097230	core	J	0.00473741	0.149125
SAMN03097230	core	L	0.00449766	0.149125
SAMN03097233	core	J	0.00456044	0.149125
SAMN03097233	core	L	0.00438242	0.149125
SAMN02470857	core	L	0.00486094	0.149125
SAMN02470856	core	L	0.00480501	0.149125
SAMN05187217	core	J	0.00485146	0.149125
SAMN02325127	core	J	0.00480398	0.149125
SAMN03097231	core	J	0.00485575	0.149125
SAMN03097231	core	L	0.00445193	0.149125
SAMN05150050	core	J	0.00464531	0.149125
SAMN05150050	core	L	0.00445431	0.149125
SAMN03097232	core	J	0.00472176	0.149125
SAMN03097232	core	L	0.00438818	0.149125
SAMN00116890	core	J	0.00494395	0.149125
SAMN00993392	core	J	0.00516499	0.155242
SAMN00117454	novel	X	0.00522381	0.156457
SAMN02470857	core	P	0.00524563	0.156559
SAMN00138235	core	L	0.00598528	0.167087
SAMN00993238	core	L	0.00624383	0.167087
SAMN00993237	core	L	0.0060156	0.167087
SAMN02299424	core	L	0.00629273	0.167087
SAMN03996083	core	L	0.00599308	0.167087
SAMN00116878	core	L	0.00623543	0.167087
SAMN00001492	core	L	0.00644245	0.167087
SAMN02471389	core	J	0.00656792	0.167087
SAMN00993246	core	L	0.00613313	0.167087
SAMN02603975	novel	X	0.00617813	0.167087
SAMN05293479	core	L	0.00592032	0.167087
SAMN04962894	novel	H	0.00640215	0.167087
SAMN05150008	core	L	0.00596784	0.167087
SAMN04940133	core	J	0.00631993	0.167087
SAMN02470523	core	J	0.00562537	0.167087
SAMN02470524	core	J	0.00636117	0.167087
SAMN05187224	core	J	0.00658055	0.167087
SAMN05187225	core	L	0.00596988	0.167087
SAMN04622481	core	J	0.00634475	0.167087
SAMN00993261	core	L	0.00629908	0.167087
SAMN00117464	core	J	0.00648751	0.167087
SAMN00117463	core	J	0.00645338	0.167087
SAMN00117463	core	L	0.00626156	0.167087
SAMN05187230	core	J	0.00656106	0.167087
SAMN05187230	core	L	0.00614815	0.167087
SAMN05187232	core	L	0.00615521	0.167087
SAMN02436581	core	L	0.00656613	0.167087
SAMN00116846	core	L	0.00612154	0.167087
SAMN02928813	core	L	0.00611392	0.167087
SAMN05150064	core	J	0.00649358	0.167087
SAMN05150064	core	L	0.00600656	0.167087
SAMN02640610	core	L	0.00604609	0.167087
SAMN00993292	core	J	0.0064459	0.167087
SAMN00993292	novel	I	0.00635831	0.167087
SAMN00116866	core	L	0.00628103	0.167087
SAMN00993450	core	L	0.00626254	0.167087
SAMN00116836	core	J	0.00650839	0.167087
SAMN00116831	core	L	0.00587512	0.167087
SAMN02470519	novel	K	0.00653104	0.167087
SAMN04286639	core	L	0.00598348	0.167087
SAMN00117450	core	J	0.00657163	0.167087
SAMN00117453	core	L	0.00649306	0.167087
SAMN05194377	core	L	0.00592011	0.167087
SAMN00993392	core	L	0.00617712	0.167087
SAMN05150049	core	J	0.00645999	0.167087
SAMN05150049	core	L	0.00611216	0.167087
SAMN05150058	core	L	0.00599793	0.167087
SAMN01047814	core	L	0.00637057	0.167087
SAMN04299194	core	L	0.00597897	0.167087
SAMN00116890	core	L	0.00627305	0.167087
SAMN05173253	core	J	0.00668303	0.168778
SAMN04962890	core	J	0.00668682	0.168778
SAMN05187225	core	J	0.00677237	0.170431
SAMN05194378	core	J	0.00679523	0.170502
SAMN05173250	core	J	0.00688065	0.170632
SAMN03996302	core	J	0.00686777	0.170632
SAMN02640610	core	J	0.00687689	0.170632
SAMN04299194	core	J	0.00683209	0.170632
SAMN05187217	novel	F	0.00697125	0.172376
SAMN04942503	core	L	0.00743545	0.183322
SAMN00993236	core	L	0.008585	0.194551
SAMN00993232	core	L	0.00863637	0.194551
SAMN00116879	core	L	0.00858326	0.194551
SAMN02471389	core	L	0.00818183	0.194551
SAMN04962888	core	L	0.008356	0.194551
SAMN00116874	core	L	0.00847388	0.194551
SAMN04962397	core	L	0.00829621	0.194551
SAMN05194380	core	J	0.00880028	0.194551
SAMN00116868	core	L	0.00830509	0.194551
SAMN04304556	core	L	0.00827226	0.194551
SAMN05150008	core	J	0.00871051	0.194551
SAMN02470523	core	L	0.00870663	0.194551
SAMN02470525	core	L	0.00856194	0.194551
SAMN02470524	core	L	0.00829441	0.194551
SAMEA3139103	core	L	0.008802	0.194551
SAMN00993260	core	L	0.00871298	0.194551
SAMN00138731	core	L	0.00830375	0.194551
SAMN00993757	novel	X	0.0083329	0.194551
SAMN00117466	core	L	0.008777	0.194551
SAMN04940127	core	J	0.00821411	0.194551
SAMN00993248	core	L	0.0087706	0.194551
SAMN00993287	core	L	0.00852014	0.194551
SAMN02640611	core	L	0.00811238	0.194551
SAMN00993293	core	L	0.00848265	0.194551
SAMN00993292	core	L	0.00850273	0.194551
SAMN00993291	core	L	0.00811627	0.194551
SAMN01103171	core	J	0.00878218	0.194551
SAMN01103171	core	L	0.00830561	0.194551
SAMN00116832	core	L	0.00838035	0.194551
SAMN04962399	core	J	0.00880581	0.194551
SAMN04962399	core	L	0.00828041	0.194551
SAMN00117446	core	L	0.00854715	0.194551
SAMN02470519	core	J	0.00797566	0.194551
SAMN03859970	core	L	0.00803915	0.194551
SAMN04286639	core	J	0.00871502	0.194551
SAMN04962890	core	L	0.00836867	0.194551
SAMN00189683	core	L	0.00869846	0.194551
SAMN00991849	core	L	0.00847031	0.194551
SAMN04479462	core	L	0.00823274	0.194551
SAMN02325127	core	L	0.00867495	0.194551
SAMN00993288	core	L	0.00888282	0.195238
SAMN04479462	core	J	0.00886738	0.195238
SAMN04325954	core	J	0.00900462	0.197405
SAMN00761790	core	L	0.00904979	0.197886
SAMN00116831	core	J	0.00907981	0.198033
SAMN00138235	core	J	0.00919192	0.198821
SAMN02470520	novel	X	0.00920073	0.198821
SAMN04296969	core	J	0.00915951	0.198821
SAMN00189683	novel	X	0.00920942	0.198821
SAMN02470515	novel	X	0.00923709	0.198913
SAMN02934537	novel	X	0.0092926	0.199603
SAMN02470517	novel	I	0.00947193	0.202943
SAMN02470524	novel	D	0.00962738	0.205755
SAMN05173251	novel	X	0.0101547	0.216482
SAMN04962888	novel	N	0.0103805	0.220742
SAMN02470523	dispensable	J	0.0105004	0.222735
SAMN00116878	novel	G	0.0111513	0.235952
SAMN03401364	core	L	0.0115371	0.23763
SAMN03401365	core	L	0.0116191	0.23763
SAMN00993233	core	L	0.0116877	0.23763
SAMN00116887	core	L	0.0113381	0.23763
SAMN00993648	core	L	0.0115119	0.23763
SAMN03996083	core	J	0.0121264	0.23763
SAMN00993391	core	L	0.0120651	0.23763
SAMN04962390	core	L	0.0116021	0.23763
SAMN04962397	core	J	0.0118867	0.23763
SAMN06167133	core	L	0.0116784	0.23763
SAMN02463887	core	L	0.0118385	0.23763
SAMN03401354	core	L	0.0115558	0.23763
SAMN05293479	core	J	0.0120325	0.23763
SAMN02436406	core	L	0.0113721	0.23763
SAMN03401352	core	L	0.0114493	0.23763
SAMN02640609	core	J	0.0117298	0.23763
SAMN02470523	novel	N	0.0117894	0.23763
SAMN00993262	core	L	0.0121493	0.23763
SAMN00993757	core	L	0.0114086	0.23763
SAMN05173253	novel	X	0.0119681	0.23763
SAMN00993287	novel	X	0.0120169	0.23763
SAMN00116847	core	L	0.0119859	0.23763
SAMN00993290	core	L	0.0113702	0.23763
SAMN04487862	core	L	0.0117885	0.23763
SAMN03859970	core	J	0.012079	0.23763
SAMN00993289	core	L	0.0119577	0.23763
SAMN00008358	core	L	0.0116728	0.23763
SAMN00117450	core	L	0.0113393	0.23763
SAMN05194377	core	J	0.0119205	0.23763
SAMN04325954	core	L	0.0114487	0.23763
SAMN00116852	core	L	0.0119183	0.23763
SAMN05150058	core	J	0.0121525	0.23763
SAMN00002221	core	L	0.0120917	0.23763
SAMN04962397	novel	X	0.0122006	0.238024
SAMN00993295	core	L	0.0122447	0.238337
SAMN05187226	core	C	0.0128514	0.249576
SAMN02470523	novel	L	0.0130619	0.252344
SAMN00993294	core	P	0.0130719	0.252344
SAMN02470858	core	C	0.013083	0.252344
SAMN04942529	core	C	0.013129	0.252658
SAMN04962897	novel	H	0.0132692	0.25478
SAMN04942527	core	P	0.0133186	0.255153
SAMN00993294	core	C	0.0133914	0.255971
SAMN02470856	core	C	0.0135774	0.258945
SAMN04962894	core	P	0.0137081	0.260852
SAMN05185270	core	P	0.0138038	0.262088
SAMN04605711	core	P	0.0138357	0.262109
SAMN04942511	core	P	0.013883	0.26242
SAMN04962896	core	P	0.0139314	0.26275
SAMN04605651	core	P	0.0140315	0.264052
SAMN02470523	novel	D	0.0140794	0.26437
SAMN04962895	core	P	0.0142174	0.265787
SAMN02470856	core	P	0.0141975	0.265787
SAMN00993214	core	P	0.0145378	0.266516
SAMN04605711	core	C	0.0144497	0.266516
SAMN04605225	core	P	0.0145687	0.266516
SAMN04962896	core	C	0.0145688	0.266516
SAMN04605709	core	P	0.0143212	0.266516
SAMN04605708	core	P	0.0145428	0.266516
SAMN00993295	core	C	0.0145697	0.266516
SAMN00993295	core	P	0.0145697	0.266516
SAMN04542846	core	P	0.0145065	0.266516
SAMN04605224	core	P	0.0143299	0.266516
SAMN05215794	core	C	0.0147317	0.268325
SAMN04605226	core	P	0.0147275	0.268325
SAMN04605226	novel	X	0.0148728	0.270316
SAMN02463887	novel	J	0.0151604	0.274956
SAMN00991854	core	L	0.0153071	0.277027
SAMN02470519	novel	G	0.0153871	0.277883
SAMN04605207	novel	X	0.0154272	0.277968
SAMN00991838	core	L	0.0154572	0.277968
SAMN00991848	core	L	0.0155499	0.278657
SAMN04963294	novel	X	0.015561	0.278657
SAMN05150063	core	J	0.0158552	0.279965
SAMN02470521	core	L	0.0159393	0.279965
SAMN02470520	core	L	0.0159006	0.279965
SAMN02470527	core	L	0.0160291	0.279965
SAMN02470526	core	L	0.0159645	0.279965
SAMN02470528	core	L	0.0158332	0.279965
SAMN03339004	core	J	0.0156994	0.279965
SAMN05187218	core	J	0.016008	0.279965
SAMN02470518	core	L	0.0159609	0.279965
SAMN02470516	core	L	0.0158445	0.279965
SAMN02470517	core	L	0.0158026	0.279965
SAMN02470515	core	L	0.0158696	0.279965
SAMN02470522	core	L	0.0161529	0.280974
SAMN05187231	core	J	0.0161368	0.280974
SAMN02640611	core	J	0.0164648	0.285816
SAMN02470857	core	F	0.0167509	0.290189
SAMN04962893	novel	X	0.0168742	0.291732
SAMN02470857	core	O	0.0170546	0.294253
SAMN04942507	novel	X	0.0171047	0.29452
SAMN04942521	core	C	0.0214334	0.317065
SAMN04942521	core	P	0.0200781	0.317065
SAMN04942527	core	C	0.0199764	0.317065
SAMN04942524	core	P	0.0206648	0.317065
SAMN05215794	core	P	0.0200781	0.317065
SAMN04942529	core	P	0.0197574	0.317065
SAMN00993232	core	C	0.0210336	0.317065
SAMN04942519	core	C	0.0199029	0.317065
SAMN04942519	core	P	0.0199029	0.317065
SAMN04963293	core	P	0.0198669	0.317065
SAMN04942517	core	C	0.0199029	0.317065
SAMN04942517	core	P	0.0199029	0.317065
SAMN00993391	core	C	0.0209514	0.317065
SAMN04942511	core	C	0.0205198	0.317065
SAMN05215781	core	C	0.0213241	0.317065
SAMN05215781	core	P	0.0200163	0.317065
SAMN06167133	core	C	0.0209657	0.317065
SAMN04605648	core	C	0.0203071	0.317065
SAMN04605648	core	P	0.0198184	0.317065
SAMN04962893	core	C	0.0199512	0.317065
SAMN04962893	core	P	0.0195013	0.317065
SAMN02603975	core	C	0.0197123	0.317065
SAMN02603975	novel	R	0.0189779	0.317065
SAMN04942509	core	P	0.0210428	0.317065
SAMN04942501	core	C	0.021018	0.317065
SAMN04942501	core	P	0.0198511	0.317065
SAMN04942505	core	C	0.0201211	0.317065
SAMN04942505	core	P	0.0201211	0.317065
SAMN04605225	core	C	0.0212484	0.317065
SAMN04605226	core	C	0.021423	0.317065
SAMN04962892	core	C	0.0214213	0.317065
SAMN04962892	core	P	0.0195298	0.317065
SAMN04962895	core	C	0.019817	0.317065
SAMN04962894	core	C	0.0198346	0.317065
SAMN04962897	core	P	0.0196765	0.317065
SAMN04605651	core	C	0.0206732	0.317065
SAMN04940134	core	C	0.021088	0.317065
SAMN04940134	core	P	0.021088	0.317065
SAMN04940123	core	P	0.0210185	0.317065
SAMN04605742	core	P	0.0205199	0.317065
SAMN05215978	core	C	0.0214334	0.317065
SAMN05215978	core	P	0.0200781	0.317065
SAMN02470522	novel	X	0.0207525	0.317065
SAMN02470528	novel	M	0.0205249	0.317065
SAMN05187226	core	P	0.0198511	0.317065
SAMN04606875	core	C	0.0211501	0.317065
SAMN04606875	core	P	0.0199209	0.317065
SAMN04606871	core	C	0.019958	0.317065
SAMN04606871	core	P	0.019958	0.317065
SAMN04606872	core	C	0.0199392	0.317065
SAMN04606872	core	P	0.0199392	0.317065
SAMN04622482	core	C	0.0209231	0.317065
SAMN04622482	core	P	0.0198026	0.317065
SAMN04622480	core	C	0.0208843	0.317065
SAMN04622480	core	P	0.0208843	0.317065
SAMN04605709	core	C	0.0203082	0.317065
SAMEA3139103	core	C	0.0206648	0.317065
SAMEA3139103	novel	X	0.0196724	0.317065
SAMN00993262	core	C	0.0199202	0.317065
SAMN00993260	core	C	0.0207139	0.317065
SAMN00761790	core	C	0.0209843	0.317065
SAMN00993288	core	C	0.0198465	0.317065
SAMN00993288	novel	K	0.021398	0.317065
SAMN00993286	core	L	0.0213694	0.317065
SAMN00993286	novel	X	0.0193745	0.317065
SAMN04605739	core	C	0.0200503	0.317065
SAMN04605739	core	P	0.0200503	0.317065
SAMN04605207	core	P	0.0201656	0.317065
SAMN04962891	core	C	0.0208145	0.317065
SAMN04962891	core	P	0.0200915	0.317065
SAMN00993290	novel	X	0.0192329	0.317065
SAMN04962913	core	P	0.0201736	0.317065
SAMN00993289	core	C	0.0207565	0.317065
SAMN04605224	core	C	0.0198765	0.317065
SAMN05215800	core	P	0.0207565	0.317065
SAMN05185270	core	C	0.0211165	0.317065
SAMN04605740	core	C	0.0209543	0.317065
SAMN04605740	core	P	0.0198184	0.317065
SAMN04963294	core	P	0.019914	0.317065
SAMN00117454	core	P	0.0212602	0.317065
SAMN00002221	core	C	0.020475	0.317065
SAMN02603975	core	P	0.0216234	0.319321
SAMN02470858	core	P	0.0216821	0.319632
SAMN04962897	core	C	0.0217884	0.320609
SAMN00761790	core	P	0.0218237	0.320609
SAMN02470519	core	L	0.0218772	0.320841
SAMN00993214	core	C	0.0220635	0.321743
SAMN04605742	core	C	0.0221657	0.321743
SAMN04542846	core	C	0.0220487	0.321743
SAMN00117453	core	C	0.0221342	0.321743
SAMN00117454	core	C	0.0221657	0.321743
SAMN00002221	core	P	0.0219812	0.321743
SAMN02470519	dispensable	J	0.0234367	0.339613
SAMN02470856	core	F	0.0255113	0.369046
SAMN00993295	core	F	0.0256532	0.370469
SAMN02603975	novel	H	0.0258769	0.371805
SAMN04942503	dispensable	J	0.0258279	0.371805
SAMN00002221	core	F	0.025852	0.371805
SAMN04940127	core	P	0.0261977	0.37578
SAMN00001492	core	F	0.0265178	0.379731
SAMN00117447	novel	K	0.0266657	0.380811
SAMN02470858	core	F	0.0267081	0.380811
SAMN00117453	core	F	0.0267275	0.380811
SAMN05173251	core	J	0.0271096	0.385609
SAMN00993294	core	F	0.0277013	0.393368
SAMN04942503	core	C	0.027896	0.395473
SAMN00116866	novel	G	0.0280326	0.396747
SAMN04942527	core	F	0.0293431	0.399445
SAMN04942524	core	C	0.0292623	0.399445
SAMN05721775	core	P	0.0296158	0.399445
SAMN00993238	core	C	0.0287929	0.399445
SAMN00993238	core	P	0.0287929	0.399445
SAMN00993233	core	C	0.0288612	0.399445
SAMN04622367	core	P	0.0293572	0.399445
SAMN02603126	core	F	0.0290688	0.399445
SAMN04963293	core	C	0.0296965	0.399445
SAMN04963293	novel	X	0.0284307	0.399445
SAMN02463887	core	C	0.0298312	0.399445
SAMN02463887	novel	S	0.0289049	0.399445
SAMN04942509	core	C	0.0294077	0.399445
SAMN04942507	core	C	0.0289812	0.399445
SAMN04942507	core	P	0.0289812	0.399445
SAMN04940123	core	C	0.0295103	0.399445
SAMN02470523	novel	C	0.0283806	0.399445
SAMN04606870	core	P	0.0283434	0.399445
SAMN04605708	core	C	0.0296504	0.399445
SAMEA3139103	core	P	0.0298668	0.399445
SAMN00993260	core	P	0.0292195	0.399445
SAMN00117466	core	C	0.0295525	0.399445
SAMN00993286	core	C	0.0298281	0.399445
SAMN00993286	core	P	0.0298281	0.399445
SAMN00116847	core	P	0.0289008	0.399445
SAMN04605207	core	C	0.029388	0.399445
SAMN00993294	core	O	0.029494	0.399445
SAMN04542846	novel	X	0.0297032	0.399445
SAMN00993289	core	P	0.0293239	0.399445
SAMN05215800	core	C	0.0293239	0.399445
SAMN04963291	core	C	0.0294394	0.399445
SAMN04963291	core	P	0.0287957	0.399445
SAMN04605741	core	C	0.0289726	0.399445
SAMN04605741	core	P	0.0283319	0.399445
SAMN04963294	core	C	0.0297628	0.399445
SAMN02996614	core	C	0.0300964	0.401661
SAMN04962913	core	C	0.030127	0.401661
SAMN02603126	core	P	0.0306964	0.402802
SAMN04304556	core	P	0.0307263	0.402802
SAMN04605653	core	P	0.0307164	0.402802
SAMN02470523	core	C	0.0304248	0.402802
SAMN02470522	core	C	0.0309929	0.402802
SAMN02470527	core	C	0.0309822	0.402802
SAMN02470526	core	C	0.0303568	0.402802
SAMN00993262	core	P	0.0305896	0.402802
SAMN00993261	core	C	0.0307447	0.402802
SAMN00993248	core	C	0.0310176	0.402802
SAMN02436581	core	P	0.030887	0.402802
SAMN04542849	core	P	0.0307298	0.402802
SAMN00993392	core	P	0.0310114	0.402802
SAMN04325954	core	C	0.0308434	0.402802
SAMN00116852	core	C	0.0305022	0.402802
SAMN00116852	core	P	0.0305022	0.402802
SAMN01047814	core	C	0.0308081	0.402802
SAMN00993236	core	C	0.0315023	0.402946
SAMN00993236	core	P	0.0315023	0.402946
SAMN06167133	core	P	0.0312304	0.402946
SAMN00993246	core	C	0.0312418	0.402946
SAMN02470520	core	C	0.0314973	0.402946
SAMN00117466	core	P	0.0314973	0.402946
SAMN00993288	core	P	0.0312127	0.402946
SAMN00993293	core	C	0.0313448	0.402946
SAMN00993450	core	C	0.0312848	0.402946
SAMN00991849	core	C	0.0311223	0.402946
SAMN02470528	core	C	0.0316726	0.404515
SAMN02470515	core	C	0.0317768	0.405237
SAMN02436581	core	C	0.0319597	0.40696
SAMN05173250	novel	X	0.0354452	0.450668
SAMN05187224	core	V	0.0363694	0.461728
SAMN00993232	core	V	0.0374548	0.474799
SAMN03401364	core	P	0.0443648	0.475931
SAMN03401365	core	C	0.0430469	0.475931
SAMN03401365	core	P	0.042017	0.475931
SAMN04942521	core	F	0.0431632	0.475931
SAMN04942524	core	F	0.0445056	0.475931
SAMN05215794	core	F	0.0431632	0.475931
SAMN04942529	core	F	0.0422777	0.475931
SAMN05721775	core	F	0.0404402	0.475931
SAMN00993237	core	P	0.0441065	0.475931
SAMN00993236	core	F	0.041262	0.475931
SAMN00993233	core	F	0.0430822	0.475931
SAMN00993232	core	F	0.0416311	0.475931
SAMN00993232	core	P	0.0426176	0.475931
SAMN00993214	core	F	0.0405953	0.475931
SAMN02299424	core	P	0.0417059	0.475931
SAMN04622367	core	C	0.0417012	0.475931
SAMN02603126	core	C	0.0422515	0.475931
SAMN04942519	core	F	0.0427028	0.475931
SAMN04942517	core	F	0.0427028	0.475931
SAMN00993391	core	F	0.0444904	0.475931
SAMN04942511	core	F	0.0409501	0.475931
SAMN00116879	core	C	0.0438255	0.475931
SAMN00001492	core	C	0.0384112	0.475931
SAMN00001492	core	P	0.043113	0.475931
SAMN00116874	core	C	0.0428275	0.475931
SAMN05215781	core	F	0.0430058	0.475931
SAMN04605648	core	F	0.0424623	0.475931
SAMN04962893	core	F	0.0437401	0.475931
SAMN02463887	core	F	0.0411384	0.475931
SAMN02463887	core	P	0.0422023	0.475931
SAMN02463887	novel	G	0.0434612	0.475931
SAMN04942501	core	F	0.0425572	0.475931
SAMN04942505	core	F	0.0432704	0.475931
SAMN04605711	core	F	0.0408894	0.475931
SAMN04605225	core	F	0.0418463	0.475931
SAMN04605226	core	F	0.0420567	0.475931
SAMN04962892	core	F	0.0438605	0.475931
SAMN04962895	core	F	0.0413841	0.475931
SAMN04962894	core	F	0.0425095	0.475931
SAMN04962897	core	F	0.0444252	0.475931
SAMN04962896	core	F	0.0410124	0.475931
SAMN04605651	core	F	0.0411419	0.475931
SAMN04605653	core	C	0.0421021	0.475931
SAMN03401352	core	P	0.0435832	0.475931
SAMN04940133	core	P	0.0422693	0.475931
SAMN04605742	core	F	0.0441931	0.475931
SAMN05215978	core	F	0.0431632	0.475931
SAMN02470523	core	P	0.0420195	0.475931
SAMN02470522	core	F	0.0404848	0.475931
SAMN02470521	core	C	0.0417648	0.475931
SAMN02470521	core	F	0.042845	0.475931
SAMN02470520	core	F	0.0418242	0.475931
SAMN02470527	core	F	0.0413555	0.475931
SAMN02470526	core	F	0.0407763	0.475931
SAMN02470526	core	P	0.0438067	0.475931
SAMN02470525	core	C	0.0443229	0.475931
SAMN02470528	core	F	0.0432038	0.475931
SAMN05187226	core	F	0.0411375	0.475931
SAMN04606875	core	F	0.0427522	0.475931
SAMN05187225	novel	G	0.0438818	0.475931
SAMN04606870	core	C	0.043672	0.475931
SAMN04606871	core	F	0.0428523	0.475931
SAMN04606872	core	F	0.042802	0.475931
SAMN04622482	core	F	0.0424155	0.475931
SAMN04622481	core	P	0.0417594	0.475931
SAMN04605709	core	F	0.0437172	0.475931
SAMEA3139103	core	F	0.0411422	0.475931
SAMN00993260	core	F	0.0417164	0.475931
SAMN00138731	core	C	0.0415873	0.475931
SAMN00138731	core	F	0.0431899	0.475931
SAMN00993757	core	C	0.0430997	0.475931
SAMN00117466	core	F	0.0418242	0.475931
SAMN00117468	core	P	0.042138	0.475931
SAMN03996302	core	C	0.0439137	0.475931
SAMN00993288	core	F	0.0407861	0.475931
SAMN00993248	core	P	0.0434303	0.475931
SAMN00993286	core	F	0.0429765	0.475931
SAMN00993287	core	C	0.0444238	0.475931
SAMN00116847	core	C	0.0418712	0.475931
SAMN00116847	core	F	0.0407008	0.475931
SAMN00116846	core	P	0.0445381	0.475931
SAMN04605739	core	F	0.0419292	0.475931
SAMN04605207	core	F	0.0433794	0.475931
SAMN02928813	core	P	0.0429814	0.475931
SAMN00117470	core	C	0.0438031	0.475931
SAMN00117470	novel	N	0.0442441	0.475931
SAMN02640611	novel	D	0.0443557	0.475931
SAMN00993292	core	C	0.0443854	0.475931
SAMN00116866	core	C	0.0441879	0.475931
SAMN00116866	core	P	0.0441879	0.475931
SAMN00991838	core	C	0.0435391	0.475931
SAMN00991838	core	P	0.042265	0.475931
SAMN04542846	core	F	0.042802	0.475931
SAMN00117446	core	C	0.0417083	0.475931
SAMN00117446	novel	N	0.039837	0.475931
SAMN02470518	novel	S	0.0416124	0.475931
SAMN02470519	core	C	0.0435841	0.475931
SAMN02470519	core	P	0.0427202	0.475931
SAMN02470519	novel	H	0.0378683	0.475931
SAMN02470516	core	C	0.0415217	0.475931
SAMN02470516	core	F	0.0443298	0.475931
SAMN02470517	core	C	0.0430566	0.475931
SAMN02470517	core	F	0.0415457	0.475931
SAMN02470515	core	F	0.0405496	0.475931
SAMN03859970	core	P	0.0432567	0.475931
SAMN00993289	core	F	0.0400925	0.475931
SAMN04605224	core	F	0.0415315	0.475931
SAMN02470857	core	G	0.038738	0.475931
SAMN02470856	core	G	0.0409934	0.475931
SAMN00189683	core	C	0.0439453	0.475931
SAMN00189683	core	P	0.0427652	0.475931
SAMN05187217	core	P	0.0420704	0.475931
SAMN00993392	core	C	0.0434437	0.475931
SAMN00991848	core	P	0.0415896	0.475931
SAMN00991849	core	P	0.0435658	0.475931
SAMN05185270	core	F	0.0445229	0.475931
SAMN04605740	core	F	0.0424623	0.475931
SAMN00116852	core	F	0.0419235	0.475931
SAMN02325127	core	C	0.0442237	0.475931
SAMN05150050	core	C	0.0440515	0.475931
SAMN01047814	core	F	0.0417164	0.475931
SAMN01047814	core	P	0.0443698	0.475931
SAMN00117455	core	F	0.0416311	0.475931
SAMN00117454	core	F	0.0409588	0.475931
SAMN00991854	core	C	0.0405039	0.475931
SAMN05721775	core	C	0.0449954	0.476386
SAMN02470527	core	P	0.0446492	0.476386
SAMN04622480	core	F	0.0449627	0.476386
SAMN04605708	core	F	0.0450287	0.476386
SAMN00993287	core	F	0.0449676	0.476386
SAMN02436581	core	F	0.0448297	0.476386
SAMN05215800	core	F	0.0446986	0.476386
SAMN00991849	core	F	0.0448242	0.476386
SAMN04940123	core	F	0.0452343	0.477966
SAMN04940134	core	F	0.0453729	0.478837
SAMN00761790	core	F	0.0457843	0.481982
SAMN00993289	core	O	0.0457519	0.481982
SAMN04962895	novel	H	0.0458787	0.482378
SAMN04605224	novel	H	0.0459502	0.482533
SAMN04605225	novel	H	0.0460937	0.483444
SAMN00993237	novel	V	0.046269	0.484021
SAMN04622482	novel	H	0.046329	0.484021
SAMN00993295	core	O	0.0463764	0.484021
SAMN04605740	novel	H	0.0463472	0.484021
SAMN00993287	novel	D	0.0467671	0.487501
SAMN04942524	novel	H	0.0470307	0.487744
SAMN04942503	novel	H	0.0470771	0.487744
SAMN04942505	novel	H	0.0470356	0.487744
SAMN05215978	novel	H	0.0469984	0.487744
SAMN02470526	novel	G	0.0469945	0.487744
SAMN00001492	core	O	0.0474761	0.491279
SAMN02470856	core	O	0.0477559	0.492975
SAMN02470858	core	O	0.0477559	0.492975
SAMN00117453	core	O	0.0479101	0.493967
SAMN05150008	core	V	0.048173	0.496077
SAMN05721775	core	O	0.0482871	0.496651
SAMN00138235	core	P	0.0483734	0.496938
SAMN02603975	core	O	0.048493	0.496966
SAMN05150064	core	V	0.0484624	0.496966
SAMN00993214	core	O	0.0486348	0.497275
SAMN00116868	core	V	0.0488452	0.497275
SAMN00993757	core	V	0.0488724	0.497275
SAMN00761790	core	O	0.0488008	0.497275
SAMN05187232	core	V	0.0488739	0.497275
SAMN05187229	core	V	0.0488579	0.497275
SAMN02325127	core	V	0.049132	0.499303
SAMN04606870	core	O	0.0493331	0.500749
SAMN05293479	core	E	0.0496485	0.50275
SAMN04962894	core	O	0.0496414	0.50275
SAMN05187226	core	O	0.049708	0.502754
SAMN04942527	core	O	0.0498841	0.503936
SAMN05150050	core	V	0.0503219	0.507756
SAMN00138731	core	V	0.0512366	0.516373
SAMN00993288	core	O	0.0515185	0.518599
SAMN04605711	core	O	0.0516973	0.519784
SAMN04942511	core	O	0.0518489	0.520693
SAMN04962896	core	O	0.0520023	0.521618
SAMN00993286	core	V	0.0520748	0.521729
SAMN00116852	core	V	0.0525241	0.525612
SAMN02470526	core	V	0.0525889	0.525642
SAMN00993262	core	V	0.0527573	0.526089
SAMN00993260	core	V	0.0527001	0.526089
SAMN03339004	novel	P	0.0528302	0.526199
SAMN02603975	core	V	0.0532193	0.529454
SAMN05187231	novel	H	0.0533695	0.530328
SAMN02299424	core	C	0.0539234	0.535207
SAMN05150064	novel	P	0.054343	0.538743
SAMN05150008	novel	P	0.05448	0.539472
SAMN00116847	novel	M	0.0551651	0.545622
SAMN04286639	novel	X	0.0553203	0.546521
SAMN03401364	core	C	0.0580292	0.548837
SAMN03401364	core	F	0.0620751	0.548837
SAMN03401365	core	F	0.0616128	0.548837
SAMN00993237	core	C	0.0588067	0.548837
SAMN02934537	core	C	0.0578374	0.548837
SAMN00993233	core	P	0.058092	0.548837
SAMN00116887	core	P	0.0572302	0.548837
SAMN00993648	core	C	0.0586779	0.548837
SAMN00993648	core	P	0.0586779	0.548837
SAMN00993391	core	P	0.0596882	0.548837
SAMN04962390	core	C	0.0616549	0.548837
SAMN04942511	novel	I	0.0601764	0.548837
SAMN00116879	core	F	0.0618069	0.548837
SAMN00116879	core	P	0.0588471	0.548837
SAMN04962888	core	C	0.058305	0.548837
SAMN04962888	core	F	0.0618325	0.548837
SAMN06167133	core	F	0.0616759	0.548837
SAMN02463887	novel	H	0.0604777	0.548837
SAMN02603975	core	F	0.0624684	0.548837
SAMN03401354	core	C	0.0582906	0.548837
SAMN03401354	core	F	0.0624172	0.548837
SAMN03401354	core	P	0.0595222	0.548837
SAMN04942503	core	F	0.0560712	0.548837
SAMN05194380	core	P	0.0578085	0.548837
SAMN04942507	core	F	0.0621834	0.548837
SAMN00116868	core	C	0.0582789	0.548837
SAMN04304556	core	C	0.0570466	0.548837
SAMN04605653	core	F	0.0622332	0.548837
SAMN03401352	core	C	0.0584839	0.548837
SAMN03401352	core	F	0.0626586	0.548837
SAMN02640609	core	E	0.0600955	0.548837
SAMN05150008	core	C	0.0611478	0.548837
SAMN05150008	core	E	0.060423	0.548837
SAMN04940133	core	C	0.0559931	0.548837
SAMN02470522	core	P	0.0608153	0.548837
SAMN02470520	core	P	0.0615839	0.548837
SAMN02470525	novel	E	0.0624308	0.548837
SAMN02470524	core	C	0.0571506	0.548837
SAMN02470524	core	P	0.0613936	0.548837
SAMN02470528	core	P	0.0619098	0.548837
SAMN05187224	core	C	0.0580426	0.548837
SAMN05187224	core	P	0.0593992	0.548837
SAMN04622481	core	C	0.0611478	0.548837
SAMN00993261	core	P	0.058205	0.548837
SAMN00138731	core	P	0.0577018	0.548837
SAMN00117463	core	C	0.0607616	0.548837
SAMN05173250	core	C	0.0572635	0.548837
SAMN05173250	core	P	0.0598463	0.548837
SAMN05173253	core	C	0.0573031	0.548837
SAMN05173253	core	P	0.0599245	0.548837
SAMN00117468	core	C	0.0582886	0.548837
SAMN03996302	core	P	0.0601446	0.548837
SAMN02996614	core	P	0.0576689	0.548837
SAMN00993248	core	F	0.0609995	0.548837
SAMN00993287	core	P	0.0582221	0.548837
SAMN05187230	core	C	0.0599465	0.548837
SAMN05187232	core	C	0.0574881	0.548837
SAMN00116846	core	C	0.0592348	0.548837
SAMN02928813	core	C	0.0579772	0.548837
SAMN05150064	core	C	0.0591468	0.548837
SAMN00117470	core	P	0.0589815	0.548837
SAMN05187229	core	C	0.0584429	0.548837
SAMN03339004	core	E	0.059576	0.548837
SAMN04962891	core	F	0.0619975	0.548837
SAMN00993294	core	G	0.0575079	0.548837
SAMN00993293	core	F	0.0622586	0.548837
SAMN00993293	core	P	0.058736	0.548837
SAMN00993292	core	P	0.0606779	0.548837
SAMN00993291	core	C	0.0567332	0.548837
SAMN00993291	core	P	0.0578675	0.548837
SAMN00993290	core	C	0.0588564	0.548837
SAMN00993290	core	P	0.0588564	0.548837
SAMN00116866	core	F	0.0625933	0.548837
SAMN00993450	core	P	0.0587217	0.548837
SAMN04962913	core	F	0.0621311	0.548837
SAMN00991838	core	F	0.0603152	0.548837
SAMN04487862	core	C	0.0581556	0.548837
SAMN04487862	core	F	0.0622432	0.548837
SAMN04487862	core	P	0.0581556	0.548837
SAMN00117446	core	F	0.0623676	0.548837
SAMN00117446	core	P	0.0601309	0.548837
SAMN00117447	core	C	0.0604639	0.548837
SAMN00117447	core	F	0.0621341	0.548837
SAMN00117447	core	P	0.0604639	0.548837
SAMN02470518	core	C	0.0597207	0.548837
SAMN02470518	core	F	0.0625972	0.548837
SAMN02470519	novel	S	0.0578916	0.548837
SAMN02470516	core	P	0.062405	0.548837
SAMN02470517	core	P	0.0592273	0.548837
SAMN02470515	core	P	0.0619827	0.548837
SAMN04542849	core	C	0.059485	0.548837
SAMN04286639	core	P	0.0605031	0.548837
SAMN03097230	core	C	0.0573717	0.548837
SAMN03097233	core	C	0.058149	0.548837
SAMN00008358	core	C	0.0592789	0.548837
SAMN00008358	core	F	0.0622332	0.548837
SAMN00008358	core	P	0.0606013	0.548837
SAMN00189683	core	F	0.0618973	0.548837
SAMN05187217	core	C	0.0611005	0.548837
SAMN02470858	core	H	0.0627168	0.548837
SAMN04325954	core	P	0.0613001	0.548837
SAMN00991848	core	C	0.0603537	0.548837
SAMN00991848	core	F	0.0606407	0.548837
SAMN05150049	core	C	0.0605878	0.548837
SAMN04963294	core	F	0.0617066	0.548837
SAMN05150058	core	E	0.0598697	0.548837
SAMN03097231	core	C	0.0584326	0.548837
SAMN03097232	core	C	0.0578419	0.548837
SAMN00117455	core	C	0.0588058	0.548837
SAMN00116890	core	C	0.0580254	0.548837
SAMN00002221	novel	J	0.0595572	0.548837
SAMN00993261	core	F	0.0628901	0.549223
SAMN01103171	core	F	0.0628471	0.549223
SAMN00117455	core	P	0.0630002	0.54962
SAMN00993238	core	F	0.0631169	0.549792
SAMN04963293	core	F	0.0632138	0.549792
SAMN00993392	core	F	0.0632034	0.549792
SAMN02299424	core	F	0.0633992	0.550375
SAMN04942509	core	F	0.0635211	0.550375
SAMN00138731	novel	X	0.0636044	0.550375
SAMN02996614	core	F	0.0634661	0.550375
SAMN04963291	core	F	0.063583	0.550375
SAMN00993262	core	F	0.0638292	0.55176
SAMN02325127	core	F	0.0640236	0.552878
SAMN02470525	core	F	0.0641014	0.552988
SAMN03097233	novel	X	0.064466	0.555078
SAMN02470857	core	H	0.0644741	0.555078
SAMN00116878	core	F	0.0647361	0.555646
SAMN00116874	core	F	0.0646782	0.555646
SAMN04605741	core	F	0.064703	0.555646
SAMN00993294	core	H	0.0649626	0.557028
SAMN03996302	core	F	0.0653541	0.558243
SAMN00116846	core	F	0.0652397	0.558243
SAMN00117453	novel	X	0.0652311	0.558243
SAMN00117454	novel	L	0.0653668	0.558243
SAMN05150050	core	F	0.0655239	0.559024
SAMN00117470	core	F	0.0656144	0.559234
SAMN00993757	core	F	0.0661406	0.560217
SAMN05187230	core	F	0.066137	0.560217
SAMN02928813	core	F	0.0659608	0.560217
SAMN03097230	core	F	0.066044	0.560217
SAMN04962890	core	F	0.0658601	0.560217
SAMN02470856	core	H	0.0661907	0.560217
SAMN05150058	core	V	0.0661523	0.560217
SAMN02934537	core	F	0.0663258	0.560401
SAMN04962397	core	F	0.0663443	0.560401
SAMN00117464	core	F	0.0667106	0.562937
SAMN05293479	core	V	0.0668866	0.563483
SAMN02640610	core	F	0.0669078	0.563483
SAMN04606870	core	F	0.0669852	0.563577
SAMN03097232	core	F	0.0671079	0.564051
SAMN04622367	core	F	0.0676819	0.568314
SAMN05187230	core	V	0.0679907	0.570344
SAMN03401364	core	V	0.0722993	0.572081
SAMN04942521	core	O	0.0721925	0.572081
SAMN04942524	core	O	0.0736887	0.572081
SAMN05215794	core	O	0.0721925	0.572081
SAMN04942529	core	O	0.0712287	0.572081
SAMN00993238	core	O	0.0727803	0.572081
SAMN00993233	core	O	0.0712635	0.572081
SAMN00993232	core	O	0.0698064	0.572081
SAMN00993232	novel	V	0.0727111	0.572081
SAMN00116887	core	V	0.0718372	0.572081
SAMN00993648	core	E	0.0731309	0.572081
SAMN02299424	core	O	0.0733384	0.572081
SAMN03996083	core	E	0.0721945	0.572081
SAMN04942519	core	O	0.0716883	0.572081
SAMN04963293	core	O	0.0732813	0.572081
SAMN04942517	core	O	0.0716883	0.572081
SAMN00993391	core	O	0.0711645	0.572081
SAMN00116878	core	E	0.07356	0.572081
SAMN00116879	core	O	0.0710799	0.572081
SAMN02471389	core	V	0.0712946	0.572081
SAMN05215781	core	O	0.0720194	0.572081
SAMN04962397	core	E	0.0728827	0.572081
SAMN06167133	core	O	0.0690445	0.572081
SAMN04605648	core	O	0.0714275	0.572081
SAMN04962893	core	O	0.070552	0.572081
SAMN02463887	core	O	0.071176	0.572081
SAMN04942509	core	O	0.0734945	0.572081
SAMN03401354	core	V	0.0722355	0.572081
SAMN04942501	core	O	0.0715301	0.572081
SAMN04942505	core	O	0.0723107	0.572081
SAMN04605225	core	O	0.0707695	0.572081
SAMN04605226	core	O	0.0709923	0.572081
SAMN04962892	core	O	0.0706484	0.572081
SAMN04962895	core	O	0.0702887	0.572081
SAMN04962897	core	O	0.0711103	0.572081
SAMN04605651	core	O	0.070043	0.572081
SAMN03401352	core	V	0.0721995	0.572081
SAMN04605742	core	O	0.0733376	0.572081
SAMN05215978	core	O	0.0721925	0.572081
SAMN02470520	core	V	0.0731986	0.572081
SAMN02470527	core	O	0.0695412	0.572081
SAMN02470527	core	V	0.0738822	0.572081
SAMN02470526	core	O	0.0706788	0.572081
SAMN02470525	core	V	0.0732164	0.572081
SAMN02470528	core	V	0.0729732	0.572081
SAMN04606875	core	O	0.0717421	0.572081
SAMN05187225	core	E	0.0729802	0.572081
SAMN04606871	core	O	0.0718513	0.572081
SAMN04606872	core	O	0.0717964	0.572081
SAMN04622482	core	O	0.0713769	0.572081
SAMN04622480	core	O	0.0742047	0.572081
SAMN04605709	core	O	0.0728059	0.572081
SAMN04605708	core	O	0.0716187	0.572081
SAMEA3139103	core	O	0.0697103	0.572081
SAMN04296969	core	E	0.0725107	0.572081
SAMN02436581	core	O	0.0717063	0.572081
SAMN00116847	core	O	0.0727781	0.572081
SAMN04605739	core	O	0.070857	0.572081
SAMN04605207	core	O	0.0705037	0.572081
SAMN05150064	core	E	0.0730755	0.572081
SAMN00117470	core	O	0.0738967	0.572081
SAMN02640610	core	E	0.0733511	0.572081
SAMN02640611	core	E	0.0718192	0.572081
SAMN04962891	core	O	0.0739724	0.572081
SAMN00993293	core	O	0.0742508	0.572081
SAMN00116866	novel	X	0.069752	0.572081
SAMN04962913	core	O	0.0742139	0.572081
SAMN00116831	core	E	0.072464	0.572081
SAMN04542846	core	O	0.0700581	0.572081
SAMN05187218	core	E	0.0722336	0.572081
SAMN02470516	core	O	0.0728116	0.572081
SAMN02470516	core	V	0.073176	0.572081
SAMN02470517	core	O	0.0742286	0.572081
SAMN02470517	core	V	0.0732164	0.572081
SAMN02470515	core	V	0.0740899	0.572081
SAMN04542849	core	O	0.0715037	0.572081
SAMN04605224	core	O	0.0704405	0.572081
SAMN00189683	core	O	0.0737335	0.572081
SAMN05215800	core	O	0.0739063	0.572081
SAMN05150049	core	E	0.0732618	0.572081
SAMN05185270	core	O	0.069984	0.572081
SAMN04963291	core	O	0.0735735	0.572081
SAMN04605740	core	O	0.0714275	0.572081
SAMN04963294	core	O	0.0734306	0.572081
SAMN04479462	core	E	0.0729757	0.572081
SAMN04479462	core	V	0.0713985	0.572081
SAMN01047814	core	O	0.0721103	0.572081
SAMN00117455	core	O	0.0698064	0.572081
SAMN00117454	core	O	0.0695342	0.572081
SAMN00002221	core	O	0.0706421	0.572081
SAMN04940134	core	O	0.0746701	0.57216
SAMN04940123	core	O	0.0745126	0.57216
SAMN02470523	core	V	0.0746913	0.57216
SAMN02470520	core	O	0.0747993	0.57216
SAMN00993260	core	O	0.0746883	0.57216
SAMN00117466	core	O	0.0747993	0.57216
SAMN00991854	core	O	0.0747645	0.57216
SAMN00002221	core	V	0.0743461	0.57216
SAMN04942527	core	G	0.0749701	0.572454
SAMN00116852	core	O	0.0749722	0.572454
SAMN05185270	core	G	0.0750543	0.572567
SAMN04622367	core	O	0.075381	0.573064
SAMN02463887	core	V	0.075389	0.573064
SAMN00993261	core	O	0.0752543	0.573064
SAMN02470515	core	O	0.0752363	0.573064
SAMN02470857	novel	E	0.0758559	0.576098
SAMN02934537	novel	K	0.079837	0.577781
SAMN00993232	core	G	0.0786367	0.577781
SAMN04942511	core	G	0.0798383	0.577781
SAMN00116878	core	C	0.0794228	0.577781
SAMN00116878	core	P	0.0782812	0.577781
SAMN02471389	core	C	0.078098	0.577781
SAMN00116874	core	P	0.0795708	0.577781
SAMN02603975	core	G	0.0774283	0.577781
SAMN05194380	core	C	0.0772022	0.577781
SAMN04942507	core	O	0.0774545	0.577781
SAMN04605711	core	G	0.0777866	0.577781
SAMN05293479	core	C	0.078885	0.577781
SAMN02436406	core	C	0.0787828	0.577781
SAMN04962894	core	G	0.0777121	0.577781
SAMN02640609	core	C	0.0793409	0.577781
SAMN02640609	core	P	0.0793409	0.577781
SAMN02470521	core	O	0.0765454	0.577781
SAMN02470521	core	P	0.0794319	0.577781
SAMN02470528	core	O	0.0771455	0.577781
SAMN05187225	core	C	0.078098	0.577781
SAMN04622482	core	G	0.0794505	0.577781
SAMN00993262	core	G	0.0771421	0.577781
SAMN00117464	core	C	0.07821	0.577781
SAMN00117463	core	P	0.0784913	0.577781
SAMN05173251	core	P	0.0785204	0.577781
SAMN00993286	core	O	0.0766446	0.577781
SAMN00993286	novel	V	0.0785107	0.577781
SAMN05187231	core	C	0.0790757	0.577781
SAMN02640610	core	C	0.0795633	0.577781
SAMN02640610	core	P	0.0795633	0.577781
SAMN00993295	core	G	0.076456	0.577781
SAMN00993294	core	V	0.0767109	0.577781
SAMN01103171	core	C	0.0779296	0.577781
SAMN01103171	core	P	0.0791152	0.577781
SAMN00116836	core	C	0.0782983	0.577781
SAMN00116831	core	P	0.0768194	0.577781
SAMN00116832	core	C	0.0780103	0.577781
SAMN00116832	core	P	0.0791175	0.577781
SAMN04962399	core	C	0.0798451	0.577781
SAMN05194378	core	C	0.0776123	0.577781
SAMN05194378	core	P	0.0776123	0.577781
SAMN05187218	core	C	0.077597	0.577781
SAMN00117447	core	O	0.0773509	0.577781
SAMN03859970	core	C	0.0771288	0.577781
SAMN04286639	core	C	0.0793713	0.577781
SAMN03097230	core	P	0.0790011	0.577781
SAMN04962890	core	C	0.0788895	0.577781
SAMN00117450	core	C	0.0786794	0.577781
SAMN00117450	novel	X	0.0773963	0.577781
SAMN05194377	core	C	0.0784763	0.577781
SAMN04605740	core	G	0.0795497	0.577781
SAMN04479462	core	C	0.0778144	0.577781
SAMN03097231	core	P	0.0789903	0.577781
SAMN03097232	core	P	0.0797017	0.577781
SAMN04299194	core	P	0.0797102	0.577781
SAMN00116890	core	P	0.0798814	0.577781
SAMN00116887	core	C	0.0801702	0.578113
SAMN04962888	core	P	0.0801991	0.578113
SAMN02436406	core	P	0.0801702	0.578113
SAMN03097233	core	P	0.0801468	0.578113
SAMN02470857	core	S	0.0803057	0.578392
SAMN05150063	core	C	0.080722	0.580461
SAMN04479462	core	P	0.0807295	0.580461
SAMN00991854	core	P	0.0808104	0.580551
SAMN05187225	core	P	0.0812943	0.583536
SAMN05150058	core	C	0.0815349	0.584769
SAMN00117450	core	P	0.0821681	0.588814
SAMN04962390	core	P	0.0823696	0.58976
SAMN02470525	core	P	0.0827798	0.592199
SAMN00138731	novel	N	0.083075	0.593616
SAMN00117464	core	P	0.0831174	0.593616
SAMN04304556	novel	X	0.0833549	0.594813
SAMN00993289	novel	E	0.0845618	0.602919
SAMN02470519	dispensable	F	0.0850157	0.605141
SAMN00117453	core	P	0.0849582	0.605141
SAMN02470519	novel	P	0.0852186	0.606078
SAMN00001492	novel	J	0.0860229	0.611287
SAMN04942527	core	H	0.0862072	0.612006
SAMN04605711	core	H	0.0862679	0.612006
SAMN04962390	core	E	0.0880744	0.612419
SAMN05150063	core	E	0.086759	0.612419
SAMN02463887	novel	C	0.0884272	0.612419
SAMN02463887	novel	R	0.0872696	0.612419
SAMN00116868	core	E	0.088127	0.612419
SAMN04304556	core	F	0.0881626	0.612419
SAMN04962896	core	H	0.0864836	0.612419
SAMN04605651	core	H	0.0883387	0.612419
SAMN04605653	core	H	0.0882038	0.612419
SAMN02470524	core	F	0.0882938	0.612419
SAMN05187224	core	F	0.0881626	0.612419
SAMN00117463	core	F	0.0886097	0.612419
SAMN05173250	core	F	0.0884327	0.612419
SAMN05173253	core	F	0.0884808	0.612419
SAMN05187232	core	E	0.0884794	0.612419
SAMN02928813	novel	E	0.0874172	0.612419
SAMN05187229	core	E	0.0883882	0.612419
SAMN00993292	core	E	0.088212	0.612419
SAMN00993292	core	F	0.0885654	0.612419
SAMN00993290	core	E	0.0882592	0.612419
SAMN00117446	novel	L	0.088282	0.612419
SAMN04286639	core	E	0.0872538	0.612419
SAMN03097233	core	F	0.0882492	0.612419
SAMN04962890	core	E	0.0881004	0.612419
SAMN05194377	core	E	0.0871117	0.612419
SAMN05185270	novel	C	0.0876988	0.612419
SAMN04479462	core	F	0.0879263	0.612419
SAMN03097231	core	F	0.0884808	0.612419
SAMN05150050	core	E	0.08847	0.612419
SAMN04299194	core	E	0.0875812	0.612419
SAMN04299194	core	F	0.0883619	0.612419
SAMN00991854	core	F	0.0886301	0.612419
SAMN05215794	core	H	0.0905273	0.612868
SAMN00993237	core	F	0.0909347	0.612868
SAMN00116887	core	F	0.0909195	0.612868
SAMN00993648	core	F	0.0907805	0.612868
SAMN04942519	novel	H	0.0907029	0.612868
SAMN04962390	core	F	0.0890996	0.612868
SAMN04942511	core	H	0.0897802	0.612868
SAMN04942511	novel	H	0.0891954	0.612868
SAMN00001492	core	H	0.0906844	0.612868
SAMN00001492	core	M	0.0887919	0.612868
SAMN02471389	core	F	0.0902593	0.612868
SAMN00993246	core	F	0.0905196	0.612868
SAMN00993246	novel	P	0.0903735	0.612868
SAMN00116868	core	F	0.0909934	0.612868
SAMN02436406	core	F	0.0909195	0.612868
SAMN04605226	core	H	0.0904825	0.612868
SAMN04962895	core	H	0.0910476	0.612868
SAMN05150008	core	F	0.0907223	0.612868
SAMN04940134	core	H	0.0895892	0.612868
SAMN02470523	core	F	0.0913213	0.612868
SAMN05187225	core	F	0.0902593	0.612868
SAMN04296969	core	F	0.0904252	0.612868
SAMN00117464	novel	L	0.0898447	0.612868
SAMN00117468	core	F	0.0890114	0.612868
SAMN05187231	core	F	0.0915686	0.612868
SAMN05187232	core	F	0.0892633	0.612868
SAMN04605739	core	H	0.0901847	0.612868
SAMN05150064	core	F	0.0913363	0.612868
SAMN05187229	core	F	0.0912206	0.612868
SAMN00993290	core	F	0.0901637	0.612868
SAMN00991838	novel	X	0.0901822	0.612868
SAMN00116832	core	F	0.0913765	0.612868
SAMN04962399	core	F	0.0898654	0.612868
SAMN05187218	core	F	0.0898799	0.612868
SAMN04605224	core	H	0.0914698	0.612868
SAMN04962890	core	V	0.0914266	0.612868
SAMN05187217	core	F	0.0915772	0.612868
SAMN05215800	core	H	0.0909013	0.612868
SAMN04325954	core	F	0.0901309	0.612868
SAMN00116890	core	F	0.0906324	0.612868
SAMN04605742	novel	H	0.0916534	0.612896
SAMN00117450	core	F	0.0918484	0.613717
SAMN04622480	novel	H	0.0920823	0.614575
SAMN00993290	core	V	0.0921213	0.614575
SAMN02603126	core	O	0.0923624	0.615226
SAMN02640609	novel	V	0.0923634	0.615226
SAMN00116874	core	V	0.0925436	0.615944
SAMN00993291	core	F	0.0927092	0.616082
SAMN00993450	core	F	0.0926845	0.616082
SAMN00138235	core	F	0.0928311	0.61641
SAMN02603975	core	M	0.0930673	0.617497
SAMN00993294	core	M	0.0931883	0.617817
SAMN04542849	core	F	0.0937983	0.621377
SAMN05150049	core	F	0.0939397	0.62183
SAMN00116846	core	V	0.0940717	0.622219
SAMN03859970	core	F	0.0943239	0.623403
SAMN00993391	core	V	0.0944246	0.623584
SAMN01047814	core	V	0.0947671	0.62536
SAMN00116836	core	F	0.0949259	0.625922
SAMN04286639	core	F	0.0951519	0.626926
SAMN00138235	core	C	0.105004	0.627798
SAMN00138235	core	E	0.104754	0.627798
SAMN03401365	core	V	0.103629	0.627798
SAMN03401365	novel	X	0.0988677	0.627798
SAMN04942521	core	G	0.100272	0.627798
SAMN04942524	core	G	0.101776	0.627798
SAMN05215794	core	G	0.100272	0.627798
SAMN04942529	core	G	0.101938	0.627798
SAMN05721775	core	G	0.103081	0.627798
SAMN00993236	core	O	0.103636	0.627798
SAMN02934537	core	O	0.105884	0.627798
SAMN02934537	core	P	0.106378	0.627798
SAMN02934537	novel	P	0.103572	0.627798
SAMN00993214	core	G	0.102758	0.627798
SAMN00993214	core	V	0.105137	0.627798
SAMN03996083	core	C	0.105005	0.627798
SAMN03996083	core	V	0.100064	0.627798
SAMN04942519	core	G	0.0998434	0.627798
SAMN04963293	core	G	0.103944	0.627798
SAMN04942517	core	G	0.0998434	0.627798
SAMN00116878	core	V	0.100086	0.627798
SAMN00001492	core	V	0.102379	0.627798
SAMN04962888	core	E	0.105454	0.627798
SAMN00116874	core	E	0.106222	0.627798
SAMN00116874	core	O	0.102109	0.627798
SAMN05215781	core	G	0.100119	0.627798
SAMN04962397	core	C	0.104486	0.627798
SAMN04962397	core	P	0.104486	0.627798
SAMN05150063	novel	H	0.106731	0.627798
SAMN05150063	novel	P	0.102331	0.627798
SAMN04605648	core	G	0.102244	0.627798
SAMN04962893	core	G	0.100141	0.627798
SAMN00993246	core	P	0.106064	0.627798
SAMN04942509	core	V	0.101466	0.627798
SAMN04942501	core	G	0.0997201	0.627798
SAMN04942503	core	O	0.101484	0.627798
SAMN04942503	core	P	0.0993531	0.627798
SAMN04942505	core	G	0.100379	0.627798
SAMN05194380	core	E	0.104277	0.627798
SAMN05194380	core	F	0.0960066	0.627798
SAMN00116868	core	P	0.104398	0.627798
SAMN04304556	core	O	0.106428	0.627798
SAMN02436406	core	V	0.100049	0.627798
SAMN04605225	core	G	0.101249	0.627798
SAMN04605226	core	G	0.10158	0.627798
SAMN04962892	core	G	0.10026	0.627798
SAMN04962895	core	G	0.100567	0.627798
SAMN04962897	core	G	0.102605	0.627798
SAMN04962896	core	G	0.100077	0.627798
SAMN04605651	core	G	0.10024	0.627798
SAMN04605653	core	O	0.102099	0.627798
SAMN04940134	core	G	0.101126	0.627798
SAMN04940123	core	G	0.102708	0.627798
SAMN04605742	core	G	0.101398	0.627798
SAMN05215978	core	G	0.100272	0.627798
SAMN02470523	core	O	0.106306	0.627798
SAMN02470522	core	O	0.102811	0.627798
SAMN02470522	core	V	0.102103	0.627798
SAMN02470521	core	V	0.102749	0.627798
SAMN02470525	core	O	0.104004	0.627798
SAMN02470524	core	O	0.106735	0.627798
SAMN02470524	core	V	0.100177	0.627798
SAMN05187226	core	G	0.0997201	0.627798
SAMN05187226	core	V	0.103624	0.627798
SAMN04606875	core	G	0.0998867	0.627798
SAMN05187224	core	O	0.103374	0.627798
SAMN04606871	core	G	0.0999765	0.627798
SAMN04606872	core	G	0.099931	0.627798
SAMN04622481	novel	H	0.0991457	0.627798
SAMN04622480	core	G	0.102353	0.627798
SAMN04605709	core	G	0.102461	0.627798
SAMN00993262	core	O	0.104213	0.627798
SAMN00138731	core	O	0.105741	0.627798
SAMN04296969	core	C	0.103028	0.627798
SAMN04296969	core	P	0.103028	0.627798
SAMN00993757	core	E	0.105658	0.627798
SAMN00993757	core	O	0.105407	0.627798
SAMN00993757	core	P	0.105409	0.627798
SAMN00117464	core	E	0.10516	0.627798
SAMN04940127	core	O	0.0977604	0.627798
SAMN05173250	core	V	0.100208	0.627798
SAMN05173253	core	V	0.100219	0.627798
SAMN00117468	core	E	0.106407	0.627798
SAMN00117468	core	O	0.102516	0.627798
SAMN00761790	core	G	0.102461	0.627798
SAMN03996302	core	O	0.102222	0.627798
SAMN02996614	core	V	0.100772	0.627798
SAMN00993248	core	O	0.104468	0.627798
SAMN00993287	core	O	0.10319	0.627798
SAMN05187231	core	P	0.10463	0.627798
SAMN05187230	core	E	0.105127	0.627798
SAMN05187232	core	P	0.106288	0.627798
SAMN02436581	novel	L	0.0955687	0.627798
SAMN00116847	core	V	0.10213	0.627798
SAMN00116846	core	O	0.104252	0.627798
SAMN04605739	core	G	0.100131	0.627798
SAMN04605739	novel	D	0.0956791	0.627798
SAMN04605207	core	G	0.101972	0.627798
SAMN02928813	core	O	0.105234	0.627798
SAMN02928813	core	V	0.100207	0.627798
SAMN02640611	core	C	0.106283	0.627798
SAMN02640611	core	P	0.104194	0.627798
SAMN02640611	core	V	0.101171	0.627798
SAMN05187229	core	P	0.106037	0.627798
SAMN03339004	core	C	0.103354	0.627798
SAMN00993293	core	E	0.106132	0.627798
SAMN00993291	core	O	0.106041	0.627798
SAMN00993290	core	O	0.106817	0.627798
SAMN00116866	core	O	0.104363	0.627798
SAMN00993450	core	O	0.102599	0.627798
SAMN01103171	core	E	0.105186	0.627798
SAMN00991838	core	E	0.105414	0.627798
SAMN00991838	core	O	0.106041	0.627798
SAMN00991838	core	V	0.10013	0.627798
SAMN00116836	core	E	0.105265	0.627798
SAMN00116836	core	V	0.100109	0.627798
SAMN04962399	core	E	0.105369	0.627798
SAMN04962399	core	P	0.105399	0.627798
SAMN04487862	core	O	0.103754	0.627798
SAMN04542846	core	G	0.102824	0.627798
SAMN05187218	core	P	0.104654	0.627798
SAMN00117446	core	O	0.10408	0.627798
SAMN00117447	core	E	0.106536	0.627798
SAMN02470518	core	O	0.101905	0.627798
SAMN02470518	core	P	0.1046	0.627798
SAMN02470519	core	G	0.102569	0.627798
SAMN02470519	core	V	0.102738	0.627798
SAMN03859970	core	O	0.100852	0.627798
SAMN04286639	core	V	0.101283	0.627798
SAMN00993289	core	G	0.103966	0.627798
SAMN00993289	core	V	0.104444	0.627798
SAMN03097230	novel	X	0.101583	0.627798
SAMN04605224	core	G	0.100777	0.627798
SAMN04962890	core	P	0.105877	0.627798
SAMN00008358	core	V	0.102991	0.627798
SAMN05187217	core	O	0.102945	0.627798
SAMN02470858	core	G	0.0994367	0.627798
SAMN00117453	novel	L	0.106747	0.627798
SAMN05215800	core	G	0.102016	0.627798
SAMN00993392	core	O	0.105127	0.627798
SAMN04325954	dispensable	L	0.0972461	0.627798
SAMN00991848	core	O	0.101495	0.627798
SAMN00991849	core	E	0.106025	0.627798
SAMN00991849	core	O	0.10529	0.627798
SAMN00991849	core	V	0.100774	0.627798
SAMN05150049	core	P	0.106872	0.627798
SAMN05185270	core	V	0.10367	0.627798
SAMN04605741	core	O	0.101805	0.627798
SAMN04963294	core	G	0.104169	0.627798
SAMN02325127	core	E	0.106367	0.627798
SAMN02325127	core	O	0.106152	0.627798
SAMN02325127	core	P	0.106607	0.627798
SAMN05150050	core	P	0.104993	0.627798
SAMN05150050	novel	H	0.0993248	0.627798
SAMN05150050	novel	P	0.100144	0.627798
SAMN04299194	core	C	0.103798	0.627798
SAMN00117454	core	V	0.102736	0.627798
SAMN00993648	core	O	0.107595	0.629004
SAMN02640609	core	O	0.107505	0.629004
SAMN04622481	core	O	0.107319	0.629004
SAMN00117463	core	O	0.10733	0.629004
SAMN00993292	core	O	0.107225	0.629004
SAMN00116831	core	C	0.10753	0.629004
SAMN00116890	core	O	0.107541	0.629004
SAMN00116887	core	O	0.107974	0.630632
SAMN05150050	core	O	0.108021	0.630632
SAMN05187229	core	O	0.108422	0.632533
SAMN02996614	core	O	0.108707	0.633243
SAMN05187232	core	O	0.108767	0.633243
SAMN00116832	core	O	0.108651	0.633243
SAMN02640610	core	O	0.109481	0.636965
SAMN00117447	novel	V	0.109607	0.637262
SAMN05187225	novel	V	0.110283	0.640487
SAMN00116831	novel	X	0.110312	0.640487
SAMN00116878	core	O	0.110576	0.641584
SAMN00993246	core	O	0.111295	0.645313
SAMN02470519	core	O	0.112092	0.649489
SAMN02470524	novel	X	0.113034	0.654503
SAMN04942517	core	H	0.114666	0.660322
SAMN04605648	core	H	0.114439	0.660322
SAMN04942501	core	H	0.114527	0.660322
SAMN04606875	core	H	0.114715	0.660322
SAMN04605708	core	H	0.114558	0.660322
SAMN00117466	novel	N	0.114761	0.660322
SAMN04542846	core	H	0.114764	0.660322
SAMN02470516	novel	X	0.1148	0.660322
SAMN05185270	core	H	0.114666	0.660322
SAMN00002221	core	H	0.114815	0.660322
SAMN05215781	core	H	0.114974	0.660343
SAMN04605225	core	H	0.114959	0.660343
SAMN04942521	core	H	0.115143	0.660495
SAMN00993295	core	H	0.115156	0.660495
SAMN04942529	core	H	0.115508	0.662007
SAMN00993232	core	H	0.115734	0.662007
SAMN04940123	core	H	0.115808	0.662007
SAMN04622482	core	H	0.115694	0.662007
SAMN04605740	core	H	0.115759	0.662007
SAMN05187226	core	H	0.11589	0.66203
SAMN04942519	core	H	0.116096	0.66276
SAMN00993214	core	H	0.116342	0.662833
SAMN04606871	core	H	0.116312	0.662833
SAMN04542849	core	H	0.116316	0.662833
SAMN04962894	core	H	0.117609	0.669281
SAMN04605709	core	H	0.117632	0.669281
SAMN04940127	core	E	0.117954	0.670221
SAMN00993288	core	H	0.117911	0.670221
SAMN05721775	core	H	0.118152	0.670476
SAMN04606872	core	H	0.118157	0.670476
SAMN04605742	core	H	0.1184	0.670961
SAMN00117453	core	H	0.118349	0.670961
SAMN04942524	core	H	0.118918	0.671989
SAMN02603126	core	H	0.118998	0.671989
SAMN04962893	core	H	0.118672	0.671989
SAMN04942505	core	H	0.119056	0.671989
SAMN05215978	core	H	0.118848	0.671989
SAMEA3139103	core	H	0.118918	0.671989
SAMN04605207	core	H	0.119268	0.672294
SAMN00993289	core	H	0.119243	0.672294
SAMN04622480	core	H	0.119692	0.674238
SAMN00993295	core	M	0.120045	0.67578
SAMN04962913	core	H	0.120173	0.676053
SAMN00993287	core	E	0.121301	0.681947
SAMN00993262	core	M	0.121427	0.682207
SAMN04605741	core	M	0.121798	0.683836
SAMN00002221	core	M	0.122257	0.685962
SAMN00993289	core	M	0.122341	0.685983
SAMN00993262	novel	E	0.122468	0.686239
SAMN04296969	core	V	0.122885	0.688125
SAMN04962397	core	V	0.123168	0.689256
SAMN00993232	core	M	0.124235	0.689386
SAMN00993214	dispensable	X	0.124211	0.689386
SAMN03996083	core	F	0.123728	0.689386
SAMN05150063	core	F	0.124645	0.689386
SAMN05293479	core	F	0.12406	0.689386
SAMN02640609	core	F	0.124415	0.689386
SAMN04940133	core	M	0.124649	0.689386
SAMN04622481	core	F	0.124332	0.689386
SAMEA3139103	novel	N	0.124415	0.689386
SAMN03996302	core	V	0.12458	0.689386
SAMN02996614	novel	V	0.124177	0.689386
SAMN05187231	core	E	0.124725	0.689386
SAMN02436581	novel	J	0.123425	0.689386
SAMN05194378	core	E	0.124603	0.689386
SAMN05194378	core	F	0.124731	0.689386
SAMN03859970	core	E	0.123681	0.689386
SAMN05194377	core	F	0.123745	0.689386
SAMN04325954	core	V	0.124001	0.689386
SAMN05150058	core	F	0.123786	0.689386
SAMN04304556	core	V	0.125136	0.690727
SAMN02436406	core	E	0.125133	0.690727
SAMN02470524	core	E	0.125396	0.69126
SAMN02928813	core	E	0.125377	0.69126
SAMN00117463	core	E	0.125584	0.691852
SAMN00993260	core	M	0.1262	0.69466
SAMN02640611	core	F	0.126258	0.69466
SAMN00116831	core	F	0.126339	0.69466
SAMN04605225	core	M	0.12646	0.694873
SAMN00117470	core	V	0.126541	0.694873
SAMN00116879	core	E	0.126801	0.694956
SAMN04940127	core	F	0.12668	0.694956
SAMN00116890	core	V	0.126736	0.694956
SAMN02470523	dispensable	F	0.127759	0.699756
SAMN04605648	core	M	0.127949	0.700217
SAMN04605653	core	M	0.128008	0.700217
SAMN04542846	core	M	0.128769	0.703926
SAMN04605739	core	M	0.129478	0.70735
SAMN04962891	core	G	0.129669	0.707936
SAMN04940133	core	G	0.130285	0.709984
SAMN04605708	core	G	0.130295	0.709984
SAMN05173251	core	F	0.130226	0.709984
SAMN03401365	core	G	0.130625	0.71133
SAMN00116887	novel	Q	0.130975	0.712514
SAMN02470522	core	G	0.13101	0.712514
SAMN03339004	core	F	0.131109	0.712595
SAMN04622367	core	G	0.131689	0.712643
SAMN00116879	core	G	0.131704	0.712643
SAMN04962888	core	G	0.131386	0.712643
SAMN04940133	core	F	0.131536	0.712643
SAMN02470523	core	G	0.131638	0.712643
SAMN04962913	core	G	0.131241	0.712643
SAMN00117454	core	G	0.131608	0.712643
SAMN00993233	core	G	0.131977	0.712764
SAMN02603126	core	G	0.132062	0.712764
SAMN00001492	core	G	0.132025	0.712764
SAMN03859970	core	G	0.131962	0.712764
SAMN00993391	novel	V	0.13218	0.712949
SAMN00993260	core	G	0.132369	0.713516
SAMN02470527	core	G	0.132832	0.715558
SAMN06167133	core	G	0.133487	0.716683
SAMN05150063	core	P	0.133874	0.716683
SAMN04942509	core	G	0.133711	0.716683
SAMN02470520	core	G	0.133883	0.716683
SAMN02470526	core	G	0.133516	0.716683
SAMN05173251	core	C	0.133397	0.716683
SAMN00117468	core	G	0.133183	0.716683
SAMN04963291	core	G	0.133826	0.716683
SAMN04605741	core	G	0.133618	0.716683
SAMN00117455	core	G	0.133446	0.716683
SAMN03996083	core	P	0.134387	0.71825
SAMN04942507	core	G	0.134792	0.71825
SAMN04605653	core	G	0.13492	0.71825
SAMN05187224	novel	L	0.135189	0.71825
SAMN05173251	core	V	0.134936	0.71825
SAMN00993288	core	G	0.134818	0.71825
SAMN00993287	core	G	0.135157	0.71825
SAMN03339004	core	P	0.134402	0.71825
SAMN02470516	core	G	0.135077	0.71825
SAMN00117453	core	G	0.135083	0.71825
SAMN05194377	core	P	0.135051	0.71825
SAMN00002221	core	G	0.134528	0.71825
SAMN00993286	core	G	0.135566	0.719802
SAMEA3139103	core	G	0.135957	0.72143
SAMN02471389	core	P	0.136069	0.721572
SAMN02470519	core	F	0.136281	0.722246
SAMN04962890	novel	K	0.136617	0.723576
SAMN00993294	core	S	0.13689	0.724572
SAMN05187230	core	P	0.137129	0.724935
SAMN05194377	core	V	0.137093	0.724935
SAMN04942521	core	V	0.141291	0.726477
SAMN04942524	core	V	0.140914	0.726477
SAMN05215794	core	V	0.141291	0.726477
SAMN00993233	core	V	0.141267	0.726477
SAMN04942519	core	V	0.141318	0.726477
SAMN04963293	core	V	0.140598	0.726477
SAMN04942517	core	V	0.141318	0.726477
SAMN05215781	core	V	0.141297	0.726477
SAMN06167133	core	V	0.141127	0.726477
SAMN04962893	core	V	0.141575	0.726477
SAMN03401354	novel	K	0.138962	0.726477
SAMN04942501	core	V	0.141333	0.726477
SAMN04942505	core	V	0.14129	0.726477
SAMN05194380	core	V	0.139081	0.726477
SAMN04942507	core	V	0.139728	0.726477
SAMN04962892	core	V	0.141606	0.726477
SAMN04940134	core	V	0.140726	0.726477
SAMN04940123	core	V	0.140751	0.726477
SAMN04605742	core	V	0.141326	0.726477
SAMN05215978	core	V	0.141291	0.726477
SAMN04606875	core	V	0.141314	0.726477
SAMN04606870	core	H	0.139257	0.726477
SAMN04606871	core	V	0.141306	0.726477
SAMN04606872	core	V	0.14131	0.726477
SAMN04622482	core	V	0.141352	0.726477
SAMN04622480	core	V	0.141416	0.726477
SAMN04605709	core	V	0.14116	0.726477
SAMN00117463	core	V	0.139332	0.726477
SAMN00761790	core	V	0.141296	0.726477
SAMN04605739	core	V	0.141447	0.726477
SAMN04962891	core	V	0.140681	0.726477
SAMN00993292	novel	V	0.139576	0.726477
SAMN01103171	core	V	0.138056	0.726477
SAMN04962913	core	V	0.140716	0.726477
SAMN00116836	core	P	0.137841	0.726477
SAMN00116832	core	V	0.138023	0.726477
SAMN03097230	core	V	0.138031	0.726477
SAMN03097233	core	V	0.140033	0.726477
SAMN00008358	core	O	0.140248	0.726477
SAMN02470856	core	V	0.141407	0.726477
SAMN00189683	core	V	0.139865	0.726477
SAMN02470858	core	V	0.14082	0.726477
SAMN05215800	core	V	0.14138	0.726477
SAMN04963291	core	V	0.141195	0.726477
SAMN04605740	core	V	0.141345	0.726477
SAMN04963294	core	V	0.140614	0.726477
SAMN05150058	core	P	0.138451	0.726477
SAMN03097231	core	V	0.138044	0.726477
SAMN03097232	core	V	0.138011	0.726477
SAMN04605711	core	V	0.141895	0.726647
SAMN04962897	core	V	0.141761	0.726647
SAMN04962896	core	V	0.141817	0.726647
SAMN04942527	core	V	0.142084	0.727179
SAMN04942503	core	H	0.142355	0.727648
SAMN04962894	core	V	0.142433	0.727648
SAMN05150058	core	O	0.142268	0.727648
SAMN04325954	novel	X	0.143122	0.730728
SAMN05173250	core	O	0.143351	0.730843
SAMN05173253	core	O	0.143402	0.730843
SAMN02470856	dispensable	J	0.143237	0.730843
SAMN00993237	core	O	0.143729	0.731632
SAMN02934537	novel	T	0.143663	0.731632
SAMN05150049	core	O	0.143846	0.731791
SAMN00138235	core	O	0.148447	0.73181
SAMN03401364	core	O	0.145403	0.73181
SAMN03401365	core	O	0.147327	0.73181
SAMN00993237	core	E	0.148021	0.73181
SAMN00116887	core	E	0.148063	0.73181
SAMN02603126	novel	X	0.147726	0.73181
SAMN04962390	core	O	0.146846	0.73181
SAMN02471389	core	O	0.145329	0.73181
SAMN04962888	core	O	0.144955	0.73181
SAMN04962397	core	O	0.146578	0.73181
SAMN06167133	core	H	0.148668	0.73181
SAMN03401354	core	O	0.145799	0.73181
SAMN05194380	core	O	0.147931	0.73181
SAMN00116868	core	O	0.146585	0.73181
SAMN02436406	core	O	0.1465	0.73181
SAMN03401352	core	O	0.146083	0.73181
SAMN04940134	dispensable	J	0.148232	0.73181
SAMN04940133	core	H	0.14676	0.73181
SAMN04940133	core	O	0.146553	0.73181
SAMN05187225	core	O	0.145329	0.73181
SAMN04606870	dispensable	J	0.14545	0.73181
SAMN00138731	core	H	0.148206	0.73181
SAMN04296969	core	O	0.145275	0.73181
SAMN05173250	core	E	0.14781	0.73181
SAMN05173253	core	E	0.147833	0.73181
SAMN03996302	core	E	0.148492	0.73181
SAMN05187231	core	O	0.146774	0.73181
SAMN05187230	core	O	0.144313	0.73181
SAMN00116846	core	E	0.148002	0.73181
SAMN05150064	core	O	0.146755	0.73181
SAMN00993291	core	E	0.146817	0.73181
SAMN00116836	core	O	0.144824	0.73181
SAMN00116832	core	E	0.147905	0.73181
SAMN04962399	core	O	0.148084	0.73181
SAMN04487862	core	E	0.148647	0.73181
SAMN05187218	core	O	0.144446	0.73181
SAMN04286639	core	O	0.147179	0.73181
SAMN03097230	core	E	0.147919	0.73181
SAMN03097230	core	O	0.144254	0.73181
SAMN03097233	core	E	0.147746	0.73181
SAMN03097233	core	O	0.1485	0.73181
SAMN04962890	core	O	0.144138	0.73181
SAMN05187217	core	E	0.148562	0.73181
SAMN02470858	dispensable	J	0.143943	0.73181
SAMN00117450	core	E	0.147786	0.73181
SAMN00117450	core	O	0.147333	0.73181
SAMN04325954	core	E	0.14826	0.73181
SAMN04325954	core	O	0.1485	0.73181
SAMN04479462	core	O	0.144858	0.73181
SAMN02325127	novel	T	0.146785	0.73181
SAMN03097231	core	E	0.147833	0.73181
SAMN03097231	core	O	0.145796	0.73181
SAMN03097232	core	E	0.147725	0.73181
SAMN03097232	core	O	0.144962	0.73181
SAMN00116890	core	E	0.148608	0.73181
SAMN00991854	core	E	0.14754	0.73181
SAMN04962892	core	H	0.149755	0.732955
SAMN05150008	core	O	0.149301	0.732955
SAMN02470525	core	E	0.149646	0.732955
SAMN00993262	core	H	0.149556	0.732955
SAMN00993260	core	H	0.149848	0.732955
SAMN00993261	core	E	0.149357	0.732955
SAMN03339004	core	O	0.149772	0.732955
SAMN01103171	core	O	0.14927	0.732955
SAMN00117446	core	E	0.148998	0.732955
SAMN00189683	core	E	0.149603	0.732955
SAMN01047814	core	H	0.149848	0.732955
SAMN00117466	core	E	0.149936	0.732963
SAMN05194378	core	O	0.150162	0.733647
SAMN02603975	core	H	0.150249	0.733652
SAMN01047814	core	E	0.150421	0.734068
SAMN02470520	novel	P	0.150813	0.735561
SAMN04963293	core	H	0.151091	0.735829
SAMN00117464	core	O	0.151128	0.735829
SAMN00117454	core	H	0.15105	0.735829
SAMN02470515	novel	P	0.151314	0.735893
SAMN04963294	core	H	0.151263	0.735893
SAMN02470522	core	H	0.151957	0.736791
SAMN04606875	dispensable	J	0.152018	0.736791
SAMN02436581	core	H	0.151814	0.736791
SAMN04962891	core	H	0.151908	0.736791
SAMN02470516	novel	P	0.151817	0.736791
SAMN04605741	core	H	0.151746	0.736791
SAMN00761790	core	H	0.152216	0.737328
SAMN02470857	core	M	0.152417	0.737881
SAMN04942527	dispensable	J	0.153205	0.738456
SAMN00993233	core	H	0.153056	0.738456
SAMN00993391	novel	H	0.153108	0.738456
SAMN00116878	novel	L	0.153001	0.738456
SAMN05293479	core	O	0.15323	0.738456
SAMN00117470	core	H	0.152774	0.738456
SAMN02640611	core	O	0.152893	0.738456
SAMN00116831	core	O	0.15314	0.738456
SAMN04942507	core	H	0.153655	0.740085
SAMN04962897	core	H	0.154417	0.743334
SAMN00993391	core	H	0.154535	0.743483
SAMN04942509	core	H	0.155311	0.746433
SAMN02470526	core	H	0.155324	0.746433
SAMN04963291	core	H	0.155449	0.746613
SAMN00993236	core	H	0.155731	0.747544
SAMN04542849	core	M	0.158742	0.761139
SAMN04325954	novel	R	0.15873	0.761139
SAMN00993450	novel	F	0.159104	0.762445
SAMN00117453	novel	P	0.159368	0.763279
SAMN04942503	core	G	0.159747	0.764664
SAMN03401364	core	G	0.165278	0.76487
SAMN04942521	core	M	0.163324	0.76487
SAMN04942521	dispensable	J	0.168452	0.76487
SAMN04942527	core	S	0.171551	0.76487
SAMN04942524	core	M	0.163078	0.76487
SAMN04942524	dispensable	J	0.167047	0.76487
SAMN05215794	core	M	0.168304	0.76487
SAMN05215794	dispensable	J	0.168694	0.76487
SAMN04942529	core	M	0.163943	0.76487
SAMN04942529	dispensable	J	0.168543	0.76487
SAMN00993238	core	G	0.170422	0.76487
SAMN00993237	core	G	0.166583	0.76487
SAMN00993236	core	V	0.169129	0.76487
SAMN02934537	core	V	0.16787	0.76487
SAMN00993233	core	M	0.166164	0.76487
SAMN00993214	core	M	0.163152	0.76487
SAMN00993214	core	S	0.170658	0.76487
SAMN04622367	core	M	0.162645	0.76487
SAMN04942519	core	M	0.170314	0.76487
SAMN04942519	dispensable	J	0.168468	0.76487
SAMN04942517	core	M	0.170314	0.76487
SAMN04942517	dispensable	J	0.168468	0.76487
SAMN04962390	core	G	0.165944	0.76487
SAMN04962390	core	V	0.167669	0.76487
SAMN04942511	core	M	0.16783	0.76487
SAMN04942511	dispensable	J	0.16997	0.76487
SAMN00001492	novel	E	0.165585	0.76487
SAMN02471389	core	G	0.16943	0.76487
SAMN04962888	core	V	0.167608	0.76487
SAMN05215781	core	M	0.167935	0.76487
SAMN05215781	dispensable	J	0.168458	0.76487
SAMN06167133	core	M	0.16866	0.76487
SAMN04605648	dispensable	J	0.167274	0.76487
SAMN03401354	core	G	0.165634	0.76487
SAMN04942501	core	M	0.169901	0.76487
SAMN04942501	dispensable	J	0.168505	0.76487
SAMN04942505	dispensable	J	0.168483	0.76487
SAMN04605711	core	M	0.165137	0.76487
SAMN04605711	dispensable	J	0.171202	0.76487
SAMN04605225	dispensable	J	0.171103	0.76487
SAMN04605226	core	M	0.165749	0.76487
SAMN04605226	dispensable	J	0.171104	0.76487
SAMN04962895	core	M	0.169397	0.76487
SAMN04962895	core	S	0.17157	0.76487
SAMN04962895	dispensable	J	0.171125	0.76487
SAMN04962897	novel	K	0.160346	0.76487
SAMN04962896	core	M	0.163462	0.76487
SAMN04962896	dispensable	J	0.171251	0.76487
SAMN04605651	core	M	0.168529	0.76487
SAMN04605651	dispensable	J	0.171154	0.76487
SAMN03401352	core	G	0.167748	0.76487
SAMN04940123	core	M	0.162009	0.76487
SAMN04940123	dispensable	J	0.16451	0.76487
SAMN04605742	core	M	0.16751	0.76487
SAMN04605742	dispensable	J	0.168588	0.76487
SAMN05215978	core	M	0.168304	0.76487
SAMN05215978	dispensable	J	0.168523	0.76487
SAMN02470522	core	M	0.163053	0.76487
SAMN02470521	core	G	0.166279	0.76487
SAMN02470528	core	G	0.166624	0.76487
SAMN05187226	core	S	0.170326	0.76487
SAMN04606875	core	M	0.167345	0.76487
SAMN04606871	core	M	0.170738	0.76487
SAMN04606871	dispensable	J	0.16852	0.76487
SAMN04606872	core	M	0.170595	0.76487
SAMN04606872	dispensable	J	0.168471	0.76487
SAMN04622482	core	M	0.169499	0.76487
SAMN04622482	dispensable	J	0.168516	0.76487
SAMN04622481	core	G	0.167526	0.76487
SAMN04622481	core	M	0.160949	0.76487
SAMN04622481	novel	J	0.163741	0.76487
SAMN04622480	core	M	0.169043	0.76487
SAMN04622480	dispensable	J	0.167093	0.76487
SAMN04605709	core	M	0.16961	0.76487
SAMN04605709	dispensable	J	0.167127	0.76487
SAMN04605708	dispensable	J	0.165919	0.76487
SAMN00993261	core	M	0.16339	0.76487
SAMN00117464	core	V	0.16688	0.76487
SAMN00117464	novel	T	0.16505	0.76487
SAMN04940127	core	C	0.164926	0.76487
SAMN00117468	core	V	0.168349	0.76487
SAMN03996302	novel	V	0.162135	0.76487
SAMN02996614	core	G	0.167829	0.76487
SAMN00993248	core	V	0.171404	0.76487
SAMN05187231	core	V	0.165958	0.76487
SAMN02436581	core	M	0.163464	0.76487
SAMN00116847	core	G	0.171569	0.76487
SAMN04605207	core	M	0.161875	0.76487
SAMN04605207	dispensable	J	0.169899	0.76487
SAMN00117470	core	G	0.169418	0.76487
SAMN02640610	core	V	0.166852	0.76487
SAMN00993295	core	S	0.170372	0.76487
SAMN00993293	core	G	0.1662	0.76487
SAMN04962399	core	V	0.166803	0.76487
SAMN04487862	core	V	0.170937	0.76487
SAMN04542846	core	S	0.170794	0.76487
SAMN04542846	dispensable	J	0.171224	0.76487
SAMN02470519	core	M	0.170175	0.76487
SAMN02470516	core	M	0.162212	0.76487
SAMN02470516	novel	G	0.162028	0.76487
SAMN02470515	core	G	0.166772	0.76487
SAMN02470515	dispensable	J	0.168144	0.76487
SAMN03859970	core	V	0.166163	0.76487
SAMN03097230	core	G	0.165944	0.76487
SAMN04605224	core	M	0.166979	0.76487
SAMN04605224	dispensable	J	0.171142	0.76487
SAMN03097233	core	G	0.170287	0.76487
SAMN00008358	core	M	0.166942	0.76487
SAMN02470856	core	M	0.165944	0.76487
SAMN02470856	core	S	0.168533	0.76487
SAMN00189683	core	M	0.163274	0.76487
SAMN05187217	core	V	0.167532	0.76487
SAMN02470858	core	M	0.165944	0.76487
SAMN00117450	core	V	0.16859	0.76487
SAMN00117453	core	V	0.170581	0.76487
SAMN05215800	core	M	0.163306	0.76487
SAMN05215800	dispensable	J	0.165818	0.76487
SAMN00993392	core	G	0.169643	0.76487
SAMN00993392	core	V	0.168364	0.76487
SAMN00991848	core	G	0.16869	0.76487
SAMN05150049	core	V	0.166691	0.76487
SAMN05185270	dispensable	J	0.171288	0.76487
SAMN04605740	core	M	0.169631	0.76487
SAMN04605740	dispensable	J	0.168512	0.76487
SAMN00116852	core	G	0.166601	0.76487
SAMN03097231	core	G	0.168239	0.76487
SAMN00117455	novel	L	0.170541	0.76487
SAMN04299194	core	V	0.166808	0.76487
SAMN00116890	novel	S	0.161426	0.76487
SAMN00991854	core	V	0.166707	0.76487
SAMN00002221	novel	N	0.169931	0.76487
SAMN02299424	core	G	0.171974	0.76592
SAMN04605224	core	S	0.171985	0.76592
SAMN05293479	core	P	0.172374	0.767249
SAMN00117455	core	V	0.172791	0.768703
SAMN05150064	core	P	0.173194	0.770092
SAMN04605226	core	S	0.173496	0.770631
SAMN05150008	core	P	0.173434	0.770631
SAMN02471389	core	E	0.173812	0.77163
SAMN00991854	novel	X	0.174122	0.772604
SAMN02470524	novel	V	0.174457	0.773686
SAMN00993246	core	E	0.174779	0.773712
SAMN04962894	core	S	0.174827	0.773712
SAMN02470523	novel	K	0.174823	0.773712
SAMN00993289	core	S	0.174812	0.773712
SAMN03401354	novel	H	0.175235	0.774828
SAMN04605741	dispensable	J	0.175261	0.774828
SAMN02996614	core	E	0.175477	0.774978
SAMN00993286	novel	J	0.175465	0.774978
SAMN00993238	core	E	0.17571	0.775604
SAMN00993236	core	E	0.176022	0.776578
SAMN00008358	core	E	0.176724	0.779272
SAMN00117470	core	E	0.176984	0.780014
SAMN00116868	novel	O	0.177119	0.780205
SAMN02436581	core	E	0.17737	0.780907
SAMN00993295	novel	S	0.180246	0.793156
SAMN00116879	novel	P	0.180745	0.794531
SAMN04605653	dispensable	J	0.180656	0.794531
SAMN02470857	dispensable	J	0.181977	0.799534
SAMN04942507	dispensable	J	0.182178	0.800005
SAMN03097233	novel	I	0.183049	0.803411
SAMN00116847	novel	X	0.184743	0.810032
SAMN04325954	dispensable	E	0.184747	0.810032
SAMN04942509	dispensable	J	0.18507	0.811027
SAMN03097231	novel	P	0.185684	0.813298
SAMN00116868	novel	F	0.186013	0.814322
SAMN04962913	dispensable	J	0.187461	0.820237
SAMN04963293	dispensable	J	0.187606	0.820451
SAMN04962893	dispensable	J	0.189141	0.824833
SAMN04962892	dispensable	J	0.189034	0.824833
SAMN04962897	dispensable	J	0.188951	0.824833
SAMN05187226	dispensable	J	0.1893	0.824833
SAMN04606870	core	V	0.189481	0.824833
SAMN04605739	dispensable	J	0.1894	0.824833
SAMN04962891	dispensable	J	0.188957	0.824833
SAMN05194378	core	V	0.189352	0.824833
SAMN00991854	core	H	0.189183	0.824833
SAMN00991848	core	H	0.189734	0.825513
SAMN04605741	core	V	0.190064	0.826525
SAMN05187224	core	H	0.190263	0.826561
SAMN05187232	novel	H	0.190266	0.826561
SAMN00117455	novel	G	0.190386	0.826658
SAMN04962894	dispensable	J	0.190562	0.827
SAMN00993286	core	H	0.190924	0.828149
SAMN04622367	core	V	0.191088	0.828276
SAMN04605653	core	V	0.19122	0.828276
SAMN00993248	core	H	0.191245	0.828276
SAMN02299424	core	H	0.191634	0.828525
SAMN04622367	core	H	0.191693	0.828525
SAMN02470527	core	H	0.191418	0.828525
SAMN04940127	dispensable	J	0.191686	0.828525
SAMN00117466	core	H	0.192095	0.829123
SAMN03996302	novel	L	0.192123	0.829123
SAMN00189683	core	H	0.192012	0.829123
SAMN02470515	core	H	0.192491	0.830287
SAMN00138235	core	V	0.193103	0.830646
SAMN02463887	core	H	0.19272	0.830646
SAMN04605225	core	V	0.193115	0.830646
SAMN04542846	core	V	0.192967	0.830646
SAMN02470516	core	H	0.192925	0.830646
SAMN00993392	core	H	0.19316	0.830646
SAMN05173251	core	O	0.193298	0.830818
SAMN04942511	core	V	0.193866	0.830935
SAMN00116879	core	H	0.193911	0.830935
SAMN02470521	core	H	0.193805	0.830935
SAMN00116847	core	H	0.193733	0.830935
SAMN00993450	core	H	0.1937	0.830935
SAMN05150049	novel	H	0.193884	0.830935
SAMN02470520	core	H	0.194119	0.831123
SAMN02470857	core	V	0.19415	0.831123
SAMN04605648	core	V	0.194369	0.831624
SAMN02470528	core	H	0.194463	0.831624
SAMN00993261	core	V	0.194616	0.831863
SAMN00993287	core	H	0.194986	0.832189
SAMN04605207	core	V	0.194801	0.832189
SAMN00008358	core	H	0.194933	0.832189
SAMN05150063	core	O	0.195117	0.832196
SAMN00993261	core	H	0.195183	0.832196
SAMN02436581	core	V	0.195582	0.83337
SAMN05187217	core	H	0.195655	0.83337
SAMN04942529	core	V	0.197276	0.833653
[truncated: 6,508 more rows]
