# Supplementary material for: Comparative Genome Analysis Reveals the Molecular Basis of Niche Adaptation of Staphylococcus epidermidis Strains
Source: Front Genet. 2020 Nov 9;11:566080. doi: 10.3389/fgene.2020.566080 (PMC7680996; doi:10.3389/fgene.2020.566080)
Supplement: Supplementary Table 3 — Result of KEGG enrichment analysis across all strains. [file Table_3.XLSX]

## Sheet: Sheet1
Supplementary Information Table S3 KEGG enrichment analysis of all strains
Strain	Tag	Pathways	Pvalue	Qvalue
SAMN04942521	core	ko03010:Ribosome	6.39425e-06	0.0042644
SAMN04942527	core	ko03010:Ribosome	4.57892e-06	0.0042644
SAMN04942524	core	ko03010:Ribosome	7.21057e-06	0.0042644
SAMN05215794	core	ko03010:Ribosome	6.39425e-06	0.0042644
SAMN04942529	core	ko03010:Ribosome	5.86013e-06	0.0042644
SAMN05721775	core	ko03010:Ribosome	7.83409e-06	0.0042644
SAMN00993214	core	ko03010:Ribosome	4.7192e-06	0.0042644
SAMN04942519	core	ko03010:Ribosome	6.11645e-06	0.0042644
SAMN04942517	core	ko03010:Ribosome	6.11645e-06	0.0042644
SAMN00993391	core	ko03010:Ribosome	6.93152e-06	0.0042644
SAMN04942511	core	ko03010:Ribosome	5.04683e-06	0.0042644
SAMN00001492	core	ko03010:Ribosome	7.24978e-06	0.0042644
SAMN05215781	core	ko03010:Ribosome	6.29919e-06	0.0042644
SAMN04605648	core	ko03010:Ribosome	5.97148e-06	0.0042644
SAMN02603975	core	ko03010:Ribosome	6.55831e-06	0.0042644
SAMN04942501	core	ko03010:Ribosome	6.02869e-06	0.0042644
SAMN04942503	core	ko03010:Ribosome	6.71008e-06	0.0042644
SAMN04942505	core	ko03010:Ribosome	6.45902e-06	0.0042644
SAMN04605711	core	ko03010:Ribosome	5.0084e-06	0.0042644
SAMN04605225	core	ko03010:Ribosome	5.59911e-06	0.0042644
SAMN04605226	core	ko03010:Ribosome	5.72658e-06	0.0042644
SAMN04962895	core	ko03010:Ribosome	5.31691e-06	0.0042644
SAMN04962894	core	ko03010:Ribosome	5.99995e-06	0.0042644
SAMN04962896	core	ko03010:Ribosome	5.08608e-06	0.0042644
SAMN04605651	core	ko03010:Ribosome	5.16705e-06	0.0042644
SAMN04940134	core	ko03010:Ribosome	7.74647e-06	0.0042644
SAMN04940123	core	ko03010:Ribosome	7.66025e-06	0.0042644
SAMN04605742	core	ko03010:Ribosome	7.01933e-06	0.0042644
SAMN05215978	core	ko03010:Ribosome	6.39425e-06	0.0042644
SAMN02470523	novel	ko00790:Folate biosynthesis	5.16868e-06	0.0042644
SAMN05187226	core	ko03010:Ribosome	6.02869e-06	0.0042644
SAMN04606875	core	ko03010:Ribosome	6.14624e-06	0.0042644
SAMN04606871	core	ko03010:Ribosome	6.2066e-06	0.0042644
SAMN04606871	novel	ko01523:Antifolate resistance	4.65551e-06	0.0042644
SAMN04606872	core	ko03010:Ribosome	6.17629e-06	0.0042644
SAMN04622482	core	ko03010:Ribosome	5.94326e-06	0.0042644
SAMN04622480	core	ko03010:Ribosome	7.492e-06	0.0042644
SAMN04605709	core	ko03010:Ribosome	6.72961e-06	0.0042644
SAMEA3139103	core	ko03010:Ribosome	7.21057e-06	0.0042644
SAMN00761790	core	ko03010:Ribosome	5.53133e-06	0.0042644
SAMN00993288	core	ko03010:Ribosome	6.83596e-06	0.0042644
SAMN02436581	core	ko03010:Ribosome	7.40992e-06	0.0042644
SAMN04605739	core	ko03010:Ribosome	5.64938e-06	0.0042644
SAMN04605207	core	ko03010:Ribosome	6.52493e-06	0.0042644
SAMN00993295	core	ko03010:Ribosome	4.68223e-06	0.0042644
SAMN00993294	core	ko03010:Ribosome	4.28872e-06	0.0042644
SAMN04542846	core	ko03010:Ribosome	6.17629e-06	0.0042644
SAMN00993289	core	ko03010:Ribosome	7.32919e-06	0.0042644
SAMN04605224	core	ko03010:Ribosome	5.40735e-06	0.0042644
SAMN02470857	core	ko03010:Ribosome	5.56685e-06	0.0042644
SAMN02470856	core	ko03010:Ribosome	7.45079e-06	0.0042644
SAMN02470858	core	ko03010:Ribosome	7.45079e-06	0.0042644
SAMN00117453	core	ko03010:Ribosome	6.23719e-06	0.0042644
SAMN05215800	core	ko03010:Ribosome	7.32919e-06	0.0042644
SAMN05185270	core	ko03010:Ribosome	6.11645e-06	0.0042644
SAMN04605740	core	ko03010:Ribosome	5.97148e-06	0.0042644
SAMN01047814	core	ko03010:Ribosome	7.57654e-06	0.0042644
SAMN00117454	core	ko03010:Ribosome	5.74046e-06	0.0042644
SAMN00002221	core	ko03010:Ribosome	6.68056e-06	0.0042644
SAMN04962893	core	ko03010:Ribosome	8.05947e-06	0.00429207
SAMN04962892	core	ko03010:Ribosome	8.1522e-06	0.00429207
SAMN02463887	core	ko03010:Ribosome	8.56302e-06	0.00437816
SAMN04962897	core	ko03010:Ribosome	8.58836e-06	0.00437816
SAMN00993232	core	ko03010:Ribosome	9.15031e-06	0.0045211
SAMN04605708	core	ko03010:Ribosome	9.05683e-06	0.0045211
SAMN00993260	core	ko03010:Ribosome	9.50198e-06	0.00462372
SAMN02470522	core	ko03010:Ribosome	9.7352e-06	0.0046665
SAMN02603126	core	ko03010:Ribosome	1.02818e-05	0.00469726
SAMN04963293	core	ko03010:Ribosome	1.0545e-05	0.00469726
SAMN06167133	core	ko03010:Ribosome	1.04236e-05	0.00469726
SAMN02470526	core	ko03010:Ribosome	1.02239e-05	0.00469726
SAMN00116847	core	ko03010:Ribosome	1.00989e-05	0.00469726
SAMN04963294	core	ko03010:Ribosome	1.06769e-05	0.00469726
SAMN02470520	core	ko03010:Ribosome	1.18835e-05	0.00471174
SAMN02470527	core	ko03010:Ribosome	1.11549e-05	0.00471174
SAMN00993262	core	ko03010:Ribosome	1.16265e-05	0.00471174
SAMN00117466	core	ko03010:Ribosome	1.18835e-05	0.00471174
SAMN00117470	core	ko03010:Ribosome	1.1271e-05	0.00471174
SAMN04962891	core	ko03010:Ribosome	1.11549e-05	0.00471174
SAMN04962913	core	ko03010:Ribosome	1.13677e-05	0.00471174
SAMN00117455	core	ko03010:Ribosome	1.15854e-05	0.00471174
SAMN00116852	core	ko03010:Ribosome	1.2036e-05	0.00471399
SAMN02470515	core	ko03010:Ribosome	1.2269e-05	0.00474738
SAMN04962894	novel	ko01523:Antifolate resistance	1.38644e-05	0.00530081
SAMN03401365	core	ko03010:Ribosome	2.31318e-05	0.00654516
SAMN00993238	core	ko03010:Ribosome	2.27727e-05	0.00654516
SAMN00993236	core	ko03010:Ribosome	2.14178e-05	0.00654516
SAMN00993233	core	ko03010:Ribosome	2.1467e-05	0.00654516
SAMN02299424	core	ko03010:Ribosome	2.11844e-05	0.00654516
SAMN04622367	core	ko03010:Ribosome	2.25025e-05	0.00654516
SAMN00116879	core	ko03010:Ribosome	2.1322e-05	0.00654516
SAMN00116874	core	ko03010:Ribosome	2.1639e-05	0.00654516
SAMN04942509	core	ko03010:Ribosome	2.12753e-05	0.00654516
SAMN04942507	core	ko03010:Ribosome	2.17259e-05	0.00654516
SAMN04605653	core	ko03010:Ribosome	2.17803e-05	0.00654516
SAMN02470523	core	ko03010:Ribosome	2.22989e-05	0.00654516
SAMN02470521	core	ko03010:Ribosome	2.12753e-05	0.00654516
SAMN02470525	core	ko03010:Ribosome	2.17259e-05	0.00654516
SAMN02470528	core	ko03010:Ribosome	2.1568e-05	0.00654516
SAMN04606870	core	ko03010:Ribosome	2.02379e-05	0.00654516
SAMN00993261	core	ko03010:Ribosome	2.20088e-05	0.00654516
SAMN00138731	core	ko03010:Ribosome	2.20487e-05	0.00654516
SAMN00993286	core	ko03010:Ribosome	2.34367e-05	0.00654516
SAMN00993287	core	ko03010:Ribosome	2.07653e-05	0.00654516
SAMN00993450	core	ko03010:Ribosome	2.24373e-05	0.00654516
SAMN00117446	core	ko03010:Ribosome	2.14664e-05	0.00654516
SAMN00117447	core	ko03010:Ribosome	2.16724e-05	0.00654516
SAMN02470516	core	ko03010:Ribosome	2.08924e-05	0.00654516
SAMN02470517	core	ko03010:Ribosome	2.17259e-05	0.00654516
SAMN00008358	core	ko03010:Ribosome	2.17803e-05	0.00654516
SAMN00189683	core	ko03010:Ribosome	2.14178e-05	0.00654516
SAMN00991848	core	ko03010:Ribosome	2.33973e-05	0.00654516
SAMN04963291	core	ko03010:Ribosome	2.1322e-05	0.00654516
SAMN04605741	core	ko03010:Ribosome	2.10931e-05	0.00654516
SAMN02325127	core	ko03010:Ribosome	2.32431e-05	0.00654516
SAMN04487862	core	ko03010:Ribosome	2.36614e-05	0.00655094
SAMN00993293	core	ko03010:Ribosome	2.41816e-05	0.00658599
SAMN02470518	core	ko03010:Ribosome	2.41981e-05	0.00658599
SAMN00993757	core	ko03010:Ribosome	2.57148e-05	0.00666111
SAMN00117468	core	ko03010:Ribosome	2.54088e-05	0.00666111
SAMN00993248	core	ko03010:Ribosome	2.51538e-05	0.00666111
SAMN02928813	core	ko03010:Ribosome	2.54976e-05	0.00666111
SAMN00116866	core	ko03010:Ribosome	2.47252e-05	0.00666111
SAMN00993392	core	ko03010:Ribosome	2.57186e-05	0.00666111
SAMN00991849	core	ko03010:Ribosome	2.59308e-05	0.00666235
SAMN02996614	core	ko03010:Ribosome	2.61477e-05	0.00666476
SAMN02934537	core	ko03010:Ribosome	2.67106e-05	0.00675464
SAMN03401364	core	ko03010:Ribosome	2.73038e-05	0.0068507
SAMN03401354	core	ko03010:Ribosome	2.80569e-05	0.00695641
SAMN00117463	core	ko03010:Ribosome	2.81583e-05	0.00695641
SAMN03401352	core	ko03010:Ribosome	2.85848e-05	0.00700785
SAMN00993246	core	ko03010:Ribosome	2.88566e-05	0.0070209
SAMN03996302	core	ko03010:Ribosome	2.92745e-05	0.00706901
SAMN05150050	core	ko03010:Ribosome	2.95598e-05	0.00708465
SAMN05187217	core	ko03010:Ribosome	3.10712e-05	0.00739172
SAMN04962888	core	ko03010:Ribosome	3.13908e-05	0.00741285
SAMN00991838	core	ko03010:Ribosome	3.17165e-05	0.00743508
SAMN04304556	core	ko03010:Ribosome	3.19786e-05	0.00744222
SAMN02470524	core	ko03010:Ribosome	3.25003e-05	0.00750921
SAMN00116887	core	ko03010:Ribosome	3.51228e-05	0.00752035
SAMN04962390	core	ko03010:Ribosome	3.5916e-05	0.00752035
SAMN00116878	core	ko03010:Ribosome	3.30802e-05	0.00752035
SAMN00116868	core	ko03010:Ribosome	3.53185e-05	0.00752035
SAMN02436406	core	ko03010:Ribosome	3.51228e-05	0.00752035
SAMN05187230	core	ko03010:Ribosome	3.61187e-05	0.00752035
SAMN05187232	core	ko03010:Ribosome	3.65293e-05	0.00752035
SAMN00116846	core	ko03010:Ribosome	3.41696e-05	0.00752035
SAMN05187229	core	ko03010:Ribosome	3.5916e-05	0.00752035
SAMN00993292	core	ko03010:Ribosome	3.37999e-05	0.00752035
SAMN00993290	core	ko03010:Ribosome	3.30802e-05	0.00752035
SAMN00116832	core	ko03010:Ribosome	3.63231e-05	0.00752035
SAMN04542849	core	ko03010:Ribosome	3.33721e-05	0.00752035
SAMN03097230	core	ko03010:Ribosome	3.5916e-05	0.00752035
SAMN04962890	core	ko03010:Ribosome	3.55159e-05	0.00752035
SAMN00116890	core	ko03010:Ribosome	3.43569e-05	0.00752035
SAMN00991854	core	ko03010:Ribosome	3.37743e-05	0.00752035
SAMN00117464	core	ko03010:Ribosome	3.73722e-05	0.00763605
SAMN02640610	core	ko03010:Ribosome	3.78046e-05	0.00763605
SAMN00116836	core	ko03010:Ribosome	3.78046e-05	0.00763605
SAMN03097232	core	ko03010:Ribosome	3.82444e-05	0.00767662
SAMN04962399	core	ko03010:Ribosome	3.86918e-05	0.00771818
SAMN05187224	core	ko03010:Ribosome	3.91469e-05	0.00775674
SAMN03097233	core	ko03010:Ribosome	3.96097e-05	0.00775674
SAMN04325954	core	ko03010:Ribosome	3.96097e-05	0.00775674
SAMN04962897	novel	ko01523:Antifolate resistance	4.08464e-05	0.00780846
SAMN05173250	core	ko03010:Ribosome	4.0559e-05	0.00780846
SAMN05173253	core	ko03010:Ribosome	4.08014e-05	0.00780846
SAMN03097231	core	ko03010:Ribosome	4.08014e-05	0.00780846
SAMN01103171	core	ko03010:Ribosome	4.12921e-05	0.00784697
SAMN00993648	core	ko03010:Ribosome	4.17912e-05	0.00789509
SAMN00993237	core	ko03010:Ribosome	4.22986e-05	0.00794421
SAMN05150049	core	ko03010:Ribosome	4.28144e-05	0.00799435
SAMN05150064	core	ko03010:Ribosome	4.36043e-05	0.00809477
SAMN04940133	core	ko03010:Ribosome	6.71789e-05	0.0123995
SAMN00117450	core	ko03010:Ribosome	7.15726e-05	0.013135
SAMN00138235	core	ko03010:Ribosome	7.32976e-05	0.0131419
SAMN02471389	core	ko03010:Ribosome	7.33957e-05	0.0131419
SAMN05150008	core	ko03010:Ribosome	7.44748e-05	0.0131419
SAMN05187225	core	ko03010:Ribosome	7.33957e-05	0.0131419
SAMN04622481	core	ko03010:Ribosome	7.44748e-05	0.0131419
SAMN04479462	core	ko03010:Ribosome	7.24294e-05	0.0131419
SAMN04299194	core	ko03010:Ribosome	7.3921e-05	0.0131419
SAMN04962397	core	ko03010:Ribosome	7.60946e-05	0.0132818
SAMN05194378	core	ko03010:Ribosome	7.58806e-05	0.0132818
SAMN05187231	core	ko03010:Ribosome	7.65327e-05	0.0132861
SAMN04286639	core	ko03010:Ribosome	7.74498e-05	0.013373
SAMN05194380	core	ko03010:Ribosome	7.91884e-05	0.013546
SAMN00993291	core	ko03010:Ribosome	7.9451e-05	0.013546
SAMN05194377	core	ko03010:Ribosome	7.97172e-05	0.013546
SAMN05293479	core	ko03010:Ribosome	8.1391e-05	0.0136856
SAMN04296969	core	ko03010:Ribosome	8.11028e-05	0.0136856
SAMN02640609	core	ko03010:Ribosome	8.31995e-05	0.0139169
SAMN05187218	core	ko03010:Ribosome	8.94803e-05	0.0148899
SAMN03996083	core	ko03010:Ribosome	9.10597e-05	0.0150641
SAMN05150058	core	ko03010:Ribosome	9.14655e-05	0.0150641
SAMN00116831	core	ko03010:Ribosome	9.22903e-05	0.0151224
SAMN03859970	core	ko03010:Ribosome	9.53193e-05	0.0155395
SAMN05150063	core	ko03010:Ribosome	9.7152e-05	0.0157583
SAMN02640611	core	ko03010:Ribosome	0.000106935	0.0172578
SAMN03339004	core	ko03010:Ribosome	0.000113471	0.0182212
SAMN05187225	novel	ko05230:Central carbon metabolism in cancer	0.000125761	0.0200943
SAMN02470519	core	ko03010:Ribosome	0.000142628	0.0226764
SAMN05173251	core	ko03010:Ribosome	0.000193894	0.0306754
SAMN02470519	novel	ko00230:Purine metabolism	0.000220257	0.0346753
SAMN04940127	core	ko03010:Ribosome	0.000438043	0.0686254
SAMN00001492	novel	ko00350:Tyrosine metabolism	0.000479729	0.0747912
SAMN00116878	novel	ko05230:Central carbon metabolism in cancer	0.000665236	0.103211
SAMN02470857	novel	ko00670:One carbon pool by folate	0.000709696	0.10958
SAMN02470519	novel	ko03010:Ribosome	0.000794935	0.122154
SAMN05721775	novel	ko04216:Ferroptosis	0.00142711	0.218252
SAMN02603975	novel	ko01523:Antifolate resistance	0.0017327	0.263732
SAMN04942505	novel	ko01523:Antifolate resistance	0.00197628	0.291148
SAMN04605225	novel	ko01523:Antifolate resistance	0.00195312	0.291148
SAMN04962895	novel	ko01523:Antifolate resistance	0.00194401	0.291148
SAMN05215978	novel	ko01523:Antifolate resistance	0.00197472	0.291148
SAMN04622482	novel	ko01523:Antifolate resistance	0.00196309	0.291148
SAMN04605224	novel	ko01523:Antifolate resistance	0.00194704	0.291148
SAMN04605740	novel	ko01523:Antifolate resistance	0.00196386	0.291148
SAMN04942524	novel	ko01523:Antifolate resistance	0.00199283	0.292245
SAMN05187231	novel	ko01523:Antifolate resistance	0.00226142	0.330126
SAMN02470523	novel	ko04216:Ferroptosis	0.00228332	0.331816
SAMN04942503	dispensable	ko03010:Ribosome	0.00240535	0.347974
SAMN00993450	novel	ko01523:Antifolate resistance	0.0025203	0.362968
SAMN04942503	novel	ko01523:Antifolate resistance	0.00258665	0.370861
SAMN02470519	dispensable	ko03010:Ribosome	0.00275604	0.393391
SAMN04942511	novel	ko01523:Antifolate resistance	0.00386398	0.549096
SAMN04942519	novel	ko01523:Antifolate resistance	0.00393081	0.556132
SAMN04605742	novel	ko01523:Antifolate resistance	0.00397298	0.559633
SAMN04622480	novel	ko01523:Antifolate resistance	0.00399201	0.559858
SAMN00993391	novel	ko01523:Antifolate resistance	0.00413649	0.577597
SAMN04622481	novel	ko01523:Antifolate resistance	0.0044964	0.625135
SAMN02470519	novel	ko00750:Vitamin B6 metabolism	0.00537084	0.74349
SAMN02470523	novel	ko00970:Aminoacyl-tRNA biosynthesis	0.0054355	0.749212
SAMN02470517	novel	ko00310:Lysine degradation	0.00691692	0.949332
SAMN00138235	core	ko00300:Lysine biosynthesis	0.24703	1
SAMN00138235	core	ko00910:Nitrogen metabolism	0.510197	1
SAMN00138235	core	ko03410:Base excision repair	0.67163	1
SAMN00138235	core	ko00260:Glycine, serine and threonine metabolism	0.320817	1
SAMN00138235	core	ko01503:Cationic antimicrobial peptide (CAMP) resistance	0.624596	1
SAMN00138235	core	ko00250:Alanine, aspartate and glutamate metabolism	1	1
SAMN00138235	core	ko00790:Folate biosynthesis	0.504724	1
SAMN00138235	core	ko00970:Aminoacyl-tRNA biosynthesis	0.797409	1
SAMN00138235	core	ko04122:Sulfur relay system	0.265183	1
SAMN00138235	core	ko00791:Atrazine degradation	0.127213	1
SAMN00138235	core	ko02060:Phosphotransferase system (PTS)	0.30004	1
SAMN00138235	core	ko00900:Terpenoid backbone biosynthesis	0.117709	1
SAMN00138235	core	ko02020:Two-component system	0.216757	1
SAMN00138235	core	ko00010:Glycolysis / Gluconeogenesis	1	1
SAMN00138235	core	ko03018:RNA degradation	1	1
SAMN00138235	core	ko00620:Pyruvate metabolism	1	1
SAMN00138235	core	ko00061:Fatty acid biosynthesis	0.697875	1
SAMN00138235	core	ko00051:Fructose and mannose metabolism	0.510197	1
SAMN00138235	core	ko00471:D-Glutamine and D-glutamate metabolism	0.30004	1
SAMN00138235	core	ko00450:Selenocompound metabolism	0.510197	1
SAMN00138235	core	ko00350:Tyrosine metabolism	0.30004	1
SAMN00138235	core	ko03440:Homologous recombination	0.759571	1
SAMN00138235	core	ko00410:beta-Alanine metabolism	0.414451	1
SAMN00138235	core	ko00052:Galactose metabolism	0.504724	1
SAMN00138235	core	ko00720:Carbon fixation pathways in prokaryotes	0.617331	1
SAMN00138235	core	ko00430:Taurine and hypotaurine metabolism	0.189718	1
SAMN00138235	core	ko00860:Porphyrin and chlorophyll metabolism	1	1
SAMN00138235	core	ko04922:Glucagon signaling pathway	0.189718	1
SAMN00138235	core	ko00630:Glyoxylate and dicarboxylate metabolism	0.30004	1
SAMN00138235	core	ko00190:Oxidative phosphorylation	0.315146	1
SAMN00138235	core	ko00730:Thiamine metabolism	1	1
SAMN00138235	core	ko00564:Glycerophospholipid metabolism	1	1
SAMN00138235	core	ko00130:Ubiquinone and other terpenoid-quinone biosynthesis	0.624596	1
SAMN00138235	core	ko03420:Nucleotide excision repair	1	1
SAMN00138235	core	ko05120:Epithelial cell signaling in Helicobacter pylori infection	0.510197	1
SAMN00138235	core	ko01210:2-Oxocarboxylic acid metabolism	0.559049	1
SAMN00138235	core	ko03060:Protein export	0.554924	1
SAMN00138235	core	ko00785:Lipoic acid metabolism	0.189718	1
SAMN00138235	core	ko00230:Purine metabolism	0.0527481	1
SAMN00138235	core	ko00195:Photosynthesis	0.0469814	1
SAMN00138235	core	ko00770:Pantothenate and CoA biosynthesis	0.42772	1
SAMN00138235	core	ko00562:Inositol phosphate metabolism	0.510197	1
SAMN00138235	core	ko04112:Cell cycle - Caulobacter	0.646699	1
SAMN00138235	core	ko00030:Pentose phosphate pathway	0.320817	1
SAMN00138235	core	ko00240:Pyrimidine metabolism	1	1
SAMN00138235	core	ko05152:Tuberculosis	0.510197	1
SAMN00138235	core	ko01230:Biosynthesis of amino acids	0.423452	1
SAMN00138235	core	ko00520:Amino sugar and nucleotide sugar metabolism	0.1087	1
SAMN00138235	core	ko00650:Butanoate metabolism	0.510197	1
SAMN00138235	core	ko00920:Sulfur metabolism	0.215256	1
SAMN00138235	core	ko02010:ABC transporters	0.877989	1
SAMN00138235	core	ko00983:Drug metabolism - other enzymes	1	1
SAMN00138235	core	ko04621:NOD-like receptor signaling pathway	0.30004	1
SAMN00138235	core	ko00120:Primary bile acid biosynthesis	0.30004	1
SAMN00138235	core	ko00072:Synthesis and degradation of ketone bodies	0.30004	1
SAMN00138235	core	ko00550:Peptidoglycan biosynthesis	0.504724	1
SAMN00138235	core	ko01502:Vancomycin resistance	0.170212	1
SAMN00138235	core	ko00760:Nicotinate and nicotinamide metabolism	0.215256	1
SAMN00138235	dispensable	ko00220:Arginine biosynthesis	1	1
SAMN00138235	dispensable	ko03030:DNA replication	0.758107	1
SAMN00138235	dispensable	ko00300:Lysine biosynthesis	0.598033	1
SAMN00138235	dispensable	ko00910:Nitrogen metabolism	1	1
SAMN00138235	dispensable	ko03410:Base excision repair	1	1
SAMN00138235	dispensable	ko00260:Glycine, serine and threonine metabolism	1	1
SAMN00138235	dispensable	ko05132:Salmonella infection	1	1
SAMN00138235	dispensable	ko01503:Cationic antimicrobial peptide (CAMP) resistance	1	1
SAMN00138235	dispensable	ko04214:Apoptosis - fly	1	1
SAMN00138235	dispensable	ko01523:Antifolate resistance	1	1
SAMN00138235	dispensable	ko00250:Alanine, aspartate and glutamate metabolism	0.812369	1
SAMN00138235	dispensable	ko00660:C5-Branched dibasic acid metabolism	1	1
SAMN00138235	dispensable	ko00340:Histidine metabolism	1	1
SAMN00138235	dispensable	ko00790:Folate biosynthesis	0.831718	1
SAMN00138235	dispensable	ko05111:Biofilm formation - Vibrio cholerae	1	1
SAMN00138235	dispensable	ko03430:Mismatch repair	0.738637	1
SAMN00138235	dispensable	ko00908:Zeatin biosynthesis	1	1
SAMN00138235	dispensable	ko05134:Legionellosis	1	1
SAMN00138235	dispensable	ko00330:Arginine and proline metabolism	1	1
SAMN00138235	dispensable	ko00970:Aminoacyl-tRNA biosynthesis	1	1
SAMN00138235	dispensable	ko04122:Sulfur relay system	0.624917	1
SAMN00138235	dispensable	ko00900:Terpenoid backbone biosynthesis	0.566157	1
SAMN00138235	dispensable	ko00625:Chloroalkane and chloroalkene degradation	0.738637	1
SAMN00138235	dispensable	ko00670:One carbon pool by folate	0.738637	1
SAMN00138235	dispensable	ko02020:Two-component system	0.589124	1
SAMN00138235	dispensable	ko00010:Glycolysis / Gluconeogenesis	1	1
SAMN00138235	dispensable	ko00740:Riboflavin metabolism	0.789313	1
SAMN00138235	dispensable	ko00622:Xylene degradation	1	1
SAMN00138235	dispensable	ko03018:RNA degradation	1	1
SAMN00138235	dispensable	ko02025:Biofilm formation - Pseudomonas aeruginosa	1	1
SAMN00138235	dispensable	ko03013:RNA transport	1	1
SAMN00138235	dispensable	ko00620:Pyruvate metabolism	1	1
SAMN00138235	dispensable	ko00061:Fatty acid biosynthesis	1	1
SAMN00138235	dispensable	ko00051:Fructose and mannose metabolism	1	1
SAMN00138235	dispensable	ko04930:Type II diabetes mellitus	1	1
SAMN00138235	dispensable	ko00640:Propanoate metabolism	0.758107	1
SAMN00138235	dispensable	ko00780:Biotin metabolism	0.774851	1
SAMN00138235	dispensable	ko02024:Quorum sensing	0.758107	1
SAMN00138235	dispensable	ko04016:MAPK signaling pathway - plant	1	1
SAMN00138235	dispensable	ko00480:Glutathione metabolism	1	1
SAMN00138235	dispensable	ko00450:Selenocompound metabolism	1	1
SAMN00138235	dispensable	ko01501:beta-Lactam resistance	0.801921	1
SAMN00138235	dispensable	ko03440:Homologous recombination	0.862683	1
SAMN00138235	dispensable	ko00410:beta-Alanine metabolism	1	1
SAMN00138235	dispensable	ko00040:Pentose and glucuronate interconversions	0.758107	1
SAMN00138235	dispensable	ko00052:Galactose metabolism	0.831718	1
SAMN00138235	dispensable	ko00720:Carbon fixation pathways in prokaryotes	0.877396	1
SAMN00138235	dispensable	ko04146:Peroxisome	1	1
SAMN00138235	dispensable	ko04724:Glutamatergic synapse	1	1
SAMN00138235	dispensable	ko00430:Taurine and hypotaurine metabolism	0.634585	1
SAMN00138235	dispensable	ko00621:Dioxin degradation	1	1
SAMN00138235	dispensable	ko00524:Neomycin, kanamycin and gentamicin biosynthesis	1	1
SAMN00138235	dispensable	ko04918:Thyroid hormone synthesis	0.738637	1
SAMN00138235	dispensable	ko04978:Mineral absorption	1	1
SAMN00138235	dispensable	ko05230:Central carbon metabolism in cancer	0.69941	1
SAMN00138235	dispensable	ko00270:Cysteine and methionine metabolism	1	1
SAMN00138235	dispensable	ko04070:Phosphatidylinositol signaling system	1	1
SAMN00138235	dispensable	ko00860:Porphyrin and chlorophyll metabolism	1	1
SAMN00138235	dispensable	ko04922:Glucagon signaling pathway	0.634585	1
SAMN00138235	dispensable	ko00627:Aminobenzoate degradation	1	1
SAMN00138235	dispensable	ko00190:Oxidative phosphorylation	0.645258	1
SAMN00138235	dispensable	ko00730:Thiamine metabolism	0.812369	1
SAMN00138235	dispensable	ko00440:Phosphonate and phosphinate metabolism	1	1
SAMN00138235	dispensable	ko00564:Glycerophospholipid metabolism	1	1
SAMN00138235	dispensable	ko00750:Vitamin B6 metabolism	0.738637	1
SAMN00138235	dispensable	ko00130:Ubiquinone and other terpenoid-quinone biosynthesis	1	1
SAMN00138235	dispensable	ko03420:Nucleotide excision repair	1	1
SAMN00138235	dispensable	ko05120:Epithelial cell signaling in Helicobacter pylori infection	1	1
SAMN00138235	dispensable	ko01210:2-Oxocarboxylic acid metabolism	0.738685	1
SAMN00138235	dispensable	ko03060:Protein export	1	1
SAMN00138235	dispensable	ko00785:Lipoic acid metabolism	0.634585	1
SAMN00138235	dispensable	ko05012:Parkinson's disease	1	1
SAMN00138235	dispensable	ko00561:Glycerolipid metabolism	0.668858	1
SAMN00138235	dispensable	ko00500:Starch and sucrose metabolism	1	1
SAMN00138235	dispensable	ko00230:Purine metabolism	0.400034	1
SAMN00138235	dispensable	ko04213:Longevity regulating pathway - multiple species	1	1
SAMN00138235	dispensable	ko04068:FoxO signaling pathway	1	1
SAMN00138235	dispensable	ko03010:Ribosome	0.0359403	1
SAMN00138235	dispensable	ko00195:Photosynthesis	0.365378	1
SAMN00138235	dispensable	ko00770:Pantothenate and CoA biosynthesis	0.800079	1
SAMN00138235	dispensable	ko00562:Inositol phosphate metabolism	1	1
SAMN00138235	dispensable	ko04112:Cell cycle - Caulobacter	1	1
SAMN00138235	dispensable	ko04216:Ferroptosis	1	1
SAMN00138235	dispensable	ko00030:Pentose phosphate pathway	1	1
SAMN00138235	dispensable	ko05205:Proteoglycans in cancer	1	1
SAMN00138235	dispensable	ko00240:Pyrimidine metabolism	1	1
SAMN00138235	dispensable	ko03320:PPAR signaling pathway	1	1
SAMN00138235	dispensable	ko05152:Tuberculosis	1	1
SAMN00138235	dispensable	ko01230:Biosynthesis of amino acids	0.706098	1
SAMN00138235	dispensable	ko00520:Amino sugar and nucleotide sugar metabolism	0.501055	1
SAMN00138235	dispensable	ko00650:Butanoate metabolism	1	1
SAMN00138235	dispensable	ko00920:Sulfur metabolism	0.764316	1
SAMN00138235	dispensable	ko00310:Lysine degradation	0.758107	1
SAMN00138235	dispensable	ko02010:ABC transporters	0.85379	1
SAMN00138235	dispensable	ko00983:Drug metabolism - other enzymes	1	1
SAMN00138235	dispensable	ko00550:Peptidoglycan biosynthesis	0.831718	1
SAMN00138235	dispensable	ko01053:Biosynthesis of siderophore group nonribosomal peptides	1	1
SAMN00138235	dispensable	ko01502:Vancomycin resistance	0.739541	1
SAMN00138235	dispensable	ko00903:Limonene and pinene degradation	1	1
SAMN00138235	dispensable	ko00760:Nicotinate and nicotinamide metabolism	0.764316	1
SAMN03401364	core	ko05152:Tuberculosis	0.495821	1
SAMN03401364	core	ko00300:Lysine biosynthesis	0.134315	1
SAMN03401364	core	ko03410:Base excision repair	0.662553	1
SAMN03401364	core	ko00260:Glycine, serine and threonine metabolism	0.303749	1
SAMN03401364	core	ko01503:Cationic antimicrobial peptide (CAMP) resistance	0.365853	1
SAMN03401364	core	ko03018:RNA degradation	1	1
SAMN03401364	core	ko00250:Alanine, aspartate and glutamate metabolism	1	1
SAMN03401364	core	ko00790:Folate biosynthesis	0.326755	1
SAMN03401364	core	ko00910:Nitrogen metabolism	0.495821	1
SAMN03401364	core	ko04122:Sulfur relay system	0.256488	1
SAMN03401364	core	ko00791:Atrazine degradation	0.118987	1
SAMN03401364	core	ko02060:Phosphotransferase system (PTS)	0.289849	1
SAMN03401364	core	ko00900:Terpenoid backbone biosynthesis	0.105492	1
SAMN03401364	core	ko02020:Two-component system	0.213821	1
SAMN03401364	core	ko00010:Glycolysis / Gluconeogenesis	1	1
SAMN03401364	core	ko00620:Pyruvate metabolism	0.687261	1
SAMN03401364	core	ko00061:Fatty acid biosynthesis	0.687261	1
SAMN03401364	core	ko00051:Fructose and mannose metabolism	0.495821	1
SAMN03401364	core	ko00471:D-Glutamine and D-glutamate metabolism	0.289849	1
SAMN03401364	core	ko00450:Selenocompound metabolism	0.575227	1
SAMN03401364	core	ko00350:Tyrosine metabolism	0.289849	1
SAMN03401364	core	ko03440:Homologous recombination	0.757311	1
SAMN03401364	core	ko00410:beta-Alanine metabolism	0.401613	1
SAMN03401364	core	ko00052:Galactose metabolism	0.326755	1
SAMN03401364	core	ko00720:Carbon fixation pathways in prokaryotes	0.456292	1
SAMN03401364	core	ko00430:Taurine and hypotaurine metabolism	0.1782	1
SAMN03401364	core	ko00520:Amino sugar and nucleotide sugar metabolism	0.1029	1
SAMN03401364	core	ko04922:Glucagon signaling pathway	0.1782	1
SAMN03401364	core	ko00630:Glyoxylate and dicarboxylate metabolism	0.289849	1
SAMN03401364	core	ko00860:Porphyrin and chlorophyll metabolism	1	1
SAMN03401364	core	ko00730:Thiamine metabolism	1	1
SAMN03401364	core	ko00564:Glycerophospholipid metabolism	1	1
SAMN03401364	core	ko00195:Photosynthesis	0.0406428	1
SAMN03401364	core	ko03420:Nucleotide excision repair	1	1
SAMN03401364	core	ko05120:Epithelial cell signaling in Helicobacter pylori infection	0.495821	1
SAMN03401364	core	ko01210:2-Oxocarboxylic acid metabolism	0.757311	1
SAMN03401364	core	ko03060:Protein export	0.541151	1
SAMN03401364	core	ko00785:Lipoic acid metabolism	0.1782	1
SAMN03401364	core	ko00190:Oxidative phosphorylation	0.276094	1
SAMN03401364	core	ko00230:Purine metabolism	0.0247311	1
SAMN03401364	core	ko00130:Ubiquinone and other terpenoid-quinone biosynthesis	0.365853	1
SAMN03401364	core	ko00770:Pantothenate and CoA biosynthesis	0.416978	1
SAMN03401364	core	ko00562:Inositol phosphate metabolism	0.495821	1
SAMN03401364	core	ko04112:Cell cycle - Caulobacter	0.639557	1
SAMN03401364	core	ko00030:Pentose phosphate pathway	0.303749	1
SAMN03401364	core	ko00240:Pyrimidine metabolism	1	1
SAMN03401364	core	ko01230:Biosynthesis of amino acids	0.61963	1
SAMN03401364	core	ko00970:Aminoacyl-tRNA biosynthesis	0.792852	1
SAMN03401364	core	ko00650:Butanoate metabolism	0.495821	1
SAMN03401364	core	ko00920:Sulfur metabolism	0.198725	1
SAMN03401364	core	ko02010:ABC transporters	0.878407	1
SAMN03401364	core	ko00983:Drug metabolism - other enzymes	1	1
SAMN03401364	core	ko04621:NOD-like receptor signaling pathway	0.401613	1
SAMN03401364	core	ko00120:Primary bile acid biosynthesis	0.289849	1
SAMN03401364	core	ko00072:Synthesis and degradation of ketone bodies	0.289849	1
SAMN03401364	core	ko00550:Peptidoglycan biosynthesis	0.326755	1
SAMN03401364	core	ko01502:Vancomycin resistance	0.156439	1
SAMN03401364	core	ko00760:Nicotinate and nicotinamide metabolism	0.198725	1
SAMN03401364	dispensable	ko00220:Arginine biosynthesis	1	1
SAMN03401364	dispensable	ko05152:Tuberculosis	1	1
SAMN03401364	dispensable	ko00300:Lysine biosynthesis	0.596785	1
SAMN03401364	dispensable	ko03410:Base excision repair	1	1
SAMN03401364	dispensable	ko00260:Glycine, serine and threonine metabolism	0.738963	1
SAMN03401364	dispensable	ko05132:Salmonella infection	1	1
SAMN03401364	dispensable	ko01503:Cationic antimicrobial peptide (CAMP) resistance	1	1
SAMN03401364	dispensable	ko04214:Apoptosis - fly	1	1
SAMN03401364	dispensable	ko03018:RNA degradation	1	1
SAMN03401364	dispensable	ko00250:Alanine, aspartate and glutamate metabolism	1	1
SAMN03401364	dispensable	ko00660:C5-Branched dibasic acid metabolism	1	1
SAMN03401364	dispensable	ko00790:Folate biosynthesis	0.831268	1
SAMN03401364	dispensable	ko00680:Methane metabolism	1	1
SAMN03401364	dispensable	ko05111:Biofilm formation - Vibrio cholerae	1	1
SAMN03401364	dispensable	ko03430:Mismatch repair	1	1
SAMN03401364	dispensable	ko00908:Zeatin biosynthesis	1	1
SAMN03401364	dispensable	ko05134:Legionellosis	1	1
SAMN03401364	dispensable	ko00330:Arginine and proline metabolism	1	1
SAMN03401364	dispensable	ko00910:Nitrogen metabolism	1	1
SAMN03401364	dispensable	ko04122:Sulfur relay system	0.623259	1
SAMN03401364	dispensable	ko00900:Terpenoid backbone biosynthesis	0.565374	1
SAMN03401364	dispensable	ko00625:Chloroalkane and chloroalkene degradation	1	1
SAMN03401364	dispensable	ko00670:One carbon pool by folate	1	1
SAMN03401364	dispensable	ko02020:Two-component system	0.591004	1
SAMN03401364	dispensable	ko00010:Glycolysis / Gluconeogenesis	1	1
SAMN03401364	dispensable	ko00740:Riboflavin metabolism	0.789894	1
SAMN03401364	dispensable	ko00622:Xylene degradation	1	1
SAMN03401364	dispensable	ko01523:Antifolate resistance	1	1
SAMN03401364	dispensable	ko02025:Biofilm formation - Pseudomonas aeruginosa	1	1
SAMN03401364	dispensable	ko03013:RNA transport	1	1
SAMN03401364	dispensable	ko00620:Pyruvate metabolism	1	1
SAMN03401364	dispensable	ko00061:Fatty acid biosynthesis	1	1
SAMN03401364	dispensable	ko00051:Fructose and mannose metabolism	1	1
SAMN03401364	dispensable	ko04930:Type II diabetes mellitus	1	1
SAMN03401364	dispensable	ko00640:Propanoate metabolism	0.759426	1
SAMN03401364	dispensable	ko00780:Biotin metabolism	0.775776	1
SAMN03401364	dispensable	ko02024:Quorum sensing	0.775776	1
SAMN03401364	dispensable	ko04016:MAPK signaling pathway - plant	1	1
SAMN03401364	dispensable	ko00480:Glutathione metabolism	1	1
SAMN03401364	dispensable	ko00450:Selenocompound metabolism	1	1
SAMN03401364	dispensable	ko01501:beta-Lactam resistance	1	1
SAMN03401364	dispensable	ko00906:Carotenoid biosynthesis	0.759426	1
SAMN03401364	dispensable	ko03440:Homologous recombination	0.862883	1
SAMN03401364	dispensable	ko00410:beta-Alanine metabolism	1	1
SAMN03401364	dispensable	ko00040:Pentose and glucuronate interconversions	0.759426	1
SAMN03401364	dispensable	ko00270:Cysteine and methionine metabolism	1	1
SAMN03401364	dispensable	ko00052:Galactose metabolism	0.831268	1
SAMN03401364	dispensable	ko00720:Carbon fixation pathways in prokaryotes	0.876904	1
SAMN03401364	dispensable	ko04146:Peroxisome	1	1
SAMN03401364	dispensable	ko04724:Glutamatergic synapse	1	1
SAMN03401364	dispensable	ko00430:Taurine and hypotaurine metabolism	0.633594	1
SAMN03401364	dispensable	ko00621:Dioxin degradation	1	1
SAMN03401364	dispensable	ko00524:Neomycin, kanamycin and gentamicin biosynthesis	1	1
SAMN03401364	dispensable	ko04918:Thyroid hormone synthesis	1	1
SAMN03401364	dispensable	ko04978:Mineral absorption	1	1
SAMN03401364	dispensable	ko05230:Central carbon metabolism in cancer	1	1
SAMN03401364	dispensable	ko00520:Amino sugar and nucleotide sugar metabolism	0.500521	1
SAMN03401364	dispensable	ko04922:Glucagon signaling pathway	0.633594	1
SAMN03401364	dispensable	ko04070:Phosphatidylinositol signaling system	1	1
SAMN03401364	dispensable	ko00340:Histidine metabolism	1	1
SAMN03401364	dispensable	ko00860:Porphyrin and chlorophyll metabolism	1	1
SAMN03401364	dispensable	ko00627:Aminobenzoate degradation	1	1
SAMN03401364	dispensable	ko00561:Glycerolipid metabolism	0.669964	1
SAMN03401364	dispensable	ko00730:Thiamine metabolism	1	1
SAMN03401364	dispensable	ko00440:Phosphonate and phosphinate metabolism	1	1
SAMN03401364	dispensable	ko00564:Glycerophospholipid metabolism	1	1
SAMN03401364	dispensable	ko00750:Vitamin B6 metabolism	1	1
SAMN03401364	dispensable	ko00195:Photosynthesis	0.364796	1
SAMN03401364	dispensable	ko03420:Nucleotide excision repair	1	1
SAMN03401364	dispensable	ko05120:Epithelial cell signaling in Helicobacter pylori infection	1	1
SAMN03401364	dispensable	ko01210:2-Oxocarboxylic acid metabolism	0.862883	1
SAMN03401364	dispensable	ko03060:Protein export	1	1
SAMN03401364	dispensable	ko00785:Lipoic acid metabolism	0.633594	1
SAMN03401364	dispensable	ko05012:Parkinson's disease	1	1
SAMN03401364	dispensable	ko00190:Oxidative phosphorylation	0.813029	1
SAMN03401364	dispensable	ko00500:Starch and sucrose metabolism	1	1
SAMN03401364	dispensable	ko00230:Purine metabolism	0.302671	1
SAMN03401364	dispensable	ko04213:Longevity regulating pathway - multiple species	1	1
SAMN03401364	dispensable	ko04068:FoxO signaling pathway	1	1
SAMN03401364	dispensable	ko03010:Ribosome	0.0356482	1
SAMN03401364	dispensable	ko00130:Ubiquinone and other terpenoid-quinone biosynthesis	1	1
SAMN03401364	dispensable	ko00770:Pantothenate and CoA biosynthesis	0.799267	1
SAMN03401364	dispensable	ko00562:Inositol phosphate metabolism	1	1
SAMN03401364	dispensable	ko04112:Cell cycle - Caulobacter	1	1
SAMN03401364	dispensable	ko04216:Ferroptosis	1	1
SAMN03401364	dispensable	ko00030:Pentose phosphate pathway	0.738963	1
SAMN03401364	dispensable	ko05205:Proteoglycans in cancer	1	1
SAMN03401364	dispensable	ko00240:Pyrimidine metabolism	1	1
SAMN03401364	dispensable	ko03320:PPAR signaling pathway	1	1
SAMN03401364	dispensable	ko03030:DNA replication	0.759426	1
SAMN03401364	dispensable	ko01230:Biosynthesis of amino acids	0.775701	1
SAMN03401364	dispensable	ko00970:Aminoacyl-tRNA biosynthesis	1	1
SAMN03401364	dispensable	ko00650:Butanoate metabolism	1	1
SAMN03401364	dispensable	ko00920:Sulfur metabolism	0.764002	1
SAMN03401364	dispensable	ko00310:Lysine degradation	0.759426	1
SAMN03401364	dispensable	ko02010:ABC transporters	0.928093	1
SAMN03401364	dispensable	ko00983:Drug metabolism - other enzymes	1	1
SAMN03401364	dispensable	ko04621:NOD-like receptor signaling pathway	1	1
SAMN03401364	dispensable	ko00311:Penicillin and cephalosporin biosynthesis	1	1
SAMN03401364	dispensable	ko00550:Peptidoglycan biosynthesis	0.831268	1
SAMN03401364	dispensable	ko01053:Biosynthesis of siderophore group nonribosomal peptides	1	1
SAMN03401364	dispensable	ko01502:Vancomycin resistance	0.739548	1
SAMN03401364	dispensable	ko00903:Limonene and pinene degradation	1	1
SAMN03401364	dispensable	ko00760:Nicotinate and nicotinamide metabolism	0.764002	1
SAMN03401365	core	ko00300:Lysine biosynthesis	0.128636	1
SAMN03401365	core	ko03410:Base excision repair	0.659066	1
SAMN03401365	core	ko00260:Glycine, serine and threonine metabolism	0.296987	1
SAMN03401365	core	ko01503:Cationic antimicrobial peptide (CAMP) resistance	0.358241	1
SAMN03401365	core	ko03018:RNA degradation	1	1
SAMN03401365	core	ko00250:Alanine, aspartate and glutamate metabolism	1	1
SAMN03401365	core	ko00790:Folate biosynthesis	0.319843	1
SAMN03401365	core	ko00970:Aminoacyl-tRNA biosynthesis	0.791437	1
SAMN03401365	core	ko00910:Nitrogen metabolism	0.490029	1
SAMN03401365	core	ko04122:Sulfur relay system	0.253483	1
SAMN03401365	core	ko00791:Atrazine degradation	0.115777	1
SAMN03401365	core	ko02060:Phosphotransferase system (PTS)	0.285784	1
SAMN03401365	core	ko00900:Terpenoid backbone biosynthesis	0.100838	1
SAMN03401365	core	ko02020:Two-component system	0.215924	1
SAMN03401365	core	ko00010:Glycolysis / Gluconeogenesis	1	1
SAMN03401365	core	ko00620:Pyruvate metabolism	0.683123	1
SAMN03401365	core	ko00061:Fatty acid biosynthesis	0.683123	1
SAMN03401365	core	ko00051:Fructose and mannose metabolism	0.490029	1
SAMN03401365	core	ko00471:D-Glutamine and D-glutamate metabolism	0.285784	1
SAMN03401365	core	ko00450:Selenocompound metabolism	0.569115	1
SAMN03401365	core	ko00350:Tyrosine metabolism	0.285784	1
SAMN03401365	core	ko03440:Homologous recombination	0.756771	1
SAMN03401365	core	ko00410:beta-Alanine metabolism	0.396466	1
SAMN03401365	core	ko00630:Glyoxylate and dicarboxylate metabolism	0.285784	1
SAMN03401365	core	ko00052:Galactose metabolism	0.319843	1
SAMN03401365	core	ko00720:Carbon fixation pathways in prokaryotes	0.450014	1
SAMN03401365	core	ko00430:Taurine and hypotaurine metabolism	0.173683	1
SAMN03401365	core	ko04922:Glucagon signaling pathway	0.173683	1
SAMN03401365	core	ko00860:Porphyrin and chlorophyll metabolism	1	1
SAMN03401365	core	ko00730:Thiamine metabolism	1	1
SAMN03401365	core	ko00564:Glycerophospholipid metabolism	1	1
SAMN03401365	core	ko00072:Synthesis and degradation of ketone bodies	0.285784	1
SAMN03401365	core	ko00195:Photosynthesis	0.0382933	1
SAMN03401365	core	ko03420:Nucleotide excision repair	1	1
SAMN03401365	core	ko05120:Epithelial cell signaling in Helicobacter pylori infection	0.490029	1
SAMN03401365	core	ko01210:2-Oxocarboxylic acid metabolism	0.756771	1
SAMN03401365	core	ko03060:Protein export	0.536105	1
SAMN03401365	core	ko00785:Lipoic acid metabolism	0.173683	1
SAMN03401365	core	ko00190:Oxidative phosphorylation	0.271713	1
SAMN03401365	core	ko00230:Purine metabolism	0.0231292	1
SAMN03401365	core	ko00130:Ubiquinone and other terpenoid-quinone biosynthesis	0.358241	1
SAMN03401365	core	ko00770:Pantothenate and CoA biosynthesis	0.413029	1
SAMN03401365	core	ko00562:Inositol phosphate metabolism	0.490029	1
SAMN03401365	core	ko04112:Cell cycle - Caulobacter	0.636875	1
SAMN03401365	core	ko00030:Pentose phosphate pathway	0.296987	1
SAMN03401365	core	ko00240:Pyrimidine metabolism	1	1
SAMN03401365	core	ko05152:Tuberculosis	0.490029	1
SAMN03401365	core	ko01230:Biosynthesis of amino acids	0.618951	1
SAMN03401365	core	ko00520:Amino sugar and nucleotide sugar metabolism	0.101075	1
SAMN03401365	core	ko00650:Butanoate metabolism	0.490029	1
SAMN03401365	core	ko00920:Sulfur metabolism	0.192287	1
SAMN03401365	core	ko02010:ABC transporters	1	1
SAMN03401365	core	ko00983:Drug metabolism - other enzymes	1	1
SAMN03401365	core	ko04621:NOD-like receptor signaling pathway	0.396466	1
SAMN03401365	core	ko00120:Primary bile acid biosynthesis	0.285784	1
SAMN03401365	core	ko00550:Peptidoglycan biosynthesis	0.319843	1
SAMN03401365	core	ko01502:Vancomycin resistance	0.151102	1
SAMN03401365	core	ko00760:Nicotinate and nicotinamide metabolism	0.192287	1
SAMN03401365	novel	ko05111:Biofilm formation - Vibrio cholerae	0.0629603	1
SAMN03401365	novel	ko02020:Two-component system	0.491315	1
SAMN03401365	novel	ko00860:Porphyrin and chlorophyll metabolism	0.0446446	1
SAMN03401365	dispensable	ko00220:Arginine biosynthesis	1	1
SAMN03401365	dispensable	ko03030:DNA replication	0.757395	1
SAMN03401365	dispensable	ko00300:Lysine biosynthesis	0.598888	1
SAMN03401365	dispensable	ko03410:Base excision repair	1	1
SAMN03401365	dispensable	ko00260:Glycine, serine and threonine metabolism	1	1
SAMN03401365	dispensable	ko05132:Salmonella infection	1	1
SAMN03401365	dispensable	ko01503:Cationic antimicrobial peptide (CAMP) resistance	1	1
SAMN03401365	dispensable	ko04214:Apoptosis - fly	1	1
SAMN03401365	dispensable	ko03018:RNA degradation	1	1
SAMN03401365	dispensable	ko00250:Alanine, aspartate and glutamate metabolism	0.811698	1
SAMN03401365	dispensable	ko00660:C5-Branched dibasic acid metabolism	1	1
SAMN03401365	dispensable	ko00340:Histidine metabolism	1	1
SAMN03401365	dispensable	ko00790:Folate biosynthesis	0.832073	1
SAMN03401365	dispensable	ko00680:Methane metabolism	1	1
SAMN03401365	dispensable	ko05111:Biofilm formation - Vibrio cholerae	1	1
SAMN03401365	dispensable	ko03430:Mismatch repair	0.737647	1
SAMN03401365	dispensable	ko00908:Zeatin biosynthesis	1	1
SAMN03401365	dispensable	ko05134:Legionellosis	1	1
SAMN03401365	dispensable	ko00970:Aminoacyl-tRNA biosynthesis	1	1
SAMN03401365	dispensable	ko00330:Arginine and proline metabolism	1	1
SAMN03401365	dispensable	ko00910:Nitrogen metabolism	1	1
SAMN03401365	dispensable	ko04122:Sulfur relay system	0.626019	1
SAMN03401365	dispensable	ko00900:Terpenoid backbone biosynthesis	0.566732	1
SAMN03401365	dispensable	ko00625:Chloroalkane and chloroalkene degradation	0.757395	1
SAMN03401365	dispensable	ko00670:One carbon pool by folate	0.737647	1
SAMN03401365	dispensable	ko02020:Two-component system	0.68746	1
SAMN03401365	dispensable	ko00010:Glycolysis / Gluconeogenesis	1	1
SAMN03401365	dispensable	ko00740:Riboflavin metabolism	0.789049	1
SAMN03401365	dispensable	ko00622:Xylene degradation	1	1
SAMN03401365	dispensable	ko01523:Antifolate resistance	1	1
SAMN03401365	dispensable	ko02025:Biofilm formation - Pseudomonas aeruginosa	1	1
SAMN03401365	dispensable	ko03013:RNA transport	1	1
SAMN03401365	dispensable	ko00620:Pyruvate metabolism	1	1
SAMN03401365	dispensable	ko00061:Fatty acid biosynthesis	1	1
SAMN03401365	dispensable	ko00051:Fructose and mannose metabolism	1	1
SAMN03401365	dispensable	ko00640:Propanoate metabolism	0.757395	1
SAMN03401365	dispensable	ko00780:Biotin metabolism	0.774378	1
SAMN03401365	dispensable	ko02024:Quorum sensing	0.774378	1
SAMN03401365	dispensable	ko04016:MAPK signaling pathway - plant	1	1
SAMN03401365	dispensable	ko00480:Glutathione metabolism	1	1
SAMN03401365	dispensable	ko00450:Selenocompound metabolism	1	1
SAMN03401365	dispensable	ko01501:beta-Lactam resistance	1	1
SAMN03401365	dispensable	ko00906:Carotenoid biosynthesis	0.757395	1
SAMN03401365	dispensable	ko03440:Homologous recombination	0.73222	1
SAMN03401365	dispensable	ko00410:beta-Alanine metabolism	1	1
SAMN03401365	dispensable	ko00040:Pentose and glucuronate interconversions	0.757395	1
SAMN03401365	dispensable	ko00052:Galactose metabolism	0.832073	1
SAMN03401365	dispensable	ko00720:Carbon fixation pathways in prokaryotes	1	1
SAMN03401365	dispensable	ko04146:Peroxisome	1	1
SAMN03401365	dispensable	ko04724:Glutamatergic synapse	1	1
SAMN03401365	dispensable	ko00430:Taurine and hypotaurine metabolism	0.635197	1
SAMN03401365	dispensable	ko00621:Dioxin degradation	1	1
SAMN03401365	dispensable	ko00524:Neomycin, kanamycin and gentamicin biosynthesis	1	1
SAMN03401365	dispensable	ko04918:Thyroid hormone synthesis	1	1
SAMN03401365	dispensable	ko04978:Mineral absorption	1	1
SAMN03401365	dispensable	ko05230:Central carbon metabolism in cancer	1	1
SAMN03401365	dispensable	ko00270:Cysteine and methionine metabolism	1	1
SAMN03401365	dispensable	ko04070:Phosphatidylinositol signaling system	1	1
SAMN03401365	dispensable	ko04930:Type II diabetes mellitus	1	1
SAMN03401365	dispensable	ko04922:Glucagon signaling pathway	0.635197	1
SAMN03401365	dispensable	ko00860:Porphyrin and chlorophyll metabolism	0.840168	1
SAMN03401365	dispensable	ko00627:Aminobenzoate degradation	1	1
SAMN03401365	dispensable	ko00561:Glycerolipid metabolism	0.668388	1
SAMN03401365	dispensable	ko00730:Thiamine metabolism	0.811698	1
SAMN03401365	dispensable	ko00440:Phosphonate and phosphinate metabolism	1	1
SAMN03401365	dispensable	ko00564:Glycerophospholipid metabolism	0.811698	1
SAMN03401365	dispensable	ko00195:Photosynthesis	0.365852	1
SAMN03401365	dispensable	ko03420:Nucleotide excision repair	1	1
SAMN03401365	dispensable	ko05120:Epithelial cell signaling in Helicobacter pylori infection	1	1
SAMN03401365	dispensable	ko01210:2-Oxocarboxylic acid metabolism	0.73222	1
SAMN03401365	dispensable	ko03060:Protein export	1	1
SAMN03401365	dispensable	ko00785:Lipoic acid metabolism	0.635197	1
SAMN03401365	dispensable	ko05012:Parkinson's disease	1	1
SAMN03401365	dispensable	ko00190:Oxidative phosphorylation	0.8131	1
SAMN03401365	dispensable	ko00500:Starch and sucrose metabolism	1	1
SAMN03401365	dispensable	ko00230:Purine metabolism	0.386274	1
SAMN03401365	dispensable	ko04213:Longevity regulating pathway - multiple species	1	1
SAMN03401365	dispensable	ko04068:FoxO signaling pathway	1	1
SAMN03401365	dispensable	ko03010:Ribosome	0.0365118	1
SAMN03401365	dispensable	ko00130:Ubiquinone and other terpenoid-quinone biosynthesis	1	1
SAMN03401365	dispensable	ko00770:Pantothenate and CoA biosynthesis	0.800625	1
SAMN03401365	dispensable	ko00562:Inositol phosphate metabolism	1	1
SAMN03401365	dispensable	ko04112:Cell cycle - Caulobacter	1	1
SAMN03401365	dispensable	ko04216:Ferroptosis	1	1
SAMN03401365	dispensable	ko00030:Pentose phosphate pathway	1	1
SAMN03401365	dispensable	ko05205:Proteoglycans in cancer	1	1
SAMN03401365	dispensable	ko00240:Pyrimidine metabolism	1	1
SAMN03401365	dispensable	ko03320:PPAR signaling pathway	1	1
SAMN03401365	dispensable	ko05152:Tuberculosis	1	1
SAMN03401365	dispensable	ko01230:Biosynthesis of amino acids	0.703634	1
SAMN03401365	dispensable	ko00520:Amino sugar and nucleotide sugar metabolism	0.501584	1
SAMN03401365	dispensable	ko00650:Butanoate metabolism	1	1
SAMN03401365	dispensable	ko00920:Sulfur metabolism	0.764564	1
SAMN03401365	dispensable	ko00310:Lysine degradation	0.757395	1
SAMN03401365	dispensable	ko02010:ABC transporters	0.786922	1
SAMN03401365	dispensable	ko00983:Drug metabolism - other enzymes	1	1
SAMN03401365	dispensable	ko04621:NOD-like receptor signaling pathway	1	1
SAMN03401365	dispensable	ko00311:Penicillin and cephalosporin biosynthesis	1	1
SAMN03401365	dispensable	ko00750:Vitamin B6 metabolism	0.737647	1
SAMN03401365	dispensable	ko00550:Peptidoglycan biosynthesis	0.832073	1
SAMN03401365	dispensable	ko01053:Biosynthesis of siderophore group nonribosomal peptides	1	1
SAMN03401365	dispensable	ko01502:Vancomycin resistance	0.739597	1
SAMN03401365	dispensable	ko00903:Limonene and pinene degradation	1	1
SAMN03401365	dispensable	ko00760:Nicotinate and nicotinamide metabolism	0.764564	1
SAMN04942521	core	ko05152:Tuberculosis	0.547777	1
SAMN04942521	core	ko00300:Lysine biosynthesis	0.110204	1
SAMN04942521	core	ko03410:Base excision repair	0.669438	1
SAMN04942521	core	ko00260:Glycine, serine and threonine metabolism	0.274042	1
SAMN04942521	core	ko01503:Cationic antimicrobial peptide (CAMP) resistance	0.332251	1
SAMN04942521	core	ko00250:Alanine, aspartate and glutamate metabolism	1	1
SAMN04942521	core	ko00790:Folate biosynthesis	0.298031	1
SAMN04942521	core	ko00910:Nitrogen metabolism	0.547777	1
SAMN04942521	core	ko04122:Sulfur relay system	0.137272	1
SAMN04942521	core	ko00791:Atrazine degradation	0.105088	1
SAMN04942521	core	ko02060:Phosphotransferase system (PTS)	0.271857	1
SAMN04942521	core	ko00900:Terpenoid backbone biosynthesis	0.0858246	1
SAMN04942521	core	ko02020:Two-component system	0.21628	1
SAMN04942521	core	ko00010:Glycolysis / Gluconeogenesis	1	1
SAMN04942521	core	ko03018:RNA degradation	1	1
SAMN04942521	core	ko00620:Pyruvate metabolism	0.669438	1
SAMN04942521	core	ko00061:Fatty acid biosynthesis	0.669438	1
SAMN04942521	core	ko00051:Fructose and mannose metabolism	0.46993	1
SAMN04942521	core	ko00471:D-Glutamine and D-glutamate metabolism	0.271857	1
SAMN04942521	core	ko00450:Selenocompound metabolism	0.46993	1
SAMN04942521	core	ko00350:Tyrosine metabolism	0.271857	1
SAMN04942521	core	ko03440:Homologous recombination	0.563902	1
SAMN04942521	core	ko00410:beta-Alanine metabolism	0.37872	1
SAMN04942521	core	ko00630:Glyoxylate and dicarboxylate metabolism	0.271857	1
SAMN04942521	core	ko00052:Galactose metabolism	0.322378	1
SAMN04942521	core	ko00720:Carbon fixation pathways in prokaryotes	0.432376	1
SAMN04942521	core	ko00430:Taurine and hypotaurine metabolism	0.158546	1
SAMN04942521	core	ko00520:Amino sugar and nucleotide sugar metabolism	0.0482965	1
SAMN04942521	core	ko04922:Glucagon signaling pathway	0.158546	1
SAMN04942521	core	ko00860:Porphyrin and chlorophyll metabolism	1	1
SAMN04942521	core	ko00190:Oxidative phosphorylation	0.258772	1
SAMN04942521	core	ko00564:Glycerophospholipid metabolism	1	1
SAMN04942521	core	ko00130:Ubiquinone and other terpenoid-quinone biosynthesis	0.332251	1
SAMN04942521	core	ko03420:Nucleotide excision repair	1	1
SAMN04942521	core	ko05120:Epithelial cell signaling in Helicobacter pylori infection	0.46993	1
SAMN04942521	core	ko01210:2-Oxocarboxylic acid metabolism	0.757624	1
SAMN04942521	core	ko03060:Protein export	0.520971	1
SAMN04942521	core	ko00785:Lipoic acid metabolism	0.158546	1
SAMN04942521	core	ko00230:Purine metabolism	0.0190512	1
SAMN04942521	core	ko00195:Photosynthesis	0.03097	1
SAMN04942521	core	ko00770:Pantothenate and CoA biosynthesis	0.401053	1
SAMN04942521	core	ko00562:Inositol phosphate metabolism	0.46993	1
SAMN04942521	core	ko04112:Cell cycle - Caulobacter	0.628468	1
SAMN04942521	core	ko00730:Thiamine metabolism	1	1
SAMN04942521	core	ko00030:Pentose phosphate pathway	0.274042	1
SAMN04942521	core	ko00240:Pyrimidine metabolism	1	1
SAMN04942521	core	ko01230:Biosynthesis of amino acids	0.73587	1
SAMN04942521	core	ko00970:Aminoacyl-tRNA biosynthesis	0.592027	1
SAMN04942521	core	ko00650:Butanoate metabolism	0.46993	1
SAMN04942521	core	ko00920:Sulfur metabolism	0.170918	1
SAMN04942521	core	ko02010:ABC transporters	1	1
SAMN04942521	core	ko00983:Drug metabolism - other enzymes	1	1
SAMN04942521	core	ko04621:NOD-like receptor signaling pathway	0.37872	1
SAMN04942521	core	ko00120:Primary bile acid biosynthesis	0.271857	1
SAMN04942521	core	ko00072:Synthesis and degradation of ketone bodies	0.271857	1
SAMN04942521	core	ko00550:Peptidoglycan biosynthesis	0.276603	1
SAMN04942521	core	ko01502:Vancomycin resistance	0.133499	1
SAMN04942521	core	ko00760:Nicotinate and nicotinamide metabolism	0.170918	1
SAMN04942521	dispensable	ko00220:Arginine biosynthesis	1	1
SAMN04942521	dispensable	ko05152:Tuberculosis	1	1
SAMN04942521	dispensable	ko00300:Lysine biosynthesis	0.594702	1
SAMN04942521	dispensable	ko03410:Base excision repair	1	1
SAMN04942521	dispensable	ko00260:Glycine, serine and threonine metabolism	0.736077	1
SAMN04942521	dispensable	ko05132:Salmonella infection	1	1
SAMN04942521	dispensable	ko01503:Cationic antimicrobial peptide (CAMP) resistance	1	1
SAMN04942521	dispensable	ko04214:Apoptosis - fly	1	1
SAMN04942521	dispensable	ko01523:Antifolate resistance	1	1
SAMN04942521	dispensable	ko00250:Alanine, aspartate and glutamate metabolism	1	1
SAMN04942521	dispensable	ko00660:C5-Branched dibasic acid metabolism	1	1
SAMN04942521	dispensable	ko00340:Histidine metabolism	1	1
SAMN04942521	dispensable	ko00790:Folate biosynthesis	0.830761	1
SAMN04942521	dispensable	ko05111:Biofilm formation - Vibrio cholerae	1	1
SAMN04942521	dispensable	ko03430:Mismatch repair	1	1
SAMN04942521	dispensable	ko00908:Zeatin biosynthesis	1	1
SAMN04942521	dispensable	ko05134:Legionellosis	1	1
SAMN04942521	dispensable	ko00330:Arginine and proline metabolism	1	1
SAMN04942521	dispensable	ko00910:Nitrogen metabolism	1	1
SAMN04942521	dispensable	ko04122:Sulfur relay system	0.620308	1
SAMN04942521	dispensable	ko00900:Terpenoid backbone biosynthesis	0.564268	1
SAMN04942521	dispensable	ko00625:Chloroalkane and chloroalkene degradation	1	1
SAMN04942521	dispensable	ko00670:One carbon pool by folate	1	1
SAMN04942521	dispensable	ko02020:Two-component system	0.695788	1
SAMN04942521	dispensable	ko00010:Glycolysis / Gluconeogenesis	1	1
SAMN04942521	dispensable	ko00740:Riboflavin metabolism	0.791571	1
SAMN04942521	dispensable	ko00622:Xylene degradation	1	1
SAMN04942521	dispensable	ko03018:RNA degradation	1	1
SAMN04942521	dispensable	ko02025:Biofilm formation - Pseudomonas aeruginosa	1	1
SAMN04942521	dispensable	ko03013:RNA transport	1	1
SAMN04942521	dispensable	ko00620:Pyruvate metabolism	1	1
SAMN04942521	dispensable	ko00061:Fatty acid biosynthesis	1	1
SAMN04942521	dispensable	ko00051:Fructose and mannose metabolism	1	1
SAMN04942521	dispensable	ko00640:Propanoate metabolism	0.762651	1
SAMN04942521	dispensable	ko00780:Biotin metabolism	0.778174	1
SAMN04942521	dispensable	ko02024:Quorum sensing	0.762651	1
SAMN04942521	dispensable	ko04016:MAPK signaling pathway - plant	1	1
SAMN04942521	dispensable	ko00480:Glutathione metabolism	1	1
SAMN04942521	dispensable	ko00450:Selenocompound metabolism	1	1
SAMN04942521	dispensable	ko01501:beta-Lactam resistance	0.813498	1
SAMN04942521	dispensable	ko03440:Homologous recombination	0.758275	1
SAMN04942521	dispensable	ko00410:beta-Alanine metabolism	1	1
SAMN04942521	dispensable	ko00040:Pentose and glucuronate interconversions	0.762651	1
SAMN04942521	dispensable	ko00270:Cysteine and methionine metabolism	1	1
SAMN04942521	dispensable	ko00052:Galactose metabolism	0.838117	1
SAMN04942521	dispensable	ko00720:Carbon fixation pathways in prokaryotes	0.876502	1
SAMN04942521	dispensable	ko04146:Peroxisome	1	1
SAMN04942521	dispensable	ko04724:Glutamatergic synapse	1	1
SAMN04942521	dispensable	ko00430:Taurine and hypotaurine metabolism	0.631576	1
SAMN04942521	dispensable	ko00621:Dioxin degradation	1	1
SAMN04942521	dispensable	ko00524:Neomycin, kanamycin and gentamicin biosynthesis	1	1
SAMN04942521	dispensable	ko04918:Thyroid hormone synthesis	1	1
SAMN04942521	dispensable	ko04978:Mineral absorption	1	1
SAMN04942521	dispensable	ko05230:Central carbon metabolism in cancer	1	1
SAMN04942521	dispensable	ko00520:Amino sugar and nucleotide sugar metabolism	0.379496	1
SAMN04942521	dispensable	ko04070:Phosphatidylinositol signaling system	1	1
SAMN04942521	dispensable	ko04930:Type II diabetes mellitus	1	1
SAMN04942521	dispensable	ko04922:Glucagon signaling pathway	0.631576	1
SAMN04942521	dispensable	ko00860:Porphyrin and chlorophyll metabolism	1	1
SAMN04942521	dispensable	ko00627:Aminobenzoate degradation	1	1
SAMN04942521	dispensable	ko02026:Biofilm formation - Escherichia coli	1	1
SAMN04942521	dispensable	ko00190:Oxidative phosphorylation	0.642263	1
SAMN04942521	dispensable	ko04216:Ferroptosis	1	1
SAMN04942521	dispensable	ko00440:Phosphonate and phosphinate metabolism	1	1
SAMN04942521	dispensable	ko00564:Glycerophospholipid metabolism	1	1
SAMN04942521	dispensable	ko00750:Vitamin B6 metabolism	1	1
SAMN04942521	dispensable	ko00130:Ubiquinone and other terpenoid-quinone biosynthesis	1	1
SAMN04942521	dispensable	ko03420:Nucleotide excision repair	1	1
SAMN04942521	dispensable	ko05120:Epithelial cell signaling in Helicobacter pylori infection	1	1
SAMN04942521	dispensable	ko01210:2-Oxocarboxylic acid metabolism	0.867249	1
SAMN04942521	dispensable	ko03060:Protein export	0.850899	1
SAMN04942521	dispensable	ko00785:Lipoic acid metabolism	0.631576	1
SAMN04942521	dispensable	ko00561:Glycerolipid metabolism	0.673329	1
SAMN04942521	dispensable	ko00500:Starch and sucrose metabolism	1	1
SAMN04942521	dispensable	ko00230:Purine metabolism	0.300023	1
SAMN04942521	dispensable	ko04213:Longevity regulating pathway - multiple species	1	1
SAMN04942521	dispensable	ko04068:FoxO signaling pathway	1	1
SAMN04942521	dispensable	ko03010:Ribosome	0.0272634	1
SAMN04942521	dispensable	ko00195:Photosynthesis	0.364218	1
SAMN04942521	dispensable	ko00770:Pantothenate and CoA biosynthesis	0.797856	1
SAMN04942521	dispensable	ko00562:Inositol phosphate metabolism	1	1
SAMN04942521	dispensable	ko04112:Cell cycle - Caulobacter	1	1
SAMN04942521	dispensable	ko00730:Thiamine metabolism	1	1
SAMN04942521	dispensable	ko00030:Pentose phosphate pathway	0.736077	1
SAMN04942521	dispensable	ko05205:Proteoglycans in cancer	1	1
SAMN04942521	dispensable	ko00240:Pyrimidine metabolism	1	1
SAMN04942521	dispensable	ko03320:PPAR signaling pathway	1	1
SAMN04942521	dispensable	ko03030:DNA replication	0.778174	1
SAMN04942521	dispensable	ko01230:Biosynthesis of amino acids	0.850274	1
SAMN04942521	dispensable	ko00970:Aminoacyl-tRNA biosynthesis	0.876493	1
SAMN04942521	dispensable	ko00650:Butanoate metabolism	1	1
SAMN04942521	dispensable	ko00920:Sulfur metabolism	0.763649	1
SAMN04942521	dispensable	ko00310:Lysine degradation	0.762651	1
SAMN04942521	dispensable	ko02010:ABC transporters	1	1
SAMN04942521	dispensable	ko00983:Drug metabolism - other enzymes	1	1
SAMN04942521	dispensable	ko04621:NOD-like receptor signaling pathway	1	1
SAMN04942521	dispensable	ko00311:Penicillin and cephalosporin biosynthesis	1	1
SAMN04942521	dispensable	ko00550:Peptidoglycan biosynthesis	0.661377	1
SAMN04942521	dispensable	ko01053:Biosynthesis of siderophore group nonribosomal peptides	1	1
SAMN04942521	dispensable	ko01502:Vancomycin resistance	0.524938	1
SAMN04942521	dispensable	ko00903:Limonene and pinene degradation	1	1
SAMN04942521	dispensable	ko00760:Nicotinate and nicotinamide metabolism	0.763649	1
SAMN04942521	dispensable	ko05206:MicroRNAs in cancer	1	1
SAMN04942527	core	ko05152:Tuberculosis	0.537336	1
SAMN04942527	core	ko00300:Lysine biosynthesis	0.101942	1
SAMN04942527	core	ko03410:Base excision repair	0.663199	1
SAMN04942527	core	ko00260:Glycine, serine and threonine metabolism	0.263188	1
SAMN04942527	core	ko01503:Cationic antimicrobial peptide (CAMP) resistance	0.319869	1
SAMN04942527	core	ko03018:RNA degradation	1	1
SAMN04942527	core	ko00250:Alanine, aspartate and glutamate metabolism	1	1
SAMN04942527	core	ko00564:Glycerophospholipid metabolism	1	1
SAMN04942527	core	ko00970:Aminoacyl-tRNA biosynthesis	0.585007	1
SAMN04942527	core	ko00910:Nitrogen metabolism	0.537336	1
SAMN04942527	core	ko04122:Sulfur relay system	0.127371	1
SAMN04942527	core	ko00791:Atrazine degradation	0.100139	1
SAMN04942527	core	ko02060:Phosphotransferase system (PTS)	0.265186	1
SAMN04942527	core	ko00900:Terpenoid backbone biosynthesis	0.0791422	1
SAMN04942527	core	ko02020:Two-component system	0.217053	1
SAMN04942527	core	ko00010:Glycolysis / Gluconeogenesis	1	1
SAMN04942527	core	ko00620:Pyruvate metabolism	0.663199	1
SAMN04942527	core	ko00061:Fatty acid biosynthesis	0.663199	1
SAMN04942527	core	ko00051:Fructose and mannose metabolism	0.460166	1
SAMN04942527	core	ko00471:D-Glutamine and D-glutamate metabolism	0.265186	1
SAMN04942527	core	ko00450:Selenocompound metabolism	0.460166	1
SAMN04942527	core	ko00350:Tyrosine metabolism	0.265186	1
SAMN04942527	core	ko03440:Homologous recombination	0.563877	1
SAMN04942527	core	ko00410:beta-Alanine metabolism	0.370159	1
SAMN04942527	core	ko00052:Galactose metabolism	0.515019	1
SAMN04942527	core	ko00720:Carbon fixation pathways in prokaryotes	0.426241	1
SAMN04942527	core	ko00430:Taurine and hypotaurine metabolism	0.151486	1
SAMN04942527	core	ko00860:Porphyrin and chlorophyll metabolism	1	1
SAMN04942527	core	ko04922:Glucagon signaling pathway	0.151486	1
SAMN04942527	core	ko00630:Glyoxylate and dicarboxylate metabolism	0.265186	1
SAMN04942527	core	ko00072:Synthesis and degradation of ketone bodies	0.265186	1
SAMN04942527	core	ko00790:Folate biosynthesis	0.288698	1
SAMN04942527	core	ko00195:Photosynthesis	0.038369	1
SAMN04942527	core	ko03420:Nucleotide excision repair	1	1
SAMN04942527	core	ko05120:Epithelial cell signaling in Helicobacter pylori infection	0.460166	1
SAMN04942527	core	ko01210:2-Oxocarboxylic acid metabolism	0.75737	1
SAMN04942527	core	ko03060:Protein export	0.515019	1
SAMN04942527	core	ko00785:Lipoic acid metabolism	0.151486	1
SAMN04942527	core	ko00190:Oxidative phosphorylation	0.253767	1
SAMN04942527	core	ko00230:Purine metabolism	0.0178298	1
SAMN04942527	core	ko00130:Ubiquinone and other terpenoid-quinone biosynthesis	0.319869	1
SAMN04942527	core	ko00770:Pantothenate and CoA biosynthesis	0.396226	1
SAMN04942527	core	ko00562:Inositol phosphate metabolism	0.460166	1
SAMN04942527	core	ko04112:Cell cycle - Caulobacter	0.624905	1
SAMN04942527	core	ko00730:Thiamine metabolism	1	1
SAMN04942527	core	ko00030:Pentose phosphate pathway	0.263188	1
SAMN04942527	core	ko00240:Pyrimidine metabolism	1	1
SAMN04942527	core	ko01230:Biosynthesis of amino acids	0.863618	1
SAMN04942527	core	ko00520:Amino sugar and nucleotide sugar metabolism	0.0430567	1
SAMN04942527	core	ko00650:Butanoate metabolism	0.460166	1
SAMN04942527	core	ko00920:Sulfur metabolism	0.161077	1
SAMN04942527	core	ko02010:ABC transporters	1	1
SAMN04942527	core	ko00983:Drug metabolism - other enzymes	1	1
SAMN04942527	core	ko04621:NOD-like receptor signaling pathway	0.370159	1
SAMN04942527	core	ko00120:Primary bile acid biosynthesis	0.265186	1
SAMN04942527	core	ko00550:Peptidoglycan biosynthesis	0.288698	1
SAMN04942527	core	ko01502:Vancomycin resistance	0.12545	1
SAMN04942527	core	ko00760:Nicotinate and nicotinamide metabolism	0.161077	1
SAMN04942527	dispensable	ko00220:Arginine biosynthesis	1	1
SAMN04942527	dispensable	ko05152:Tuberculosis	1	1
SAMN04942527	dispensable	ko00300:Lysine biosynthesis	0.594305	1
SAMN04942527	dispensable	ko03410:Base excision repair	1	1
SAMN04942527	dispensable	ko00260:Glycine, serine and threonine metabolism	0.735354	1
SAMN04942527	dispensable	ko05132:Salmonella infection	1	1
SAMN04942527	dispensable	ko01503:Cationic antimicrobial peptide (CAMP) resistance	1	1
SAMN04942527	dispensable	ko04214:Apoptosis - fly	1	1
SAMN04942527	dispensable	ko03018:RNA degradation	1	1
SAMN04942527	dispensable	ko00250:Alanine, aspartate and glutamate metabolism	1	1
SAMN04942527	dispensable	ko00660:C5-Branched dibasic acid metabolism	1	1
SAMN04942527	dispensable	ko00564:Glycerophospholipid metabolism	1	1
SAMN04942527	dispensable	ko05111:Biofilm formation - Vibrio cholerae	1	1
SAMN04942527	dispensable	ko03430:Mismatch repair	1	1
SAMN04942527	dispensable	ko00908:Zeatin biosynthesis	1	1
SAMN04942527	dispensable	ko05134:Legionellosis	1	1
SAMN04942527	dispensable	ko00970:Aminoacyl-tRNA biosynthesis	0.876134	1
SAMN04942527	dispensable	ko00330:Arginine and proline metabolism	1	1
SAMN04942527	dispensable	ko00910:Nitrogen metabolism	1	1
SAMN04942527	dispensable	ko04122:Sulfur relay system	0.619687	1
SAMN04942527	dispensable	ko00900:Terpenoid backbone biosynthesis	0.564123	1
SAMN04942527	dispensable	ko00625:Chloroalkane and chloroalkene degradation	1	1
SAMN04942527	dispensable	ko00670:One carbon pool by folate	1	1
SAMN04942527	dispensable	ko02020:Two-component system	0.696308	1
SAMN04942527	dispensable	ko00010:Glycolysis / Gluconeogenesis	1	1
SAMN04942527	dispensable	ko00740:Riboflavin metabolism	0.792119	1
SAMN04942527	dispensable	ko00622:Xylene degradation	1	1
SAMN04942527	dispensable	ko01523:Antifolate resistance	1	1
SAMN04942527	dispensable	ko02025:Biofilm formation - Pseudomonas aeruginosa	1	1
SAMN04942527	dispensable	ko03013:RNA transport	1	1
SAMN04942527	dispensable	ko00620:Pyruvate metabolism	1	1
SAMN04942527	dispensable	ko00061:Fatty acid biosynthesis	1	1
SAMN04942527	dispensable	ko00051:Fructose and mannose metabolism	1	1
SAMN04942527	dispensable	ko04930:Type II diabetes mellitus	1	1
SAMN04942527	dispensable	ko00640:Propanoate metabolism	0.763598	1
SAMN04942527	dispensable	ko04068:FoxO signaling pathway	1	1
SAMN04942527	dispensable	ko00780:Biotin metabolism	0.778908	1
SAMN04942527	dispensable	ko02024:Quorum sensing	0.763598	1
SAMN04942527	dispensable	ko04016:MAPK signaling pathway - plant	1	1
SAMN04942527	dispensable	ko00480:Glutathione metabolism	1	1
SAMN04942527	dispensable	ko00450:Selenocompound metabolism	1	1
SAMN04942527	dispensable	ko01501:beta-Lactam resistance	0.813735	1
SAMN04942527	dispensable	ko03440:Homologous recombination	0.876563	1
SAMN04942527	dispensable	ko00410:beta-Alanine metabolism	1	1
SAMN04942527	dispensable	ko00040:Pentose and glucuronate interconversions	0.763598	1
SAMN04942527	dispensable	ko00052:Galactose metabolism	0.850577	1
SAMN04942527	dispensable	ko00720:Carbon fixation pathways in prokaryotes	0.758397	1
SAMN04942527	dispensable	ko04146:Peroxisome	1	1
SAMN04942527	dispensable	ko04724:Glutamatergic synapse	1	1
SAMN04942527	dispensable	ko00430:Taurine and hypotaurine metabolism	0.631073	1
SAMN04942527	dispensable	ko00621:Dioxin degradation	1	1
SAMN04942527	dispensable	ko00524:Neomycin, kanamycin and gentamicin biosynthesis	1	1
SAMN04942527	dispensable	ko04918:Thyroid hormone synthesis	1	1
SAMN04942527	dispensable	ko04978:Mineral absorption	1	1
SAMN04942527	dispensable	ko05230:Central carbon metabolism in cancer	1	1
SAMN04942527	dispensable	ko00270:Cysteine and methionine metabolism	1	1
SAMN04942527	dispensable	ko04070:Phosphatidylinositol signaling system	1	1
SAMN04942527	dispensable	ko00860:Porphyrin and chlorophyll metabolism	1	1
SAMN04942527	dispensable	ko04922:Glucagon signaling pathway	0.631073	1
SAMN04942527	dispensable	ko00627:Aminobenzoate degradation	1	1
SAMN04942527	dispensable	ko02026:Biofilm formation - Escherichia coli	1	1
SAMN04942527	dispensable	ko00561:Glycerolipid metabolism	0.674461	1
SAMN04942527	dispensable	ko04216:Ferroptosis	1	1
SAMN04942527	dispensable	ko00440:Phosphonate and phosphinate metabolism	1	1
SAMN04942527	dispensable	ko00790:Folate biosynthesis	0.830745	1
SAMN04942527	dispensable	ko03070:Bacterial secretion system	1	1
SAMN04942527	dispensable	ko00195:Photosynthesis	0.405111	1
SAMN04942527	dispensable	ko03420:Nucleotide excision repair	1	1
SAMN04942527	dispensable	ko05120:Epithelial cell signaling in Helicobacter pylori infection	1	1
SAMN04942527	dispensable	ko01210:2-Oxocarboxylic acid metabolism	0.864389	1
SAMN04942527	dispensable	ko03060:Protein export	0.850577	1
SAMN04942527	dispensable	ko00785:Lipoic acid metabolism	0.631073	1
SAMN04942527	dispensable	ko00190:Oxidative phosphorylation	0.64144	1
SAMN04942527	dispensable	ko00500:Starch and sucrose metabolism	1	1
SAMN04942527	dispensable	ko00230:Purine metabolism	0.29984	1
SAMN04942527	dispensable	ko04213:Longevity regulating pathway - multiple species	1	1
SAMN04942527	dispensable	ko00340:Histidine metabolism	1	1
SAMN04942527	dispensable	ko03010:Ribosome	0.0208382	1
SAMN04942527	dispensable	ko00130:Ubiquinone and other terpenoid-quinone biosynthesis	1	1
SAMN04942527	dispensable	ko00770:Pantothenate and CoA biosynthesis	0.79757	1
SAMN04942527	dispensable	ko00562:Inositol phosphate metabolism	1	1
SAMN04942527	dispensable	ko04112:Cell cycle - Caulobacter	1	1
SAMN04942527	dispensable	ko00730:Thiamine metabolism	1	1
SAMN04942527	dispensable	ko00030:Pentose phosphate pathway	0.735354	1
SAMN04942527	dispensable	ko05205:Proteoglycans in cancer	1	1
SAMN04942527	dispensable	ko00240:Pyrimidine metabolism	1	1
SAMN04942527	dispensable	ko03320:PPAR signaling pathway	1	1
SAMN04942527	dispensable	ko03030:DNA replication	0.778908	1
SAMN04942527	dispensable	ko01230:Biosynthesis of amino acids	0.924592	1
SAMN04942527	dispensable	ko00520:Amino sugar and nucleotide sugar metabolism	0.378025	1
SAMN04942527	dispensable	ko00650:Butanoate metabolism	1	1
SAMN04942527	dispensable	ko00920:Sulfur metabolism	0.763637	1
SAMN04942527	dispensable	ko00310:Lysine degradation	0.763598	1
SAMN04942527	dispensable	ko02010:ABC transporters	1	1
SAMN04942527	dispensable	ko00983:Drug metabolism - other enzymes	1	1
SAMN04942527	dispensable	ko04621:NOD-like receptor signaling pathway	1	1
SAMN04942527	dispensable	ko00311:Penicillin and cephalosporin biosynthesis	1	1
SAMN04942527	dispensable	ko00750:Vitamin B6 metabolism	1	1
SAMN04942527	dispensable	ko00550:Peptidoglycan biosynthesis	0.830745	1
SAMN04942527	dispensable	ko01053:Biosynthesis of siderophore group nonribosomal peptides	1	1
SAMN04942527	dispensable	ko01502:Vancomycin resistance	0.523637	1
SAMN04942527	dispensable	ko00903:Limonene and pinene degradation	1	1
SAMN04942527	dispensable	ko00760:Nicotinate and nicotinamide metabolism	0.763637	1
SAMN04942527	dispensable	ko05206:MicroRNAs in cancer	1	1
SAMN04942524	core	ko00300:Lysine biosynthesis	0.112696	1
SAMN04942524	core	ko00910:Nitrogen metabolism	0.55081	1
SAMN04942524	core	ko03410:Base excision repair	0.671309	1
SAMN04942524	core	ko00260:Glycine, serine and threonine metabolism	0.277241	1
SAMN04942524	core	ko01503:Cationic antimicrobial peptide (CAMP) resistance	0.33589	1
SAMN04942524	core	ko00250:Alanine, aspartate and glutamate metabolism	1	1
SAMN04942524	core	ko00790:Folate biosynthesis	0.300909	1
SAMN04942524	core	ko00520:Amino sugar and nucleotide sugar metabolism	0.0499131	1
SAMN04942524	core	ko04122:Sulfur relay system	0.14025	1
SAMN04942524	core	ko00791:Atrazine degradation	0.10656	1
SAMN04942524	core	ko02060:Phosphotransferase system (PTS)	0.273812	1
SAMN04942524	core	ko00900:Terpenoid backbone biosynthesis	0.0878457	1
SAMN04942524	core	ko02020:Two-component system	0.21641	1
SAMN04942524	core	ko00010:Glycolysis / Gluconeogenesis	1	1
SAMN04942524	core	ko03018:RNA degradation	1	1
SAMN04942524	core	ko00620:Pyruvate metabolism	0.671309	1
SAMN04942524	core	ko00061:Fatty acid biosynthesis	0.671309	1
SAMN04942524	core	ko00051:Fructose and mannose metabolism	0.472776	1
SAMN04942524	core	ko00471:D-Glutamine and D-glutamate metabolism	0.273812	1
SAMN04942524	core	ko00450:Selenocompound metabolism	0.472776	1
SAMN04942524	core	ko00350:Tyrosine metabolism	0.273812	1
SAMN04942524	core	ko03440:Homologous recombination	0.564132	1
SAMN04942524	core	ko00410:beta-Alanine metabolism	0.381222	1
SAMN04942524	core	ko00052:Galactose metabolism	0.325831	1
SAMN04942524	core	ko00720:Carbon fixation pathways in prokaryotes	0.434469	1
SAMN04942524	core	ko00430:Taurine and hypotaurine metabolism	0.160639	1
SAMN04942524	core	ko00630:Glyoxylate and dicarboxylate metabolism	0.273812	1
SAMN04942524	core	ko04922:Glucagon signaling pathway	0.160639	1
SAMN04942524	core	ko00860:Porphyrin and chlorophyll metabolism	1	1
SAMN04942524	core	ko00190:Oxidative phosphorylation	0.26039	1
SAMN04942524	core	ko00564:Glycerophospholipid metabolism	1	1
SAMN04942524	core	ko00130:Ubiquinone and other terpenoid-quinone biosynthesis	0.33589	1
SAMN04942524	core	ko03420:Nucleotide excision repair	1	1
SAMN04942524	core	ko05120:Epithelial cell signaling in Helicobacter pylori infection	0.472776	1
SAMN04942524	core	ko01210:2-Oxocarboxylic acid metabolism	0.757828	1
SAMN04942524	core	ko03060:Protein export	0.522882	1
SAMN04942524	core	ko00785:Lipoic acid metabolism	0.160639	1
SAMN04942524	core	ko00230:Purine metabolism	0.0194968	1
SAMN04942524	core	ko00195:Photosynthesis	0.0319323	1
SAMN04942524	core	ko00770:Pantothenate and CoA biosynthesis	0.402583	1
SAMN04942524	core	ko00562:Inositol phosphate metabolism	0.472776	1
SAMN04942524	core	ko04112:Cell cycle - Caulobacter	0.629572	1
SAMN04942524	core	ko00730:Thiamine metabolism	1	1
SAMN04942524	core	ko00030:Pentose phosphate pathway	0.277241	1
SAMN04942524	core	ko00240:Pyrimidine metabolism	1	1
SAMN04942524	core	ko05152:Tuberculosis	0.55081	1
SAMN04942524	core	ko01230:Biosynthesis of amino acids	0.735777	1
SAMN04942524	core	ko00970:Aminoacyl-tRNA biosynthesis	0.594285	1
SAMN04942524	core	ko00650:Butanoate metabolism	0.472776	1
SAMN04942524	core	ko00920:Sulfur metabolism	0.173852	1
SAMN04942524	core	ko02010:ABC transporters	1	1
SAMN04942524	core	ko00983:Drug metabolism - other enzymes	1	1
SAMN04942524	core	ko04621:NOD-like receptor signaling pathway	0.381222	1
SAMN04942524	core	ko00120:Primary bile acid biosynthesis	0.273812	1
SAMN04942524	core	ko00072:Synthesis and degradation of ketone bodies	0.273812	1
SAMN04942524	core	ko00550:Peptidoglycan biosynthesis	0.278866	1
SAMN04942524	core	ko01502:Vancomycin resistance	0.135906	1
SAMN04942524	core	ko00760:Nicotinate and nicotinamide metabolism	0.173852	1
SAMN04942524	dispensable	ko00220:Arginine biosynthesis	1	1
SAMN04942524	dispensable	ko03030:DNA replication	0.778125	1
SAMN04942524	dispensable	ko00300:Lysine biosynthesis	0.594726	1
SAMN04942524	dispensable	ko00910:Nitrogen metabolism	1	1
SAMN04942524	dispensable	ko03410:Base excision repair	1	1
SAMN04942524	dispensable	ko00260:Glycine, serine and threonine metabolism	0.736123	1
SAMN04942524	dispensable	ko05132:Salmonella infection	1	1
SAMN04942524	dispensable	ko01503:Cationic antimicrobial peptide (CAMP) resistance	1	1
SAMN04942524	dispensable	ko04214:Apoptosis - fly	1	1
SAMN04942524	dispensable	ko01523:Antifolate resistance	1	1
SAMN04942524	dispensable	ko00250:Alanine, aspartate and glutamate metabolism	1	1
SAMN04942524	dispensable	ko00660:C5-Branched dibasic acid metabolism	1	1
SAMN04942524	dispensable	ko00340:Histidine metabolism	1	1
SAMN04942524	dispensable	ko00790:Folate biosynthesis	0.830761	1
SAMN04942524	dispensable	ko05111:Biofilm formation - Vibrio cholerae	1	1
SAMN04942524	dispensable	ko03430:Mismatch repair	1	1
SAMN04942524	dispensable	ko00908:Zeatin biosynthesis	1	1
SAMN04942524	dispensable	ko05134:Legionellosis	1	1
SAMN04942524	dispensable	ko00330:Arginine and proline metabolism	1	1
SAMN04942524	dispensable	ko00520:Amino sugar and nucleotide sugar metabolism	0.379588	1
SAMN04942524	dispensable	ko04122:Sulfur relay system	0.620346	1
SAMN04942524	dispensable	ko00900:Terpenoid backbone biosynthesis	0.564276	1
SAMN04942524	dispensable	ko00625:Chloroalkane and chloroalkene degradation	1	1
SAMN04942524	dispensable	ko00670:One carbon pool by folate	1	1
SAMN04942524	dispensable	ko02020:Two-component system	0.695749	1
SAMN04942524	dispensable	ko00010:Glycolysis / Gluconeogenesis	1	1
SAMN04942524	dispensable	ko00740:Riboflavin metabolism	0.791534	1
SAMN04942524	dispensable	ko00622:Xylene degradation	1	1
SAMN04942524	dispensable	ko03018:RNA degradation	1	1
SAMN04942524	dispensable	ko02025:Biofilm formation - Pseudomonas aeruginosa	1	1
SAMN04942524	dispensable	ko03013:RNA transport	1	1
SAMN04942524	dispensable	ko00620:Pyruvate metabolism	1	1
SAMN04942524	dispensable	ko00061:Fatty acid biosynthesis	1	1
SAMN04942524	dispensable	ko00051:Fructose and mannose metabolism	1	1
SAMN04942524	dispensable	ko04930:Type II diabetes mellitus	1	1
SAMN04942524	dispensable	ko00640:Propanoate metabolism	0.762589	1
SAMN04942524	dispensable	ko00780:Biotin metabolism	0.778125	1
SAMN04942524	dispensable	ko02024:Quorum sensing	0.762589	1
SAMN04942524	dispensable	ko04016:MAPK signaling pathway - plant	1	1
SAMN04942524	dispensable	ko00480:Glutathione metabolism	1	1
SAMN04942524	dispensable	ko00450:Selenocompound metabolism	1	1
SAMN04942524	dispensable	ko01501:beta-Lactam resistance	0.813482	1
SAMN04942524	dispensable	ko03440:Homologous recombination	0.758207	1
SAMN04942524	dispensable	ko00410:beta-Alanine metabolism	1	1
SAMN04942524	dispensable	ko00040:Pentose and glucuronate interconversions	0.762589	1
SAMN04942524	dispensable	ko00052:Galactose metabolism	0.838124	1
SAMN04942524	dispensable	ko00720:Carbon fixation pathways in prokaryotes	0.876497	1
SAMN04942524	dispensable	ko04146:Peroxisome	1	1
SAMN04942524	dispensable	ko04724:Glutamatergic synapse	1	1
SAMN04942524	dispensable	ko00430:Taurine and hypotaurine metabolism	0.631608	1
SAMN04942524	dispensable	ko00621:Dioxin degradation	1	1
SAMN04942524	dispensable	ko00524:Neomycin, kanamycin and gentamicin biosynthesis	1	1
SAMN04942524	dispensable	ko04918:Thyroid hormone synthesis	1	1
SAMN04942524	dispensable	ko04978:Mineral absorption	1	1
SAMN04942524	dispensable	ko05230:Central carbon metabolism in cancer	1	1
SAMN04942524	dispensable	ko00270:Cysteine and methionine metabolism	1	1
SAMN04942524	dispensable	ko04070:Phosphatidylinositol signaling system	1	1
SAMN04942524	dispensable	ko04922:Glucagon signaling pathway	0.631608	1
SAMN04942524	dispensable	ko00860:Porphyrin and chlorophyll metabolism	1	1
SAMN04942524	dispensable	ko00627:Aminobenzoate degradation	1	1
SAMN04942524	dispensable	ko02026:Biofilm formation - Escherichia coli	1	1
SAMN04942524	dispensable	ko00190:Oxidative phosphorylation	0.642314	1
SAMN04942524	dispensable	ko04216:Ferroptosis	1	1
SAMN04942524	dispensable	ko00440:Phosphonate and phosphinate metabolism	1	1
SAMN04942524	dispensable	ko00564:Glycerophospholipid metabolism	1	1
SAMN04942524	dispensable	ko00750:Vitamin B6 metabolism	1	1
SAMN04942524	dispensable	ko00130:Ubiquinone and other terpenoid-quinone biosynthesis	1	1
SAMN04942524	dispensable	ko03420:Nucleotide excision repair	1	1
SAMN04942524	dispensable	ko05120:Epithelial cell signaling in Helicobacter pylori infection	1	1
SAMN04942524	dispensable	ko01210:2-Oxocarboxylic acid metabolism	0.867226	1
SAMN04942524	dispensable	ko03060:Protein export	0.850919	1
SAMN04942524	dispensable	ko00785:Lipoic acid metabolism	0.631608	1
SAMN04942524	dispensable	ko00561:Glycerolipid metabolism	0.673253	1
SAMN04942524	dispensable	ko00500:Starch and sucrose metabolism	1	1
SAMN04942524	dispensable	ko00230:Purine metabolism	0.300029	1
SAMN04942524	dispensable	ko04213:Longevity regulating pathway - multiple species	1	1
SAMN04942524	dispensable	ko04068:FoxO signaling pathway	1	1
SAMN04942524	dispensable	ko03010:Ribosome	0.0272473	1
SAMN04942524	dispensable	ko00195:Photosynthesis	0.364215	1
SAMN04942524	dispensable	ko00770:Pantothenate and CoA biosynthesis	0.797874	1
SAMN04942524	dispensable	ko00562:Inositol phosphate metabolism	1	1
SAMN04942524	dispensable	ko04112:Cell cycle - Caulobacter	1	1
SAMN04942524	dispensable	ko00730:Thiamine metabolism	1	1
SAMN04942524	dispensable	ko00030:Pentose phosphate pathway	0.736123	1
SAMN04942524	dispensable	ko05205:Proteoglycans in cancer	1	1
SAMN04942524	dispensable	ko00240:Pyrimidine metabolism	1	1
SAMN04942524	dispensable	ko03320:PPAR signaling pathway	1	1
SAMN04942524	dispensable	ko05152:Tuberculosis	1	1
SAMN04942524	dispensable	ko01230:Biosynthesis of amino acids	0.850218	1
SAMN04942524	dispensable	ko00970:Aminoacyl-tRNA biosynthesis	0.876515	1
SAMN04942524	dispensable	ko00650:Butanoate metabolism	1	1
SAMN04942524	dispensable	ko00920:Sulfur metabolism	0.763649	1
SAMN04942524	dispensable	ko00310:Lysine degradation	0.762589	1
SAMN04942524	dispensable	ko02010:ABC transporters	1	1
SAMN04942524	dispensable	ko00983:Drug metabolism - other enzymes	1	1
SAMN04942524	dispensable	ko04621:NOD-like receptor signaling pathway	1	1
SAMN04942524	dispensable	ko00311:Penicillin and cephalosporin biosynthesis	1	1
SAMN04942524	dispensable	ko00550:Peptidoglycan biosynthesis	0.66144	1
SAMN04942524	dispensable	ko01053:Biosynthesis of siderophore group nonribosomal peptides	1	1
SAMN04942524	dispensable	ko01502:Vancomycin resistance	0.525021	1
SAMN04942524	dispensable	ko00903:Limonene and pinene degradation	1	1
SAMN04942524	dispensable	ko00760:Nicotinate and nicotinamide metabolism	0.763649	1
SAMN04942524	dispensable	ko05206:MicroRNAs in cancer	1	1
SAMN05215794	core	ko05152:Tuberculosis	0.547777	1
SAMN05215794	core	ko00300:Lysine biosynthesis	0.110204	1
SAMN05215794	core	ko03410:Base excision repair	0.669438	1
SAMN05215794	core	ko00260:Glycine, serine and threonine metabolism	0.274042	1
SAMN05215794	core	ko01503:Cationic antimicrobial peptide (CAMP) resistance	0.332251	1
SAMN05215794	core	ko03018:RNA degradation	1	1
SAMN05215794	core	ko00250:Alanine, aspartate and glutamate metabolism	1	1
SAMN05215794	core	ko00790:Folate biosynthesis	0.298031	1
SAMN05215794	core	ko00910:Nitrogen metabolism	0.547777	1
SAMN05215794	core	ko04122:Sulfur relay system	0.137272	1
SAMN05215794	core	ko00791:Atrazine degradation	0.105088	1
SAMN05215794	core	ko02060:Phosphotransferase system (PTS)	0.271857	1
SAMN05215794	core	ko00900:Terpenoid backbone biosynthesis	0.0858246	1
SAMN05215794	core	ko02020:Two-component system	0.21628	1
SAMN05215794	core	ko00010:Glycolysis / Gluconeogenesis	1	1
SAMN05215794	core	ko00620:Pyruvate metabolism	0.669438	1
SAMN05215794	core	ko00061:Fatty acid biosynthesis	0.669438	1
SAMN05215794	core	ko00051:Fructose and mannose metabolism	0.46993	1
SAMN05215794	core	ko00471:D-Glutamine and D-glutamate metabolism	0.271857	1
SAMN05215794	core	ko00450:Selenocompound metabolism	0.46993	1
SAMN05215794	core	ko00350:Tyrosine metabolism	0.271857	1
SAMN05215794	core	ko03440:Homologous recombination	0.563902	1
SAMN05215794	core	ko02010:ABC transporters	1	1
SAMN05215794	core	ko00052:Galactose metabolism	0.520971	1
SAMN05215794	core	ko00720:Carbon fixation pathways in prokaryotes	0.432376	1
SAMN05215794	core	ko00430:Taurine and hypotaurine metabolism	0.158546	1
SAMN05215794	core	ko04922:Glucagon signaling pathway	0.158546	1
SAMN05215794	core	ko00630:Glyoxylate and dicarboxylate metabolism	0.271857	1
SAMN05215794	core	ko00860:Porphyrin and chlorophyll metabolism	1	1
SAMN05215794	core	ko00410:beta-Alanine metabolism	0.37872	1
SAMN05215794	core	ko00730:Thiamine metabolism	1	1
SAMN05215794	core	ko00564:Glycerophospholipid metabolism	1	1
SAMN05215794	core	ko00130:Ubiquinone and other terpenoid-quinone biosynthesis	0.332251	1
SAMN05215794	core	ko03420:Nucleotide excision repair	1	1
SAMN05215794	core	ko05120:Epithelial cell signaling in Helicobacter pylori infection	0.46993	1
SAMN05215794	core	ko01210:2-Oxocarboxylic acid metabolism	0.757624	1
SAMN05215794	core	ko03060:Protein export	0.520971	1
SAMN05215794	core	ko00785:Lipoic acid metabolism	0.158546	1
SAMN05215794	core	ko00190:Oxidative phosphorylation	0.258772	1
SAMN05215794	core	ko00230:Purine metabolism	0.0190512	1
SAMN05215794	core	ko00195:Photosynthesis	0.03097	1
SAMN05215794	core	ko00770:Pantothenate and CoA biosynthesis	0.401053	1
SAMN05215794	core	ko00562:Inositol phosphate metabolism	0.46993	1
SAMN05215794	core	ko04112:Cell cycle - Caulobacter	0.628468	1
SAMN05215794	core	ko00030:Pentose phosphate pathway	0.274042	1
SAMN05215794	core	ko00240:Pyrimidine metabolism	1	1
SAMN05215794	core	ko01230:Biosynthesis of amino acids	0.73587	1
SAMN05215794	core	ko00970:Aminoacyl-tRNA biosynthesis	0.592027	1
SAMN05215794	core	ko00650:Butanoate metabolism	0.46993	1
SAMN05215794	core	ko00920:Sulfur metabolism	0.170918	1
SAMN05215794	core	ko00520:Amino sugar and nucleotide sugar metabolism	0.0482965	1
SAMN05215794	core	ko00983:Drug metabolism - other enzymes	1	1
SAMN05215794	core	ko04621:NOD-like receptor signaling pathway	0.37872	1
SAMN05215794	core	ko00120:Primary bile acid biosynthesis	0.271857	1
SAMN05215794	core	ko00072:Synthesis and degradation of ketone bodies	0.271857	1
SAMN05215794	core	ko00550:Peptidoglycan biosynthesis	0.276603	1
SAMN05215794	core	ko01502:Vancomycin resistance	0.133499	1
SAMN05215794	core	ko00760:Nicotinate and nicotinamide metabolism	0.170918	1
SAMN05215794	dispensable	ko00220:Arginine biosynthesis	1	1
SAMN05215794	dispensable	ko05152:Tuberculosis	1	1
SAMN05215794	dispensable	ko00300:Lysine biosynthesis	0.594851	1
SAMN05215794	dispensable	ko03410:Base excision repair	1	1
SAMN05215794	dispensable	ko00260:Glycine, serine and threonine metabolism	0.736318	1
SAMN05215794	dispensable	ko05132:Salmonella infection	1	1
SAMN05215794	dispensable	ko01503:Cationic antimicrobial peptide (CAMP) resistance	1	1
SAMN05215794	dispensable	ko04214:Apoptosis - fly	1	1
SAMN05215794	dispensable	ko03018:RNA degradation	1	1
SAMN05215794	dispensable	ko00250:Alanine, aspartate and glutamate metabolism	1	1
SAMN05215794	dispensable	ko00660:C5-Branched dibasic acid metabolism	1	1
SAMN05215794	dispensable	ko00790:Folate biosynthesis	0.830782	1
SAMN05215794	dispensable	ko05111:Biofilm formation - Vibrio cholerae	1	1
SAMN05215794	dispensable	ko03430:Mismatch repair	1	1
SAMN05215794	dispensable	ko00908:Zeatin biosynthesis	1	1
SAMN05215794	dispensable	ko05134:Legionellosis	1	1
SAMN05215794	dispensable	ko00330:Arginine and proline metabolism	1	1
SAMN05215794	dispensable	ko00910:Nitrogen metabolism	1	1
SAMN05215794	dispensable	ko04122:Sulfur relay system	0.620531	1
SAMN05215794	dispensable	ko00900:Terpenoid backbone biosynthesis	0.564335	1
SAMN05215794	dispensable	ko00625:Chloroalkane and chloroalkene degradation	1	1
SAMN05215794	dispensable	ko00670:One carbon pool by folate	1	1
SAMN05215794	dispensable	ko02020:Two-component system	0.69569	1
SAMN05215794	dispensable	ko00010:Glycolysis / Gluconeogenesis	1	1
SAMN05215794	dispensable	ko00740:Riboflavin metabolism	0.791404	1
SAMN05215794	dispensable	ko00622:Xylene degradation	1	1
SAMN05215794	dispensable	ko01523:Antifolate resistance	1	1
SAMN05215794	dispensable	ko02025:Biofilm formation - Pseudomonas aeruginosa	1	1
SAMN05215794	dispensable	ko03013:RNA transport	1	1
SAMN05215794	dispensable	ko00620:Pyruvate metabolism	1	1
SAMN05215794	dispensable	ko00061:Fatty acid biosynthesis	1	1
SAMN05215794	dispensable	ko00051:Fructose and mannose metabolism	1	1
SAMN05215794	dispensable	ko04930:Type II diabetes mellitus	1	1
SAMN05215794	dispensable	ko00640:Propanoate metabolism	0.762353	1
SAMN05215794	dispensable	ko00780:Biotin metabolism	0.777946	1
SAMN05215794	dispensable	ko02024:Quorum sensing	0.762353	1
SAMN05215794	dispensable	ko04016:MAPK signaling pathway - plant	1	1
SAMN05215794	dispensable	ko00480:Glutathione metabolism	1	1
SAMN05215794	dispensable	ko00450:Selenocompound metabolism	1	1
SAMN05215794	dispensable	ko01501:beta-Lactam resistance	0.813435	1
SAMN05215794	dispensable	ko03440:Homologous recombination	0.757991	1
SAMN05215794	dispensable	ko02026:Biofilm formation - Escherichia coli	1	1
SAMN05215794	dispensable	ko00040:Pentose and glucuronate interconversions	0.762353	1
SAMN05215794	dispensable	ko02010:ABC transporters	1	1
SAMN05215794	dispensable	ko00052:Galactose metabolism	0.701386	1
SAMN05215794	dispensable	ko00720:Carbon fixation pathways in prokaryotes	0.876504	1
SAMN05215794	dispensable	ko04146:Peroxisome	1	1
SAMN05215794	dispensable	ko04724:Glutamatergic synapse	1	1
SAMN05215794	dispensable	ko00430:Taurine and hypotaurine metabolism	0.631744	1
SAMN05215794	dispensable	ko00621:Dioxin degradation	1	1
SAMN05215794	dispensable	ko00524:Neomycin, kanamycin and gentamicin biosynthesis	1	1
SAMN05215794	dispensable	ko04918:Thyroid hormone synthesis	1	1
SAMN05215794	dispensable	ko04978:Mineral absorption	1	1
SAMN05215794	dispensable	ko05230:Central carbon metabolism in cancer	1	1
SAMN05215794	dispensable	ko00270:Cysteine and methionine metabolism	1	1
SAMN05215794	dispensable	ko04922:Glucagon signaling pathway	0.631744	1
SAMN05215794	dispensable	ko04070:Phosphatidylinositol signaling system	1	1
SAMN05215794	dispensable	ko04068:FoxO signaling pathway	1	1
SAMN05215794	dispensable	ko00860:Porphyrin and chlorophyll metabolism	1	1
SAMN05215794	dispensable	ko00627:Aminobenzoate degradation	1	1
SAMN05215794	dispensable	ko00410:beta-Alanine metabolism	1	1
SAMN05215794	dispensable	ko00561:Glycerolipid metabolism	0.672989	1
SAMN05215794	dispensable	ko00730:Thiamine metabolism	1	1
SAMN05215794	dispensable	ko00440:Phosphonate and phosphinate metabolism	1	1
SAMN05215794	dispensable	ko00564:Glycerophospholipid metabolism	1	1
SAMN05215794	dispensable	ko00750:Vitamin B6 metabolism	1	1
SAMN05215794	dispensable	ko00130:Ubiquinone and other terpenoid-quinone biosynthesis	1	1
SAMN05215794	dispensable	ko03420:Nucleotide excision repair	1	1
SAMN05215794	dispensable	ko05120:Epithelial cell signaling in Helicobacter pylori infection	1	1
SAMN05215794	dispensable	ko01210:2-Oxocarboxylic acid metabolism	0.867159	1
SAMN05215794	dispensable	ko03060:Protein export	0.85102	1
SAMN05215794	dispensable	ko00785:Lipoic acid metabolism	0.631744	1
SAMN05215794	dispensable	ko00190:Oxidative phosphorylation	0.642553	1
SAMN05215794	dispensable	ko00500:Starch and sucrose metabolism	1	1
SAMN05215794	dispensable	ko00230:Purine metabolism	0.300148	1
SAMN05215794	dispensable	ko04213:Longevity regulating pathway - multiple species	1	1
SAMN05215794	dispensable	ko00340:Histidine metabolism	1	1
SAMN05215794	dispensable	ko03010:Ribosome	0.0272562	1
SAMN05215794	dispensable	ko00195:Photosynthesis	0.364234	1
SAMN05215794	dispensable	ko00770:Pantothenate and CoA biosynthesis	0.797961	1
SAMN05215794	dispensable	ko00562:Inositol phosphate metabolism	1	1
SAMN05215794	dispensable	ko04112:Cell cycle - Caulobacter	1	1
SAMN05215794	dispensable	ko04216:Ferroptosis	1	1
SAMN05215794	dispensable	ko00030:Pentose phosphate pathway	0.736318	1
SAMN05215794	dispensable	ko05205:Proteoglycans in cancer	1	1
SAMN05215794	dispensable	ko00240:Pyrimidine metabolism	1	1
SAMN05215794	dispensable	ko03320:PPAR signaling pathway	1	1
SAMN05215794	dispensable	ko03030:DNA replication	0.777946	1
SAMN05215794	dispensable	ko01230:Biosynthesis of amino acids	0.850087	1
SAMN05215794	dispensable	ko00970:Aminoacyl-tRNA biosynthesis	1	1
SAMN05215794	dispensable	ko00650:Butanoate metabolism	1	1
SAMN05215794	dispensable	ko00920:Sulfur metabolism	0.763663	1
SAMN05215794	dispensable	ko00310:Lysine degradation	0.762353	1
SAMN05215794	dispensable	ko00520:Amino sugar and nucleotide sugar metabolism	0.380009	1
SAMN05215794	dispensable	ko00983:Drug metabolism - other enzymes	1	1
SAMN05215794	dispensable	ko04621:NOD-like receptor signaling pathway	1	1
SAMN05215794	dispensable	ko00311:Penicillin and cephalosporin biosynthesis	1	1
SAMN05215794	dispensable	ko00550:Peptidoglycan biosynthesis	0.822587	1
SAMN05215794	dispensable	ko01053:Biosynthesis of siderophore group nonribosomal peptides	1	1
SAMN05215794	dispensable	ko01502:Vancomycin resistance	0.525373	1
SAMN05215794	dispensable	ko00903:Limonene and pinene degradation	1	1
SAMN05215794	dispensable	ko00760:Nicotinate and nicotinamide metabolism	0.763663	1
SAMN05215794	dispensable	ko05206:MicroRNAs in cancer	1	1
SAMN04942529	core	ko05152:Tuberculosis	0.545424	1
SAMN04942529	core	ko00300:Lysine biosynthesis	0.108301	1
SAMN04942529	core	ko03410:Base excision repair	0.668006	1
SAMN04942529	core	ko00260:Glycine, serine and threonine metabolism	0.271575	1
SAMN04942529	core	ko01503:Cationic antimicrobial peptide (CAMP) resistance	0.329442	1
SAMN04942529	core	ko03018:RNA degradation	1	1
SAMN04942529	core	ko00250:Alanine, aspartate and glutamate metabolism	1	1
SAMN04942529	core	ko00790:Folate biosynthesis	0.295851	1
SAMN04942529	core	ko00910:Nitrogen metabolism	0.545424	1
SAMN04942529	core	ko04122:Sulfur relay system	0.134995	1
SAMN04942529	core	ko00791:Atrazine degradation	0.103957	1
SAMN04942529	core	ko02060:Phosphotransferase system (PTS)	0.270346	1
SAMN04942529	core	ko00900:Terpenoid backbone biosynthesis	0.0842822	1
SAMN04942529	core	ko02020:Two-component system	0.216289	1
SAMN04942529	core	ko00010:Glycolysis / Gluconeogenesis	1	1
SAMN04942529	core	ko00620:Pyruvate metabolism	0.668006	1
SAMN04942529	core	ko00061:Fatty acid biosynthesis	0.668006	1
SAMN04942529	core	ko00051:Fructose and mannose metabolism	0.467726	1
SAMN04942529	core	ko00471:D-Glutamine and D-glutamate metabolism	0.270346	1
SAMN04942529	core	ko00450:Selenocompound metabolism	0.467726	1
SAMN04942529	core	ko00350:Tyrosine metabolism	0.270346	1
SAMN04942529	core	ko03440:Homologous recombination	0.563793	1
SAMN04942529	core	ko00410:beta-Alanine metabolism	0.376784	1
SAMN04942529	core	ko00630:Glyoxylate and dicarboxylate metabolism	0.270346	1
SAMN04942529	core	ko00052:Galactose metabolism	0.519545	1
SAMN04942529	core	ko00720:Carbon fixation pathways in prokaryotes	0.430848	1
SAMN04942529	core	ko00430:Taurine and hypotaurine metabolism	0.156936	1
SAMN04942529	core	ko00860:Porphyrin and chlorophyll metabolism	1	1
SAMN04942529	core	ko04922:Glucagon signaling pathway	0.156936	1
SAMN04942529	core	ko00564:Glycerophospholipid metabolism	1	1
SAMN04942529	core	ko00072:Synthesis and degradation of ketone bodies	0.270346	1
SAMN04942529	core	ko00130:Ubiquinone and other terpenoid-quinone biosynthesis	0.329442	1
SAMN04942529	core	ko03420:Nucleotide excision repair	1	1
SAMN04942529	core	ko05120:Epithelial cell signaling in Helicobacter pylori infection	0.467726	1
SAMN04942529	core	ko01210:2-Oxocarboxylic acid metabolism	1	1
SAMN04942529	core	ko03060:Protein export	0.519545	1
SAMN04942529	core	ko00785:Lipoic acid metabolism	0.156936	1
SAMN04942529	core	ko00190:Oxidative phosphorylation	0.257569	1
SAMN04942529	core	ko00230:Purine metabolism	0.0187343	1
SAMN04942529	core	ko00195:Photosynthesis	0.0415647	1
SAMN04942529	core	ko00770:Pantothenate and CoA biosynthesis	0.399906	1
SAMN04942529	core	ko00562:Inositol phosphate metabolism	0.467726	1
SAMN04942529	core	ko04112:Cell cycle - Caulobacter	0.627634	1
SAMN04942529	core	ko00730:Thiamine metabolism	1	1
SAMN04942529	core	ko00030:Pentose phosphate pathway	0.271575	1
SAMN04942529	core	ko00240:Pyrimidine metabolism	1	1
SAMN04942529	core	ko01230:Biosynthesis of amino acids	0.863644	1
SAMN04942529	core	ko00970:Aminoacyl-tRNA biosynthesis	0.590343	1
SAMN04942529	core	ko00650:Butanoate metabolism	0.467726	1
SAMN04942529	core	ko00920:Sulfur metabolism	0.168666	1
SAMN04942529	core	ko02010:ABC transporters	1	1
SAMN04942529	core	ko00983:Drug metabolism - other enzymes	1	1
SAMN04942529	core	ko04621:NOD-like receptor signaling pathway	0.376784	1
SAMN04942529	core	ko00120:Primary bile acid biosynthesis	0.270346	1
SAMN04942529	core	ko00550:Peptidoglycan biosynthesis	0.2749	1
SAMN04942529	core	ko01502:Vancomycin resistance	0.131654	1
SAMN04942529	core	ko00760:Nicotinate and nicotinamide metabolism	0.168666	1
SAMN04942529	core	ko00520:Amino sugar and nucleotide sugar metabolism	0.0470725	1
SAMN04942529	dispensable	ko00220:Arginine biosynthesis	1	1
SAMN04942529	dispensable	ko05152:Tuberculosis	1	1
SAMN04942529	dispensable	ko00300:Lysine biosynthesis	0.594674	1
SAMN04942529	dispensable	ko03410:Base excision repair	1	1
SAMN04942529	dispensable	ko00260:Glycine, serine and threonine metabolism	0.736025	1
SAMN04942529	dispensable	ko05132:Salmonella infection	1	1
SAMN04942529	dispensable	ko01503:Cationic antimicrobial peptide (CAMP) resistance	1	1
SAMN04942529	dispensable	ko04214:Apoptosis - fly	1	1
SAMN04942529	dispensable	ko03018:RNA degradation	1	1
SAMN04942529	dispensable	ko00250:Alanine, aspartate and glutamate metabolism	1	1
SAMN04942529	dispensable	ko00660:C5-Branched dibasic acid metabolism	1	1
SAMN04942529	dispensable	ko00340:Histidine metabolism	1	1
SAMN04942529	dispensable	ko00790:Folate biosynthesis	0.83076	1
SAMN04942529	dispensable	ko05111:Biofilm formation - Vibrio cholerae	1	1
SAMN04942529	dispensable	ko03430:Mismatch repair	1	1
SAMN04942529	dispensable	ko00908:Zeatin biosynthesis	1	1
SAMN04942529	dispensable	ko05134:Legionellosis	1	1
SAMN04942529	dispensable	ko00330:Arginine and proline metabolism	1	1
SAMN04942529	dispensable	ko00910:Nitrogen metabolism	1	1
SAMN04942529	dispensable	ko04122:Sulfur relay system	0.620264	1
SAMN04942529	dispensable	ko00900:Terpenoid backbone biosynthesis	0.564258	1
SAMN04942529	dispensable	ko00625:Chloroalkane and chloroalkene degradation	1	1
SAMN04942529	dispensable	ko00670:One carbon pool by folate	1	1
SAMN04942529	dispensable	ko02020:Two-component system	0.695826	1
SAMN04942529	dispensable	ko00010:Glycolysis / Gluconeogenesis	1	1
SAMN04942529	dispensable	ko00740:Riboflavin metabolism	0.79161	1
SAMN04942529	dispensable	ko00622:Xylene degradation	1	1
SAMN04942529	dispensable	ko01523:Antifolate resistance	1	1
SAMN04942529	dispensable	ko02025:Biofilm formation - Pseudomonas aeruginosa	1	1
SAMN04942529	dispensable	ko03013:RNA transport	1	1
SAMN04942529	dispensable	ko00620:Pyruvate metabolism	1	1
SAMN04942529	dispensable	ko00061:Fatty acid biosynthesis	1	1
SAMN04942529	dispensable	ko00051:Fructose and mannose metabolism	1	1
SAMN04942529	dispensable	ko00640:Propanoate metabolism	0.762719	1
SAMN04942529	dispensable	ko00780:Biotin metabolism	0.778227	1
SAMN04942529	dispensable	ko02024:Quorum sensing	0.762719	1
SAMN04942529	dispensable	ko04016:MAPK signaling pathway - plant	1	1
SAMN04942529	dispensable	ko00480:Glutathione metabolism	1	1
SAMN04942529	dispensable	ko00450:Selenocompound metabolism	1	1
SAMN04942529	dispensable	ko01501:beta-Lactam resistance	0.813516	1
SAMN04942529	dispensable	ko03440:Homologous recombination	0.758347	1
SAMN04942529	dispensable	ko00410:beta-Alanine metabolism	1	1
SAMN04942529	dispensable	ko00040:Pentose and glucuronate interconversions	0.762719	1
SAMN04942529	dispensable	ko00052:Galactose metabolism	0.70115	1
SAMN04942529	dispensable	ko00720:Carbon fixation pathways in prokaryotes	0.876507	1
SAMN04942529	dispensable	ko04146:Peroxisome	1	1
SAMN04942529	dispensable	ko04724:Glutamatergic synapse	1	1
SAMN04942529	dispensable	ko00430:Taurine and hypotaurine metabolism	0.63154	1
SAMN04942529	dispensable	ko00621:Dioxin degradation	1	1
SAMN04942529	dispensable	ko00524:Neomycin, kanamycin and gentamicin biosynthesis	1	1
SAMN04942529	dispensable	ko04918:Thyroid hormone synthesis	1	1
SAMN04942529	dispensable	ko04978:Mineral absorption	1	1
SAMN04942529	dispensable	ko05230:Central carbon metabolism in cancer	1	1
SAMN04942529	dispensable	ko00270:Cysteine and methionine metabolism	1	1
SAMN04942529	dispensable	ko04070:Phosphatidylinositol signaling system	1	1
SAMN04942529	dispensable	ko00860:Porphyrin and chlorophyll metabolism	1	1
SAMN04942529	dispensable	ko04922:Glucagon signaling pathway	0.63154	1
SAMN04942529	dispensable	ko04930:Type II diabetes mellitus	1	1
SAMN04942529	dispensable	ko00627:Aminobenzoate degradation	1	1
SAMN04942529	dispensable	ko02026:Biofilm formation - Escherichia coli	1	1
SAMN04942529	dispensable	ko00561:Glycerolipid metabolism	0.67341	1
SAMN04942529	dispensable	ko04216:Ferroptosis	1	1
SAMN04942529	dispensable	ko00440:Phosphonate and phosphinate metabolism	1	1
SAMN04942529	dispensable	ko00564:Glycerophospholipid metabolism	1	1
SAMN04942529	dispensable	ko00130:Ubiquinone and other terpenoid-quinone biosynthesis	1	1
SAMN04942529	dispensable	ko03420:Nucleotide excision repair	1	1
SAMN04942529	dispensable	ko05120:Epithelial cell signaling in Helicobacter pylori infection	1	1
SAMN04942529	dispensable	ko01210:2-Oxocarboxylic acid metabolism	0.860584	1
SAMN04942529	dispensable	ko03060:Protein export	0.850876	1
SAMN04942529	dispensable	ko00785:Lipoic acid metabolism	0.63154	1
SAMN04942529	dispensable	ko00190:Oxidative phosphorylation	0.642205	1
SAMN04942529	dispensable	ko00500:Starch and sucrose metabolism	1	1
SAMN04942529	dispensable	ko00230:Purine metabolism	0.300011	1
SAMN04942529	dispensable	ko04213:Longevity regulating pathway - multiple species	1	1
SAMN04942529	dispensable	ko04068:FoxO signaling pathway	1	1
SAMN04942529	dispensable	ko03010:Ribosome	0.0211393	1
SAMN04942529	dispensable	ko00195:Photosynthesis	0.40541	1
SAMN04942529	dispensable	ko00770:Pantothenate and CoA biosynthesis	0.797836	1
SAMN04942529	dispensable	ko00562:Inositol phosphate metabolism	1	1
SAMN04942529	dispensable	ko04112:Cell cycle - Caulobacter	1	1
SAMN04942529	dispensable	ko00730:Thiamine metabolism	1	1
SAMN04942529	dispensable	ko00030:Pentose phosphate pathway	0.736025	1
SAMN04942529	dispensable	ko05205:Proteoglycans in cancer	1	1
SAMN04942529	dispensable	ko00240:Pyrimidine metabolism	1	1
SAMN04942529	dispensable	ko03320:PPAR signaling pathway	1	1
SAMN04942529	dispensable	ko03030:DNA replication	0.778227	1
SAMN04942529	dispensable	ko01230:Biosynthesis of amino acids	0.923854	1
SAMN04942529	dispensable	ko00970:Aminoacyl-tRNA biosynthesis	0.876468	1
SAMN04942529	dispensable	ko00650:Butanoate metabolism	1	1
SAMN04942529	dispensable	ko00920:Sulfur metabolism	0.763648	1
SAMN04942529	dispensable	ko00310:Lysine degradation	0.762719	1
SAMN04942529	dispensable	ko02010:ABC transporters	1	1
SAMN04942529	dispensable	ko00983:Drug metabolism - other enzymes	1	1
SAMN04942529	dispensable	ko04621:NOD-like receptor signaling pathway	1	1
SAMN04942529	dispensable	ko00311:Penicillin and cephalosporin biosynthesis	1	1
SAMN04942529	dispensable	ko00750:Vitamin B6 metabolism	1	1
SAMN04942529	dispensable	ko00550:Peptidoglycan biosynthesis	0.661305	1
SAMN04942529	dispensable	ko01053:Biosynthesis of siderophore group nonribosomal peptides	1	1
SAMN04942529	dispensable	ko01502:Vancomycin resistance	0.524845	1
SAMN04942529	dispensable	ko00903:Limonene and pinene degradation	1	1
SAMN04942529	dispensable	ko00760:Nicotinate and nicotinamide metabolism	0.763648	1
SAMN04942529	dispensable	ko05206:MicroRNAs in cancer	1	1
SAMN04942529	dispensable	ko00520:Amino sugar and nucleotide sugar metabolism	0.379391	1
SAMN05721775	core	ko00300:Lysine biosynthesis	0.114358	1
SAMN05721775	core	ko03410:Base excision repair	0.650311	1
SAMN05721775	core	ko00260:Glycine, serine and threonine metabolism	0.279357	1
SAMN05721775	core	ko01503:Cationic antimicrobial peptide (CAMP) resistance	0.338293	1
SAMN05721775	core	ko03018:RNA degradation	1	1
SAMN05721775	core	ko00250:Alanine, aspartate and glutamate metabolism	1	1
SAMN05721775	core	ko00790:Folate biosynthesis	0.302842	1
SAMN05721775	core	ko00970:Aminoacyl-tRNA biosynthesis	0.595822	1
SAMN05721775	core	ko00910:Nitrogen metabolism	0.474649	1
SAMN05721775	core	ko04122:Sulfur relay system	0.142233	1
SAMN05721775	core	ko00791:Atrazine degradation	0.107537	1
SAMN05721775	core	ko02060:Phosphotransferase system (PTS)	0.275103	1
SAMN05721775	core	ko00900:Terpenoid backbone biosynthesis	0.089195	1
SAMN05721775	core	ko02020:Two-component system	0.216583	1
SAMN05721775	core	ko00010:Glycolysis / Gluconeogenesis	1	1
SAMN05721775	core	ko00620:Pyruvate metabolism	0.672553	1
SAMN05721775	core	ko00061:Fatty acid biosynthesis	0.695932	1
SAMN05721775	core	ko00051:Fructose and mannose metabolism	0.474649	1
SAMN05721775	core	ko00471:D-Glutamine and D-glutamate metabolism	0.275103	1
SAMN05721775	core	ko00450:Selenocompound metabolism	0.474649	1
SAMN05721775	core	ko00350:Tyrosine metabolism	0.275103	1
SAMN05721775	core	ko03440:Homologous recombination	0.757991	1
SAMN05721775	core	ko00410:beta-Alanine metabolism	0.382871	1
SAMN05721775	core	ko00630:Glyoxylate and dicarboxylate metabolism	0.275103	1
SAMN05721775	core	ko00052:Galactose metabolism	0.302842	1
SAMN05721775	core	ko00720:Carbon fixation pathways in prokaryotes	0.461383	1
SAMN05721775	core	ko00430:Taurine and hypotaurine metabolism	0.220048	1
SAMN05721775	core	ko04922:Glucagon signaling pathway	0.162026	1
SAMN05721775	core	ko00860:Porphyrin and chlorophyll metabolism	1	1
SAMN05721775	core	ko00730:Thiamine metabolism	1	1
SAMN05721775	core	ko00564:Glycerophospholipid metabolism	1	1
SAMN05721775	core	ko00130:Ubiquinone and other terpenoid-quinone biosynthesis	0.338293	1
SAMN05721775	core	ko03420:Nucleotide excision repair	1	1
SAMN05721775	core	ko05120:Epithelial cell signaling in Helicobacter pylori infection	0.474649	1
SAMN05721775	core	ko01210:2-Oxocarboxylic acid metabolism	0.757991	1
SAMN05721775	core	ko03060:Protein export	0.754486	1
SAMN05721775	core	ko00785:Lipoic acid metabolism	0.162026	1
SAMN05721775	core	ko00190:Oxidative phosphorylation	0.261493	1
SAMN05721775	core	ko00230:Purine metabolism	0.025949	1
SAMN05721775	core	ko00195:Photosynthesis	0.0325789	1
SAMN05721775	core	ko00770:Pantothenate and CoA biosynthesis	0.403621	1
SAMN05721775	core	ko00562:Inositol phosphate metabolism	0.474649	1
SAMN05721775	core	ko04112:Cell cycle - Caulobacter	0.630314	1
SAMN05721775	core	ko00030:Pentose phosphate pathway	0.279357	1
SAMN05721775	core	ko00240:Pyrimidine metabolism	1	1
SAMN05721775	core	ko05152:Tuberculosis	0.474649	1
SAMN05721775	core	ko01230:Biosynthesis of amino acids	0.517455	1
SAMN05721775	core	ko00520:Amino sugar and nucleotide sugar metabolism	0.0510004	1
SAMN05721775	core	ko00650:Butanoate metabolism	0.474649	1
SAMN05721775	core	ko00920:Sulfur metabolism	0.1758	1
SAMN05721775	core	ko02010:ABC transporters	1	1
SAMN05721775	core	ko00983:Drug metabolism - other enzymes	1	1
SAMN05721775	core	ko04621:NOD-like receptor signaling pathway	0.275103	1
SAMN05721775	core	ko00120:Primary bile acid biosynthesis	0.275103	1
SAMN05721775	core	ko00072:Synthesis and degradation of ketone bodies	0.275103	1
SAMN05721775	core	ko00550:Peptidoglycan biosynthesis	0.328142	1
SAMN05721775	core	ko01502:Vancomycin resistance	0.1758	1
SAMN05721775	core	ko00760:Nicotinate and nicotinamide metabolism	0.1758	1
SAMN05721775	novel	ko01230:Biosynthesis of amino acids	0.0527606	1
SAMN05721775	dispensable	ko00220:Arginine biosynthesis	1	1
SAMN05721775	dispensable	ko03030:DNA replication	0.757875	1
SAMN05721775	dispensable	ko00300:Lysine biosynthesis	0.598374	1
SAMN05721775	dispensable	ko03410:Base excision repair	1	1
SAMN05721775	dispensable	ko00260:Glycine, serine and threonine metabolism	1	1
SAMN05721775	dispensable	ko05132:Salmonella infection	1	1
SAMN05721775	dispensable	ko01503:Cationic antimicrobial peptide (CAMP) resistance	1	1
SAMN05721775	dispensable	ko04214:Apoptosis - fly	1	1
SAMN05721775	dispensable	ko03018:RNA degradation	1	1
SAMN05721775	dispensable	ko00250:Alanine, aspartate and glutamate metabolism	0.812158	1
SAMN05721775	dispensable	ko00660:C5-Branched dibasic acid metabolism	1	1
SAMN05721775	dispensable	ko00340:Histidine metabolism	1	1
SAMN05721775	dispensable	ko00790:Folate biosynthesis	0.831873	1
SAMN05721775	dispensable	ko05111:Biofilm formation - Vibrio cholerae	1	1
SAMN05721775	dispensable	ko03430:Mismatch repair	0.738304	1
SAMN05721775	dispensable	ko00908:Zeatin biosynthesis	1	1
SAMN05721775	dispensable	ko05134:Legionellosis	1	1
SAMN05721775	dispensable	ko00970:Aminoacyl-tRNA biosynthesis	1	1
SAMN05721775	dispensable	ko00330:Arginine and proline metabolism	1	1
SAMN05721775	dispensable	ko00910:Nitrogen metabolism	1	1
SAMN05721775	dispensable	ko04122:Sulfur relay system	0.625348	1
SAMN05721775	dispensable	ko00900:Terpenoid backbone biosynthesis	0.566397	1
SAMN05721775	dispensable	ko00625:Chloroalkane and chloroalkene degradation	1	1
SAMN05721775	dispensable	ko00670:One carbon pool by folate	0.738304	1
SAMN05721775	dispensable	ko02020:Two-component system	0.69257	1
SAMN05721775	dispensable	ko00010:Glycolysis / Gluconeogenesis	1	1
SAMN05721775	dispensable	ko00740:Riboflavin metabolism	0.789244	1
SAMN05721775	dispensable	ko00622:Xylene degradation	1	1
SAMN05721775	dispensable	ko01523:Antifolate resistance	1	1
SAMN05721775	dispensable	ko02025:Biofilm formation - Pseudomonas aeruginosa	1	1
SAMN05721775	dispensable	ko03013:RNA transport	1	1
SAMN05721775	dispensable	ko00620:Pyruvate metabolism	1	1
SAMN05721775	dispensable	ko00061:Fatty acid biosynthesis	1	1
SAMN05721775	dispensable	ko00051:Fructose and mannose metabolism	1	1
SAMN05721775	dispensable	ko00640:Propanoate metabolism	0.757875	1
SAMN05721775	dispensable	ko00780:Biotin metabolism	0.774706	1
SAMN05721775	dispensable	ko02024:Quorum sensing	0.757875	1
SAMN05721775	dispensable	ko04016:MAPK signaling pathway - plant	1	1
SAMN05721775	dispensable	ko00480:Glutathione metabolism	1	1
SAMN05721775	dispensable	ko00450:Selenocompound metabolism	1	1
SAMN05721775	dispensable	ko01501:beta-Lactam resistance	0.812158	1
SAMN05721775	dispensable	ko03440:Homologous recombination	0.865987	1
SAMN05721775	dispensable	ko00410:beta-Alanine metabolism	1	1
SAMN05721775	dispensable	ko00040:Pentose and glucuronate interconversions	0.757875	1
SAMN05721775	dispensable	ko00052:Galactose metabolism	0.831873	1
SAMN05721775	dispensable	ko00720:Carbon fixation pathways in prokaryotes	0.760815	1
SAMN05721775	dispensable	ko04146:Peroxisome	1	1
SAMN05721775	dispensable	ko04724:Glutamatergic synapse	1	1
SAMN05721775	dispensable	ko00430:Taurine and hypotaurine metabolism	0.699689	1
SAMN05721775	dispensable	ko00621:Dioxin degradation	1	1
SAMN05721775	dispensable	ko00524:Neomycin, kanamycin and gentamicin biosynthesis	1	1
SAMN05721775	dispensable	ko04918:Thyroid hormone synthesis	0.738304	1
SAMN05721775	dispensable	ko04978:Mineral absorption	1	1
SAMN05721775	dispensable	ko05230:Central carbon metabolism in cancer	1	1
SAMN05721775	dispensable	ko00270:Cysteine and methionine metabolism	1	1
SAMN05721775	dispensable	ko04070:Phosphatidylinositol signaling system	1	1
SAMN05721775	dispensable	ko04930:Type II diabetes mellitus	1	1
SAMN05721775	dispensable	ko04922:Glucagon signaling pathway	0.634811	1
SAMN05721775	dispensable	ko00860:Porphyrin and chlorophyll metabolism	1	1
SAMN05721775	dispensable	ko00627:Aminobenzoate degradation	1	1
SAMN05721775	dispensable	ko00561:Glycerolipid metabolism	0.668749	1
SAMN05721775	dispensable	ko00730:Thiamine metabolism	0.812158	1
SAMN05721775	dispensable	ko00440:Phosphonate and phosphinate metabolism	1	1
SAMN05721775	dispensable	ko00564:Glycerophospholipid metabolism	1	1
SAMN05721775	dispensable	ko00750:Vitamin B6 metabolism	0.738304	1
SAMN05721775	dispensable	ko00130:Ubiquinone and other terpenoid-quinone biosynthesis	1	1
SAMN05721775	dispensable	ko03420:Nucleotide excision repair	1	1
SAMN05721775	dispensable	ko05120:Epithelial cell signaling in Helicobacter pylori infection	1	1
SAMN05721775	dispensable	ko01210:2-Oxocarboxylic acid metabolism	0.738512	1
SAMN05721775	dispensable	ko03060:Protein export	1	1
SAMN05721775	dispensable	ko00785:Lipoic acid metabolism	0.634811	1
SAMN05721775	dispensable	ko05012:Parkinson's disease	1	1
SAMN05721775	dispensable	ko00190:Oxidative phosphorylation	0.813075	1
SAMN05721775	dispensable	ko00500:Starch and sucrose metabolism	1	1
SAMN05721775	dispensable	ko00230:Purine metabolism	0.319501	1
SAMN05721775	dispensable	ko04213:Longevity regulating pathway - multiple species	1	1
SAMN05721775	dispensable	ko04068:FoxO signaling pathway	1	1
SAMN05721775	dispensable	ko03010:Ribosome	0.0362695	1
SAMN05721775	dispensable	ko00195:Photosynthesis	0.365587	1
SAMN05721775	dispensable	ko00770:Pantothenate and CoA biosynthesis	0.800294	1
SAMN05721775	dispensable	ko00562:Inositol phosphate metabolism	1	1
SAMN05721775	dispensable	ko04112:Cell cycle - Caulobacter	1	1
SAMN05721775	dispensable	ko04216:Ferroptosis	0.634811	1
SAMN05721775	dispensable	ko00030:Pentose phosphate pathway	1	1
SAMN05721775	dispensable	ko05205:Proteoglycans in cancer	1	1
SAMN05721775	dispensable	ko00240:Pyrimidine metabolism	1	1
SAMN05721775	dispensable	ko03320:PPAR signaling pathway	1	1
SAMN05721775	dispensable	ko05152:Tuberculosis	1	1
SAMN05721775	dispensable	ko01230:Biosynthesis of amino acids	0.926368	1
SAMN05721775	dispensable	ko00520:Amino sugar and nucleotide sugar metabolism	0.50131	1
SAMN05721775	dispensable	ko00650:Butanoate metabolism	1	1
SAMN05721775	dispensable	ko00920:Sulfur metabolism	0.764424	1
SAMN05721775	dispensable	ko00310:Lysine degradation	0.757875	1
SAMN05721775	dispensable	ko02010:ABC transporters	0.78877	1
SAMN05721775	dispensable	ko00983:Drug metabolism - other enzymes	1	1
SAMN05721775	dispensable	ko00311:Penicillin and cephalosporin biosynthesis	1	1
SAMN05721775	dispensable	ko00550:Peptidoglycan biosynthesis	0.839891	1
SAMN05721775	dispensable	ko01053:Biosynthesis of siderophore group nonribosomal peptides	1	1
SAMN05721775	dispensable	ko01502:Vancomycin resistance	0.764424	1
SAMN05721775	dispensable	ko00903:Limonene and pinene degradation	1	1
SAMN05721775	dispensable	ko00760:Nicotinate and nicotinamide metabolism	0.764424	1
SAMN00993238	core	ko05152:Tuberculosis	0.489363	1
SAMN00993238	core	ko00300:Lysine biosynthesis	0.127995	1
SAMN00993238	core	ko00910:Nitrogen metabolism	0.489363	1
SAMN00993238	core	ko03410:Base excision repair	0.658672	1
SAMN00993238	core	ko00260:Glycine, serine and threonine metabolism	0.296215	1
SAMN00993238	core	ko01503:Cationic antimicrobial peptide (CAMP) resistance	0.35737	1
SAMN00993238	core	ko03018:RNA degradation	1	1
SAMN00993238	core	ko00250:Alanine, aspartate and glutamate metabolism	1	1
SAMN00993238	core	ko00564:Glycerophospholipid metabolism	1	1
SAMN00993238	core	ko00970:Aminoacyl-tRNA biosynthesis	0.79129	1
SAMN00993238	core	ko04122:Sulfur relay system	0.127995	1
SAMN00993238	core	ko00791:Atrazine degradation	0.115412	1
SAMN00993238	core	ko02060:Phosphotransferase system (PTS)	0.285319	1
SAMN00993238	core	ko00900:Terpenoid backbone biosynthesis	0.100313	1
SAMN00993238	core	ko02020:Two-component system	0.152314	1
SAMN00993238	core	ko00010:Glycolysis / Gluconeogenesis	1	1
SAMN00993238	core	ko00620:Pyruvate metabolism	0.682653	1
SAMN00993238	core	ko00061:Fatty acid biosynthesis	0.682653	1
SAMN00993238	core	ko00051:Fructose and mannose metabolism	0.489363	1
SAMN00993238	core	ko00471:D-Glutamine and D-glutamate metabolism	0.285319	1
SAMN00993238	core	ko00450:Selenocompound metabolism	0.489363	1
SAMN00993238	core	ko00350:Tyrosine metabolism	0.285319	1
SAMN00993238	core	ko03440:Homologous recombination	0.76006	1
SAMN00993238	core	ko00410:beta-Alanine metabolism	0.395876	1
SAMN00993238	core	ko00630:Glyoxylate and dicarboxylate metabolism	0.285319	1
SAMN00993238	core	ko00052:Galactose metabolism	0.507013	1
SAMN00993238	core	ko00720:Carbon fixation pathways in prokaryotes	0.449327	1
SAMN00993238	core	ko00430:Taurine and hypotaurine metabolism	0.173169	1
SAMN00993238	core	ko00860:Porphyrin and chlorophyll metabolism	1	1
SAMN00993238	core	ko04922:Glucagon signaling pathway	0.173169	1
SAMN00993238	core	ko00730:Thiamine metabolism	1	1
SAMN00993238	core	ko00790:Folate biosynthesis	0.319067	1
SAMN00993238	core	ko00072:Synthesis and degradation of ketone bodies	0.285319	1
SAMN00993238	core	ko00195:Photosynthesis	0.0380306	1
SAMN00993238	core	ko03420:Nucleotide excision repair	1	1
SAMN00993238	core	ko05120:Epithelial cell signaling in Helicobacter pylori infection	0.489363	1
SAMN00993238	core	ko01210:2-Oxocarboxylic acid metabolism	0.756723	1
SAMN00993238	core	ko03060:Protein export	0.519858	1
SAMN00993238	core	ko00785:Lipoic acid metabolism	0.173169	1
SAMN00993238	core	ko00190:Oxidative phosphorylation	0.271229	1
SAMN00993238	core	ko00230:Purine metabolism	0.0229581	1
SAMN00993238	core	ko00130:Ubiquinone and other terpenoid-quinone biosynthesis	0.35737	1
SAMN00993238	core	ko00770:Pantothenate and CoA biosynthesis	0.412589	1
SAMN00993238	core	ko00562:Inositol phosphate metabolism	0.489363	1
SAMN00993238	core	ko04112:Cell cycle - Caulobacter	0.636575	1
SAMN00993238	core	ko00030:Pentose phosphate pathway	0.296215	1
SAMN00993238	core	ko00240:Pyrimidine metabolism	1	1
SAMN00993238	core	ko01230:Biosynthesis of amino acids	0.61984	1
SAMN00993238	core	ko00520:Amino sugar and nucleotide sugar metabolism	0.109589	1
SAMN00993238	core	ko00650:Butanoate metabolism	0.489363	1
SAMN00993238	core	ko00920:Sulfur metabolism	0.392086	1
SAMN00993238	core	ko02010:ABC transporters	1	1
SAMN00993238	core	ko00983:Drug metabolism - other enzymes	1	1
SAMN00993238	core	ko04621:NOD-like receptor signaling pathway	0.285319	1
SAMN00993238	core	ko00120:Primary bile acid biosynthesis	0.285319	1
SAMN00993238	core	ko00550:Peptidoglycan biosynthesis	0.29347	1
SAMN00993238	core	ko01502:Vancomycin resistance	0.150496	1
SAMN00993238	core	ko00760:Nicotinate and nicotinamide metabolism	0.191555	1
SAMN00993238	novel	ko00240:Pyrimidine metabolism	0.270115	1
SAMN00993238	novel	ko03030:DNA replication	0.0955234	1
SAMN00993238	dispensable	ko00220:Arginine biosynthesis	1	1
SAMN00993238	dispensable	ko05152:Tuberculosis	1	1
SAMN00993238	dispensable	ko00300:Lysine biosynthesis	0.599961	1
SAMN00993238	dispensable	ko00910:Nitrogen metabolism	1	1
SAMN00993238	dispensable	ko03410:Base excision repair	1	1
SAMN00993238	dispensable	ko00260:Glycine, serine and threonine metabolism	1	1
SAMN00993238	dispensable	ko01503:Cationic antimicrobial peptide (CAMP) resistance	1	1
SAMN00993238	dispensable	ko04214:Apoptosis - fly	1	1
SAMN00993238	dispensable	ko03018:RNA degradation	1	1
SAMN00993238	dispensable	ko00250:Alanine, aspartate and glutamate metabolism	0.810922	1
SAMN00993238	dispensable	ko00660:C5-Branched dibasic acid metabolism	1	1
SAMN00993238	dispensable	ko00340:Histidine metabolism	1	1
SAMN00993238	dispensable	ko00564:Glycerophospholipid metabolism	1	1
SAMN00993238	dispensable	ko05111:Biofilm formation - Vibrio cholerae	1	1
SAMN00993238	dispensable	ko03430:Mismatch repair	0.736479	1
SAMN00993238	dispensable	ko00908:Zeatin biosynthesis	1	1
SAMN00993238	dispensable	ko05134:Legionellosis	1	1
SAMN00993238	dispensable	ko00330:Arginine and proline metabolism	1	1
SAMN00993238	dispensable	ko00970:Aminoacyl-tRNA biosynthesis	1	1
SAMN00993238	dispensable	ko04122:Sulfur relay system	0.599961	1
SAMN00993238	dispensable	ko00900:Terpenoid backbone biosynthesis	0.567466	1
SAMN00993238	dispensable	ko00625:Chloroalkane and chloroalkene degradation	0.736479	1
SAMN00993238	dispensable	ko00670:One carbon pool by folate	0.736479	1
SAMN00993238	dispensable	ko02020:Two-component system	0.519891	1
SAMN00993238	dispensable	ko00010:Glycolysis / Gluconeogenesis	1	1
SAMN00993238	dispensable	ko00740:Riboflavin metabolism	1	1
SAMN00993238	dispensable	ko00622:Xylene degradation	1	1
SAMN00993238	dispensable	ko01523:Antifolate resistance	1	1
SAMN00993238	dispensable	ko02025:Biofilm formation - Pseudomonas aeruginosa	1	1
SAMN00993238	dispensable	ko03013:RNA transport	1	1
SAMN00993238	dispensable	ko00620:Pyruvate metabolism	1	1
SAMN00993238	dispensable	ko00061:Fatty acid biosynthesis	1	1
SAMN00993238	dispensable	ko00051:Fructose and mannose metabolism	1	1
SAMN00993238	dispensable	ko00640:Propanoate metabolism	0.756564	1
SAMN00993238	dispensable	ko00780:Biotin metabolism	0.773837	1
SAMN00993238	dispensable	ko02024:Quorum sensing	0.756564	1
SAMN00993238	dispensable	ko04016:MAPK signaling pathway - plant	1	1
SAMN00993238	dispensable	ko00480:Glutathione metabolism	1	1
SAMN00993238	dispensable	ko00450:Selenocompound metabolism	1	1
SAMN00993238	dispensable	ko01501:beta-Lactam resistance	0.78876	1
SAMN00993238	dispensable	ko03440:Homologous recombination	0.865212	1
SAMN00993238	dispensable	ko00410:beta-Alanine metabolism	1	1
SAMN00993238	dispensable	ko00040:Pentose and glucuronate interconversions	0.756564	1
SAMN00993238	dispensable	ko00052:Galactose metabolism	1	1
SAMN00993238	dispensable	ko00720:Carbon fixation pathways in prokaryotes	1	1
SAMN00993238	dispensable	ko04146:Peroxisome	1	1
SAMN00993238	dispensable	ko04724:Glutamatergic synapse	1	1
SAMN00993238	dispensable	ko00430:Taurine and hypotaurine metabolism	0.635944	1
SAMN00993238	dispensable	ko00621:Dioxin degradation	1	1
SAMN00993238	dispensable	ko00524:Neomycin, kanamycin and gentamicin biosynthesis	1	1
SAMN00993238	dispensable	ko04918:Thyroid hormone synthesis	1	1
SAMN00993238	dispensable	ko04978:Mineral absorption	1	1
SAMN00993238	dispensable	ko05230:Central carbon metabolism in cancer	1	1
SAMN00993238	dispensable	ko00270:Cysteine and methionine metabolism	1	1
SAMN00993238	dispensable	ko04070:Phosphatidylinositol signaling system	1	1
SAMN00993238	dispensable	ko00860:Porphyrin and chlorophyll metabolism	1	1
SAMN00993238	dispensable	ko04922:Glucagon signaling pathway	0.635944	1
SAMN00993238	dispensable	ko04930:Type II diabetes mellitus	1	1
SAMN00993238	dispensable	ko00627:Aminobenzoate degradation	1	1
SAMN00993238	dispensable	ko00561:Glycerolipid metabolism	0.667891	1
SAMN00993238	dispensable	ko00730:Thiamine metabolism	0.810922	1
SAMN00993238	dispensable	ko00440:Phosphonate and phosphinate metabolism	1	1
SAMN00993238	dispensable	ko00790:Folate biosynthesis	0.832533	1
SAMN00993238	dispensable	ko00195:Photosynthesis	0.36647	1
SAMN00993238	dispensable	ko03420:Nucleotide excision repair	1	1
SAMN00993238	dispensable	ko05120:Epithelial cell signaling in Helicobacter pylori infection	1	1
SAMN00993238	dispensable	ko01210:2-Oxocarboxylic acid metabolism	0.731186	1
SAMN00993238	dispensable	ko03060:Protein export	1	1
SAMN00993238	dispensable	ko00785:Lipoic acid metabolism	0.635944	1
SAMN00993238	dispensable	ko00190:Oxidative phosphorylation	0.813228	1
SAMN00993238	dispensable	ko00500:Starch and sucrose metabolism	1	1
SAMN00993238	dispensable	ko00230:Purine metabolism	0.38638	1
SAMN00993238	dispensable	ko04213:Longevity regulating pathway - multiple species	1	1
SAMN00993238	dispensable	ko04068:FoxO signaling pathway	1	1
SAMN00993238	dispensable	ko03010:Ribosome	0.0464338	1
SAMN00993238	dispensable	ko00130:Ubiquinone and other terpenoid-quinone biosynthesis	1	1
SAMN00993238	dispensable	ko00770:Pantothenate and CoA biosynthesis	0.801306	1
SAMN00993238	dispensable	ko00562:Inositol phosphate metabolism	1	1
SAMN00993238	dispensable	ko04112:Cell cycle - Caulobacter	1	1
SAMN00993238	dispensable	ko04216:Ferroptosis	1	1
SAMN00993238	dispensable	ko00030:Pentose phosphate pathway	1	1
SAMN00993238	dispensable	ko05205:Proteoglycans in cancer	1	1
SAMN00993238	dispensable	ko00240:Pyrimidine metabolism	1	1
SAMN00993238	dispensable	ko03320:PPAR signaling pathway	1	1
SAMN00993238	dispensable	ko03030:DNA replication	1	1
SAMN00993238	dispensable	ko01230:Biosynthesis of amino acids	0.637414	1
SAMN00993238	dispensable	ko00520:Amino sugar and nucleotide sugar metabolism	0.525086	1
SAMN00993238	dispensable	ko00650:Butanoate metabolism	1	1
SAMN00993238	dispensable	ko00920:Sulfur metabolism	0.567466	1
SAMN00993238	dispensable	ko00310:Lysine degradation	0.756564	1
SAMN00993238	dispensable	ko02010:ABC transporters	0.784895	1
SAMN00993238	dispensable	ko00983:Drug metabolism - other enzymes	1	1
SAMN00993238	dispensable	ko00311:Penicillin and cephalosporin biosynthesis	1	1
SAMN00993238	dispensable	ko00750:Vitamin B6 metabolism	0.736479	1
SAMN00993238	dispensable	ko00550:Peptidoglycan biosynthesis	0.82341	1
SAMN00993238	dispensable	ko01053:Biosynthesis of siderophore group nonribosomal peptides	1	1
SAMN00993238	dispensable	ko01502:Vancomycin resistance	0.739686	1
SAMN00993238	dispensable	ko00903:Limonene and pinene degradation	1	1
SAMN00993238	dispensable	ko00760:Nicotinate and nicotinamide metabolism	0.764886	1
SAMN00993237	core	ko05152:Tuberculosis	0.507235	1
SAMN00993237	core	ko00300:Lysine biosynthesis	0.24582	1
SAMN00993237	core	ko03410:Base excision repair	0.669708	1
SAMN00993237	core	ko00260:Glycine, serine and threonine metabolism	0.317265	1
SAMN00993237	core	ko01503:Cationic antimicrobial peptide (CAMP) resistance	0.623538	1
SAMN00993237	core	ko03018:RNA degradation	1	1
SAMN00993237	core	ko00250:Alanine, aspartate and glutamate metabolism	1	1
SAMN00993237	core	ko00564:Glycerophospholipid metabolism	1	1
SAMN00993237	core	ko00970:Aminoacyl-tRNA biosynthesis	0.796342	1
SAMN00993237	core	ko00910:Nitrogen metabolism	0.507235	1
SAMN00993237	core	ko04122:Sulfur relay system	0.263237	1
SAMN00993237	core	ko00791:Atrazine degradation	0.125485	1
SAMN00993237	core	ko02060:Phosphotransferase system (PTS)	0.297927	1
SAMN00993237	core	ko00900:Terpenoid backbone biosynthesis	0.115107	1
SAMN00993237	core	ko02020:Two-component system	0.211812	1
SAMN00993237	core	ko00010:Glycolysis / Gluconeogenesis	1	1
SAMN00993237	core	ko00620:Pyruvate metabolism	0.623538	1
SAMN00993237	core	ko00061:Fatty acid biosynthesis	1	1
SAMN00993237	core	ko00051:Fructose and mannose metabolism	0.507235	1
SAMN00993237	core	ko00471:D-Glutamine and D-glutamate metabolism	0.297927	1
SAMN00993237	core	ko00450:Selenocompound metabolism	0.507235	1
SAMN00993237	core	ko00350:Tyrosine metabolism	0.297927	1
SAMN00993237	core	ko03440:Homologous recombination	0.559235	1
SAMN00993237	core	ko00410:beta-Alanine metabolism	0.411797	1
SAMN00993237	core	ko00052:Galactose metabolism	0.311832	1
SAMN00993237	core	ko00720:Carbon fixation pathways in prokaryotes	0.615952	1
SAMN00993237	core	ko00430:Taurine and hypotaurine metabolism	0.187306	1
SAMN00993237	core	ko00630:Glyoxylate and dicarboxylate metabolism	0.297927	1
SAMN00993237	core	ko04922:Glucagon signaling pathway	0.187306	1
SAMN00993237	core	ko00860:Porphyrin and chlorophyll metabolism	1	1
SAMN00993237	core	ko00730:Thiamine metabolism	1	1
SAMN00993237	core	ko00790:Folate biosynthesis	0.503449	1
SAMN00993237	core	ko00072:Synthesis and degradation of ketone bodies	0.297927	1
SAMN00993237	core	ko00130:Ubiquinone and other terpenoid-quinone biosynthesis	0.623538	1
SAMN00993237	core	ko03420:Nucleotide excision repair	1	1
SAMN00993237	core	ko05120:Epithelial cell signaling in Helicobacter pylori infection	0.507235	1
SAMN00993237	core	ko01210:2-Oxocarboxylic acid metabolism	0.758991	1
SAMN00993237	core	ko03060:Protein export	0.551934	1
SAMN00993237	core	ko00785:Lipoic acid metabolism	0.187306	1
SAMN00993237	core	ko00190:Oxidative phosphorylation	0.285562	1
SAMN00993237	core	ko00230:Purine metabolism	0.0285026	1
SAMN00993237	core	ko00195:Photosynthesis	0.0618077	1
SAMN00993237	core	ko00770:Pantothenate and CoA biosynthesis	0.42539	1
SAMN00993237	core	ko00562:Inositol phosphate metabolism	0.507235	1
SAMN00993237	core	ko04112:Cell cycle - Caulobacter	0.645168	1
SAMN00993237	core	ko00030:Pentose phosphate pathway	0.317265	1
SAMN00993237	core	ko00240:Pyrimidine metabolism	1	1
SAMN00993237	core	ko01230:Biosynthesis of amino acids	0.618826	1
SAMN00993237	core	ko00520:Amino sugar and nucleotide sugar metabolism	0.119395	1
SAMN00993237	core	ko00650:Butanoate metabolism	0.507235	1
SAMN00993237	core	ko00920:Sulfur metabolism	0.211781	1
SAMN00993237	core	ko02010:ABC transporters	1	1
SAMN00993237	core	ko00983:Drug metabolism - other enzymes	1	1
SAMN00993237	core	ko04621:NOD-like receptor signaling pathway	0.297927	1
SAMN00993237	core	ko00120:Primary bile acid biosynthesis	0.297927	1
SAMN00993237	core	ko00550:Peptidoglycan biosynthesis	0.503449	1
SAMN00993237	core	ko01502:Vancomycin resistance	0.167307	1
SAMN00993237	core	ko00760:Nicotinate and nicotinamide metabolism	0.211781	1
SAMN00993237	dispensable	ko00220:Arginine biosynthesis	1	1
SAMN00993237	dispensable	ko05152:Tuberculosis	1	1
SAMN00993237	dispensable	ko00300:Lysine biosynthesis	0.598033	1
SAMN00993237	dispensable	ko03410:Base excision repair	1	1
SAMN00993237	dispensable	ko00260:Glycine, serine and threonine metabolism	1	1
SAMN00993237	dispensable	ko05132:Salmonella infection	1	1
SAMN00993237	dispensable	ko01503:Cationic antimicrobial peptide (CAMP) resistance	1	1
SAMN00993237	dispensable	ko04214:Apoptosis - fly	1	1
SAMN00993237	dispensable	ko03018:RNA degradation	1	1
SAMN00993237	dispensable	ko00250:Alanine, aspartate and glutamate metabolism	0.812365	1
SAMN00993237	dispensable	ko00660:C5-Branched dibasic acid metabolism	1	1
SAMN00993237	dispensable	ko00340:Histidine metabolism	1	1
SAMN00993237	dispensable	ko00564:Glycerophospholipid metabolism	1	1
SAMN00993237	dispensable	ko05111:Biofilm formation - Vibrio cholerae	1	1
SAMN00993237	dispensable	ko03430:Mismatch repair	0.738632	1
SAMN00993237	dispensable	ko00908:Zeatin biosynthesis	1	1
SAMN00993237	dispensable	ko05134:Legionellosis	1	1
SAMN00993237	dispensable	ko00970:Aminoacyl-tRNA biosynthesis	1	1
SAMN00993237	dispensable	ko00330:Arginine and proline metabolism	1	1
SAMN00993237	dispensable	ko00910:Nitrogen metabolism	1	1
SAMN00993237	dispensable	ko04122:Sulfur relay system	0.624919	1
SAMN00993237	dispensable	ko00900:Terpenoid backbone biosynthesis	0.566157	1
SAMN00993237	dispensable	ko00625:Chloroalkane and chloroalkene degradation	1	1
SAMN00993237	dispensable	ko00670:One carbon pool by folate	0.738632	1
SAMN00993237	dispensable	ko02020:Two-component system	0.577849	1
SAMN00993237	dispensable	ko00010:Glycolysis / Gluconeogenesis	1	1
SAMN00993237	dispensable	ko00740:Riboflavin metabolism	0.78931	1
SAMN00993237	dispensable	ko00622:Xylene degradation	1	1
SAMN00993237	dispensable	ko01523:Antifolate resistance	1	1
SAMN00993237	dispensable	ko02025:Biofilm formation - Pseudomonas aeruginosa	1	1
SAMN00993237	dispensable	ko03013:RNA transport	1	1
SAMN00993237	dispensable	ko00620:Pyruvate metabolism	1	1
SAMN00993237	dispensable	ko00061:Fatty acid biosynthesis	1	1
SAMN00993237	dispensable	ko00051:Fructose and mannose metabolism	1	1
SAMN00993237	dispensable	ko04930:Type II diabetes mellitus	1	1
SAMN00993237	dispensable	ko00640:Propanoate metabolism	0.758103	1
SAMN00993237	dispensable	ko00780:Biotin metabolism	0.774847	1
SAMN00993237	dispensable	ko02024:Quorum sensing	0.758103	1
SAMN00993237	dispensable	ko04016:MAPK signaling pathway - plant	1	1
SAMN00993237	dispensable	ko00480:Glutathione metabolism	1	1
SAMN00993237	dispensable	ko00450:Selenocompound metabolism	1	1
SAMN00993237	dispensable	ko01501:beta-Lactam resistance	0.78931	1
SAMN00993237	dispensable	ko03440:Homologous recombination	0.738676	1
SAMN00993237	dispensable	ko00410:beta-Alanine metabolism	1	1
SAMN00993237	dispensable	ko00040:Pentose and glucuronate interconversions	0.758103	1
SAMN00993237	dispensable	ko00052:Galactose metabolism	0.822881	1
SAMN00993237	dispensable	ko00720:Carbon fixation pathways in prokaryotes	0.877394	1
SAMN00993237	dispensable	ko04146:Peroxisome	1	1
SAMN00993237	dispensable	ko04724:Glutamatergic synapse	1	1
SAMN00993237	dispensable	ko00430:Taurine and hypotaurine metabolism	0.634587	1
SAMN00993237	dispensable	ko00621:Dioxin degradation	1	1
SAMN00993237	dispensable	ko00524:Neomycin, kanamycin and gentamicin biosynthesis	1	1
SAMN00993237	dispensable	ko04918:Thyroid hormone synthesis	1	1
SAMN00993237	dispensable	ko04978:Mineral absorption	1	1
SAMN00993237	dispensable	ko05230:Central carbon metabolism in cancer	1	1
SAMN00993237	dispensable	ko00270:Cysteine and methionine metabolism	1	1
SAMN00993237	dispensable	ko04070:Phosphatidylinositol signaling system	1	1
SAMN00993237	dispensable	ko04922:Glucagon signaling pathway	0.634587	1
SAMN00993237	dispensable	ko00860:Porphyrin and chlorophyll metabolism	1	1
SAMN00993237	dispensable	ko00627:Aminobenzoate degradation	1	1
SAMN00993237	dispensable	ko00561:Glycerolipid metabolism	0.668852	1
SAMN00993237	dispensable	ko00730:Thiamine metabolism	0.812365	1
SAMN00993237	dispensable	ko00440:Phosphonate and phosphinate metabolism	1	1
SAMN00993237	dispensable	ko00790:Folate biosynthesis	0.831718	1
SAMN00993237	dispensable	ko00130:Ubiquinone and other terpenoid-quinone biosynthesis	1	1
SAMN00993237	dispensable	ko03420:Nucleotide excision repair	1	1
SAMN00993237	dispensable	ko05120:Epithelial cell signaling in Helicobacter pylori infection	1	1
SAMN00993237	dispensable	ko01210:2-Oxocarboxylic acid metabolism	0.733144	1
SAMN00993237	dispensable	ko03060:Protein export	1	1
SAMN00993237	dispensable	ko00785:Lipoic acid metabolism	0.634587	1
SAMN00993237	dispensable	ko00190:Oxidative phosphorylation	0.813018	1
SAMN00993237	dispensable	ko00500:Starch and sucrose metabolism	1	1
SAMN00993237	dispensable	ko00230:Purine metabolism	0.304847	1
SAMN00993237	dispensable	ko04213:Longevity regulating pathway - multiple species	1	1
SAMN00993237	dispensable	ko04068:FoxO signaling pathway	1	1
SAMN00993237	dispensable	ko03010:Ribosome	0.0359331	1
SAMN00993237	dispensable	ko00195:Photosynthesis	0.408583	1
SAMN00993237	dispensable	ko00770:Pantothenate and CoA biosynthesis	0.800079	1
SAMN00993237	dispensable	ko00562:Inositol phosphate metabolism	1	1
SAMN00993237	dispensable	ko04112:Cell cycle - Caulobacter	1	1
SAMN00993237	dispensable	ko04216:Ferroptosis	1	1
SAMN00993237	dispensable	ko00030:Pentose phosphate pathway	1	1
SAMN00993237	dispensable	ko05205:Proteoglycans in cancer	1	1
SAMN00993237	dispensable	ko00240:Pyrimidine metabolism	1	1
SAMN00993237	dispensable	ko03320:PPAR signaling pathway	1	1
SAMN00993237	dispensable	ko03030:DNA replication	0.774847	1
SAMN00993237	dispensable	ko01230:Biosynthesis of amino acids	0.77149	1
SAMN00993237	dispensable	ko00520:Amino sugar and nucleotide sugar metabolism	0.523087	1
SAMN00993237	dispensable	ko00650:Butanoate metabolism	1	1
SAMN00993237	dispensable	ko00920:Sulfur metabolism	0.764316	1
SAMN00993237	dispensable	ko00310:Lysine degradation	0.758103	1
SAMN00993237	dispensable	ko02010:ABC transporters	0.925728	1
SAMN00993237	dispensable	ko00983:Drug metabolism - other enzymes	1	1
SAMN00993237	dispensable	ko00311:Penicillin and cephalosporin biosynthesis	1	1
SAMN00993237	dispensable	ko00750:Vitamin B6 metabolism	0.738632	1
SAMN00993237	dispensable	ko00550:Peptidoglycan biosynthesis	0.831718	1
[truncated: 30,118 more rows]
