# Supplementary material for: Comparative Genome Analysis Reveals the Molecular Basis of Niche Adaptation of Staphylococcus epidermidis Strains
Source: Front Genet. 2020 Nov 9;11:566080. doi: 10.3389/fgene.2020.566080 (PMC7680996; doi:10.3389/fgene.2020.566080)
Supplement: Supplementary Table 4 — Cluster of orthologous proteins produced by PanOCT. [file Table_4.XLSX]

## Sheet: Sheet1
Supplementary Information Table S4 Cluster of orthologous proteins using PanOCT
Cluster	SAMN00138235	SAMN03401364	SAMN03401365	SAMN04942521	SAMN04942527	SAMN04942524	SAMN05215794	SAMN04942529	SAMN05721775	SAMN00993238	SAMN00993237	SAMN00993236	SAMN02934537	SAMN00993233	SAMN00993232	SAMN00116887	SAMN00993214	SAMN00993648	SAMN02299424	SAMN04622367	SAMN02603126	SAMN03996083	SAMN04942519	SAMN04963293	SAMN04942517	SAMN00993391	SAMN04962390	SAMN04942511	SAMN00116878	SAMN00116879	SAMN00001492	SAMN02471389	SAMN04962888	SAMN00116874	SAMN05215781	SAMN04962397	SAMN06167133	SAMN05150063	SAMN04605648	SAMN04962893	SAMN00993246	SAMN02463887	SAMN02603975	SAMN04942509	SAMN03401354	SAMN04942501	SAMN04942503	SAMN04942505	SAMN05194380
1	KDP68680.1	KTT80035.1	KTT61416.1	OAZ54535.1	OAZ51030.1	OAZ54927.1	OAY92431.1	OAY92430.1	OOD02767.1	EJE07150.1	----------	EJD97416.1	KGY35366.1	EJE05940.1	----------	EHM69671.1	EJE44175.1	EJE40024.1	EFE58761.1	KZK56165.1	AAO03723.1	KQC17489.1	OAW50429.1	----------	OAW46788.1	EJE38550.1	OAW53101.1	OAW45359.1	EZI14495.1	EZI09963.1	EES57663.1	KEI46969.1	OAW60267.1	EGG74001.1	OAY94322.1	OAW52433.1	APT17482.1	----------	KZG66125.1	----------	EJE02682.1	EKS31654.1	AAW53295.1	----------	KTW04557.1	OAW32350.1	OAW38162.1	OAW41147.1	----------
2	KDP68738.1	KTT80034.1	KTT61417.1	OAZ54534.1	OAZ51031.1	OAZ54926.1	OAY92432.1	OAY92429.1	OOD02766.1	EJE07149.1	----------	EJD97415.1	KGY35365.1	EJE05939.1	----------	EHM69747.1	EJE44174.1	EJE40025.1	----------	KZK56164.1	AAO03724.1	KQC17488.1	OAW50430.1	----------	OAW46787.1	----------	OAW53100.1	OAW45360.1	EZI14491.1	EZI09966.1	EES57664.1	KEI46970.1	OAW60266.1	----------	OAY94323.1	OAW52434.1	APT17483.1	----------	KZG66126.1	----------	EJE02681.1	EKS31653.1	----------	----------	KTW04558.1	OAW32351.1	OAW38161.1	OAW41148.1	----------
3	KDP68694.1	----------	----------	OAZ54533.1	OAZ51032.1	OAZ54925.1	OAY92433.1	OAY92428.1	OOD02765.1	EJE07148.1	----------	EJD97414.1	KGY35364.1	----------	----------	EHM69676.1	EJE44173.1	EJE40026.1	EFE58760.1	KZK56163.1	AAO03725.1	KQC17487.1	OAW50431.1	----------	OAW46786.1	EJE38549.1	OAW53099.1	OAW45361.1	EZI14492.1	EZI09968.1	EES57665.1	KEI46971.1	OAW60265.1	EGG74004.1	OAY94324.1	OAW52435.1	APT17484.1	----------	KZG66127.1	----------	EJE02680.1	EKS31652.1	AAW53294.1	----------	----------	OAW32352.1	OAW38160.1	OAW41149.1	----------
4	KDP68692.1	KTT80033.1	KTT61418.1	----------	----------	----------	----------	----------	OOD02764.1	EJE07147.1	----------	EJD97413.1	KGY35363.1	EJE05938.1	EJD90959.1	----------	----------	----------	EFE58759.1	----------	AAO03726.1	KQC17486.1	----------	----------	----------	EJE38548.1	----------	----------	----------	----------	EES57667.1	KEI47142.1	----------	EGG74025.1	----------	----------	APT17485.1	OAW15850.1	----------	----------	----------	EKS31644.1	AAW53292.1	----------	KTW04559.1	----------	----------	----------	----------
5	KDP68734.1	KTT80032.1	KTT61419.1	----------	----------	----------	----------	----------	OOD02763.1	EJE07146.1	----------	EJD97412.1	KGY35362.1	EJE05937.1	EJD90960.1	----------	----------	----------	EFE58758.1	----------	AAO03727.1	KQC17485.1	----------	----------	----------	EJE38547.1	----------	----------	----------	----------	EES57637.1	KEI47028.1	----------	EGG73994.1	----------	----------	APT17486.1	OAW15851.1	----------	----------	----------	EKS31643.1	AAW53291.1	----------	KTW04560.1	----------	----------	----------	----------
6	KDP68717.1	KTT80031.1	KTT61420.1	----------	----------	----------	----------	----------	OOD02762.1	EJE07145.1	----------	EJD97411.1	KGY35361.1	EJE05936.1	EJD90961.1	----------	----------	----------	EFE58757.1	----------	AAO03729.1	KQC17484.1	----------	----------	----------	EJE38546.1	----------	----------	----------	----------	EES57638.1	KEI47027.1	----------	EGG74019.1	----------	----------	APT17487.1	OAW15852.1	----------	----------	----------	EKS31642.1	AAW53290.1	----------	KTW04561.1	----------	----------	----------	----------
7	KDP68671.1	KTT80030.1	KTT61421.1	OAZ51586.1	OAZ56521.1	OAZ53538.1	OAY90344.1	OAY90246.1	OOD02761.1	EJE07144.1	----------	EJD97410.1	KGY35360.1	EJE05935.1	EJD90962.1	----------	----------	----------	EFE58756.1	KZK59607.1	AAO03730.1	KQC17483.1	OAW50414.1	----------	OAW45824.1	EJE38545.1	----------	OAW47394.1	----------	----------	EES57639.1	KEI47026.1	----------	EGG74030.1	OAY95161.1	----------	APT17488.1	OAW15853.1	KZG68965.1	----------	----------	EKS31641.1	AAW53289.1	----------	KTW04562.1	OAW32715.1	OAW36521.1	OAW36274.1	----------
8	KDP68695.1	KTT80029.1	KTT61422.1	OAZ54532.1	OAZ51033.1	OAZ54924.1	OAY92434.1	OAY92427.1	OOD02760.1	EJE07143.1	----------	EJD97409.1	KGY35359.1	EJE05934.1	EJD90963.1	EHM69768.1	EJE44172.1	EJE40027.1	EFE58755.1	KZK56162.1	AAO03731.1	KQC17482.1	OAW50432.1	----------	OAW46785.1	EJE38544.1	OAW53098.1	OAW45362.1	EZI14485.1	EZI09965.1	EES57640.1	KEI47025.1	OAW60264.1	EGG74022.1	OAY94325.1	OAW52436.1	APT17489.1	OAW15854.1	KZG66128.1	----------	EJE02679.1	EKS31651.1	AAW53288.1	----------	KTW04563.1	OAW32353.1	OAW38159.1	OAW41150.1	----------
9	KDP68743.1	KTT80059.1	KTT61423.1	OAZ54531.1	OAZ51034.1	OAZ54923.1	OAY92435.1	OAY92426.1	OOD02759.1	EJE07142.1	----------	EJD97408.1	KGY37436.1	EJE05933.1	EJD90964.1	EHM69654.1	EJE44171.1	EJE40028.1	EFE58754.1	KZK56161.1	AAO03732.1	KQC17481.1	OAW50433.1	----------	OAW46784.1	EJE38543.1	OAW53097.1	OAW45363.1	EZI14484.1	EZI09955.1	EES57641.1	KEI47024.1	OAW60263.1	EGG74026.1	OAY94326.1	OAW52437.1	APT17490.1	OAW15855.1	KZG66129.1	----------	EJE02678.1	EKS31650.1	AAW53278.1	----------	KTW04574.1	OAW32354.1	OAW38158.1	OAW41151.1	----------
10	KDP68751.1	KTT80027.1	KTT61425.1	OAZ54529.1	OAZ51036.1	OAZ54921.1	OAY92437.1	OAY92424.1	OOD02757.1	EJE07140.1	----------	EJD97406.1	KGY35357.1	EJE05931.1	EJD90966.1	----------	EJE44169.1	----------	EFE58752.1	KZK56159.1	AAO03734.1	KQC17479.1	OAW50435.1	----------	OAW46782.1	EJE38541.1	----------	OAW45365.1	----------	----------	EES57643.1	KEI47022.1	----------	EGG74000.1	OAY94328.1	----------	APT17492.1	OAW15857.1	KZG66131.1	----------	EJE02676.1	----------	AAW53276.1	----------	KTW04565.1	OAW32356.1	OAW38156.1	OAW41153.1	----------
11	KDP68682.1	KTT80026.1	KTT61426.1	OAZ54528.1	OAZ51037.1	OAZ54920.1	OAY92438.1	OAY92423.1	OOD02756.1	EJE07139.1	----------	EJD97405.1	KGY35356.1	EJE05930.1	EJD90967.1	----------	EJE44168.1	----------	EFE58751.1	KZK56158.1	AAO03735.1	KQC17478.1	OAW50436.1	----------	OAW46781.1	EJE38540.1	----------	OAW45366.1	----------	----------	EES57644.1	KEI47021.1	----------	EGG74018.1	OAY94329.1	----------	APT17493.1	OAW15858.1	KZG66132.1	----------	EJE02675.1	----------	AAW53275.1	----------	KTW04566.1	OAW32357.1	OAW38155.1	OAW41154.1	----------
12	KDP68665.1	KTT80025.1	KTT61427.1	OAZ54527.1	OAZ55219.1	OAZ54919.1	OAY92439.1	OAY92422.1	OOD02755.1	EJE07138.1	----------	EJD97404.1	KGY35355.1	EJE05929.1	EJD90968.1	EHM69730.1	EJE44166.1	EJE40031.1	EFE58750.1	KZK56157.1	AAO03736.1	KQC17477.1	OAW50437.1	----------	OAW46780.1	EJE38539.1	OAW53094.1	OAW45367.1	EZI14494.1	EZI09954.1	EES57645.1	KEI47020.1	OAW60260.1	EGG74024.1	OAY94330.1	OAW52440.1	APT17494.1	OAW15859.1	KZG66133.1	----------	EJE02673.1	EKS31647.1	AAW53274.1	----------	KTW04567.1	OAW32358.1	OAW38154.1	OAW41155.1	----------
13	KDP68729.1	KTT80024.1	KTT61428.1	OAZ54526.1	OAZ55220.1	OAZ54918.1	OAY92440.1	OAY92421.1	OOD02754.1	EJE07137.1	----------	EJD97403.1	KGY35354.1	EJE05928.1	EJD90969.1	EHM69795.1	EJE44165.1	EJE40032.1	EFE58749.1	KZK56156.1	AAO03737.1	KQC17476.1	OAW50438.1	----------	OAW46779.1	EJE38538.1	OAW53093.1	OAW45368.1	EZI14490.1	EZI09967.1	EES57646.1	KEI47019.1	OAW60259.1	EGG74007.1	OAY94331.1	OAW52441.1	APT17495.1	OAW15860.1	KZG66134.1	----------	EJE02672.1	EKS31646.1	AAW53273.1	----------	KTW04568.1	OAW32359.1	OAW38153.1	OAW41156.1	----------
14	KDP68731.1	KTT80023.1	KTT61429.1	OAZ54525.1	OAZ55221.1	OAZ54917.1	OAY92441.1	OAY92420.1	OOD02753.1	EJE07136.1	----------	EJD97402.1	KGY35353.1	EJE05927.1	EJD90970.1	EHM69724.1	EJE44164.1	EJE40033.1	EFE58748.1	KZK56155.1	AAO03738.1	KQC17475.1	OAW50439.1	----------	OAW46778.1	EJE38537.1	OAW53092.1	OAW45369.1	EZI14489.1	EZI09952.1	EES57647.1	----------	OAW60258.1	EGG74017.1	OAY94332.1	OAW52442.1	APT17496.1	OAW15861.1	KZG66135.1	----------	EJE02671.1	EKS31645.1	AAW53272.1	----------	KTW04569.1	OAW32360.1	OAW38152.1	OAW41157.1	----------
15	KDP68733.1	KTT80050.1	KTT60751.1	OAZ54524.1	OAZ55222.1	OAZ54916.1	OAY92442.1	OAY92419.1	OOD02752.1	EJE07135.1	----------	EJD97401.1	KGY35352.1	EJE05926.1	EJD90971.1	EHM69704.1	EJE44163.1	EJE39562.1	EFE58747.1	KZK56154.1	AAO03739.1	KQC17474.1	OAW50440.1	OAW88765.1	OAW46777.1	EJE38536.1	OAW56627.1	OAW45370.1	EZI14436.1	EZI13078.1	EES57648.1	KEI47018.1	OAW58659.1	EGG74002.1	OAY94333.1	OAW55016.1	APT17497.1	OAW15862.1	KZG66136.1	OAW71719.1	EJE04196.1	EKS31624.1	AAW53271.1	OAW43805.1	KTW04371.1	OAW32361.1	OAW38151.1	OAW41158.1	OAX27896.1
16	KDP68722.1	KTT80022.1	KTT61430.1	OAZ54522.1	OAZ55224.1	OAZ54914.1	OAY92444.1	OAY92417.1	OOC99452.1	EJE07134.1	----------	EJD97400.1	KGY35351.1	EJE05923.1	EJD90973.1	EHM69786.1	EJE44161.1	EJE39563.1	EFE58746.1	KZK56152.1	AAO03743.1	KQC17428.1	OAW50442.1	OAW88763.1	OAW46775.1	EJE38535.1	OAW56626.1	OAW45372.1	EZI14435.1	EZI13067.1	EES57650.1	KEI47015.1	OAW58658.1	EGG74021.1	OAY94335.1	OAW55015.1	APT17499.1	OAW15863.1	KZG66138.1	OAW71717.1	EJE04195.1	EKS31622.1	AAW53262.1	OAW43803.1	KTW04570.1	OAW32363.1	OAW38149.1	OAW41160.1	OAX27894.1
17	KDP68718.1	KTT80018.1	KTT61434.1	OAZ54521.1	OAZ55225.1	OAZ54913.1	OAY92445.1	OAY92416.1	OOC99451.1	EJE07133.1	----------	EJD97399.1	KGY35347.1	----------	----------	EHM65956.1	EJE44160.1	EJE39564.1	EFE58745.1	KZK56151.1	AAO03744.1	KQC17429.1	OAW50443.1	OAW88762.1	OAW46774.1	EJE38534.1	OAW56625.1	OAW45373.1	EZI14427.1	EZI13079.1	EES57651.1	KEI47014.1	OAW58657.1	EGG73995.1	OAY94336.1	OAW55014.1	----------	OAW15864.1	KZG66139.1	OAW71716.1	----------	EKS31621.1	----------	OAW43802.1	KTW06238.1	OAW32364.1	OAW38148.1	OAW41161.1	OAX27893.1
18	KDP68696.1	KTT80017.1	KTT61435.1	OAZ54520.1	OAZ55226.1	OAZ54912.1	OAY92446.1	OAY92415.1	OOC99454.1	EJE07132.1	----------	EJD97398.1	KGY35346.1	----------	----------	----------	EJE44159.1	EJE39565.1	EFE58744.1	KZK56150.1	AAO03745.1	KQC17430.1	OAW50444.1	OAW88761.1	OAW46773.1	EJE38533.1	OAW56624.1	OAW45374.1	EZI14431.1	EZI13075.1	EES57652.1	KEI47013.1	OAW58656.1	EGG74027.1	OAY94337.1	OAW55013.1	----------	OAW15865.1	KZG66140.1	OAW71715.1	EJE04194.1	EKS31620.1	----------	OAW43801.1	KTW06237.1	OAW32365.1	OAW38147.1	OAW41162.1	OAX27892.1
19	KDP68691.1	KTT80016.1	KTT61436.1	OAZ54519.1	OAZ55227.1	OAZ54911.1	OAY92447.1	OAY92414.1	OOC99450.1	EJE07131.1	----------	EJD97397.1	KGY35345.1	EJE05921.1	EJD90975.1	EHM69816.1	EJE44158.1	EJE39566.1	EFE58743.1	KZK56149.1	AAO03746.1	KQC17431.1	OAW50445.1	OAW88760.1	OAW46772.1	EJE38532.1	OAW56623.1	OAW45375.1	EZI14419.1	EZI13083.1	EES57653.1	KEI47012.1	OAW58655.1	EGG74016.1	OAY94338.1	OAW55012.1	APT17500.1	OAW15866.1	KZG66141.1	OAW71714.1	EJE04193.1	EKS31619.1	AAW53261.1	OAW43800.1	KTW06236.1	OAW32366.1	OAW38146.1	OAW41163.1	OAX27891.1
20	KDP68723.1	KTT80014.1	KTT61438.1	----------	----------	----------	----------	----------	OOC99447.1	EJE07129.1	----------	EJD97395.1	KGY35343.1	EJE05919.1	EJD90977.1	EHM69808.1	EJE44156.1	EJE39568.1	EFE58741.1	----------	AAO03749.1	KQC17433.1	----------	----------	----------	EJE38530.1	OAW56621.1	----------	EZI14429.1	EZI13074.1	EES57656.1	KEI47010.1	OAW58653.1	EGG74029.1	----------	OAW55010.1	APT17502.1	----------	----------	----------	EJE04190.1	EKS31617.1	AAW53259.1	----------	KTW06234.1	----------	----------	----------	OAX27889.1
21	KDP68687.1	KTT80011.1	KTT61441.1	OAZ54517.1	OAZ55229.1	OAZ54909.1	OAY92449.1	OAY92412.1	OOC99445.1	EJE07126.1	----------	EJD97392.1	KGY35342.1	----------	EJD90980.1	EHM69709.1	EJE44153.1	EJE39571.1	EFE58738.1	KZK56147.1	AAO03751.1	KQC17434.1	OAW50447.1	OAW88758.1	OAW46770.1	EJE38527.1	OAW56620.1	OAW45377.1	EZI14439.1	EZI13066.1	EES57658.1	KEI47008.1	OAW58652.1	EGG74015.1	OAY94340.1	OAW57790.1	----------	OAW15868.1	KZG66143.1	OAW71712.1	EJE04187.1	EKS31615.1	AAW53268.1	OAW43798.1	KTW06231.1	OAW32368.1	OAW38144.1	OAW41165.1	OAX27888.1
22	KDP68702.1	KTT80010.1	KTT61442.1	OAZ54516.1	OAZ55230.1	OAZ54908.1	OAY92450.1	OAY92411.1	OOC99444.1	EJE07125.1	----------	EJD97391.1	KGY35341.1	EJE05914.1	EJD90981.1	EHM69649.1	EJE44152.1	EJE39572.1	EFE58737.1	KZK56146.1	AAO03753.1	KQC17435.1	OAW50448.1	OAW88757.1	OAW46769.1	EJE38526.1	OAW56619.1	OAW45378.1	EZI14423.1	EZI13068.1	EES57659.1	KEI47007.1	OAW58651.1	EGG74023.1	OAY94341.1	OAW57791.1	APT17505.1	OAW15869.1	KZG66144.1	OAW71711.1	EJE04186.1	EKS31614.1	AAW53267.1	OAW43797.1	KTW06230.1	OAW32369.1	OAW38143.1	OAW41166.1	OAX27887.1
23	KDP68700.1	KTT80009.1	KTT61443.1	OAZ54515.1	OAZ55231.1	OAZ54907.1	OAY92451.1	OAY92410.1	OOC99443.1	EJE07124.1	----------	EJD97390.1	KGY35340.1	EJE05913.1	EJD90982.1	EHM69802.1	EJE44151.1	EJE39573.1	EFE58736.1	KZK56145.1	AAO03754.1	KQC17436.1	OAW50449.1	OAW88756.1	OAW46768.1	EJE38525.1	OAW56618.1	OAW45379.1	EZI14414.1	EZI13076.1	EES57660.1	KEI47006.1	OAW58650.1	EGG73998.1	OAY94342.1	OAW57792.1	APT17506.1	OAW15870.1	KZG66145.1	OAW71710.1	EJE04185.1	EKS31613.1	AAW53266.1	OAW43796.1	KTW06229.1	OAW32370.1	OAW38142.1	OAW41167.1	OAX27886.1
24	KDP68662.1	KTT80008.1	KTT61444.1	OAZ54512.1	OAZ55234.1	OAZ54904.1	OAY91255.1	OAY92407.1	OOD03469.1	EJE06145.1	----------	EJD97034.1	KGY35336.1	EJE05912.1	EJD90983.1	EHM69807.1	EJE44147.1	EJE39438.1	EFE58732.1	KZK56142.1	AAO03760.1	KQC16681.1	OAW50452.1	OAW88753.1	OAW46765.1	EJE38521.1	OAW56614.1	OAW45382.1	EZI14416.1	EZI04839.1	EES57626.1	KEI47005.1	OAW58646.1	EGG74014.1	OAY94345.1	OAW57796.1	APT17507.1	OAW15873.1	KZG66148.1	OAW71707.1	EJE04204.1	EKS31612.1	AAW53254.1	OAW43793.1	KTW06228.1	OAW32373.1	OAW38139.1	OAW41170.1	OAX27882.1
25	KDP68670.1	KTT80007.1	KTT61445.1	----------	----------	----------	----------	----------	----------	----------	----------	----------	----------	EJE05910.1	EJD90984.1	----------	----------	----------	----------	----------	----------	----------	----------	----------	----------	----------	----------	----------	----------	----------	----------	KEI47004.1	----------	----------	----------	----------	APT17508.1	----------	----------	----------	----------	EKS31611.1	----------	----------	KTW06227.1	----------	----------	----------	----------
26	KDP68677.1	KTT80006.1	KTT61446.1	OAZ54507.1	OAZ55239.1	OAZ54899.1	OAY96192.1	OAY97494.1	----------	EJE06153.1	----------	EJD97028.1	KGY35330.1	----------	----------	EHM69651.1	EJE44142.1	EJE39444.1	EFE58726.1	KZK56137.1	AAO03769.1	KQC16687.1	OAW50457.1	OAW88748.1	OAW46760.1	EJE38515.1	OAW56608.1	OAW45387.1	EZI14418.1	EZI04837.1	EES57632.1	KEI47003.1	OAW58379.1	EGG74028.1	OAY94350.1	OAW57802.1	----------	OAW15879.1	KZG66153.1	OAW71702.1	----------	----------	AAW53248.1	OAW43788.1	KTW06226.1	OAW32378.1	OAW38134.1	OAW41175.1	----------
27	KDP68728.1	KTT80004.1	KTT61448.1	OAZ57139.1	OAZ52226.1	OAZ52615.1	OAY95478.1	OAY96254.1	OOD02631.1	EJE09357.1	EJD89430.1	EJE01475.1	KGY35327.1	EJE06676.1	EJD92604.1	EHM69780.1	EJE44259.1	EJE39243.1	EFE58833.1	KZK58704.1	AAO03776.1	KQC18885.1	OAW49670.1	OAW91125.1	OAW42881.1	EJE38979.1	OAW55473.1	OAW45042.1	EZI10774.1	EZI11642.1	EES57552.1	KEI47002.1	OAW58064.1	EGG74301.1	OAY96320.1	OAW57040.1	----------	OAW16211.1	KZG65472.1	OAW71172.1	EJE03232.1	EKS31609.1	AAW53237.1	OAW40973.1	KTW06224.1	OAW27975.1	----------	OAW38061.1	OAX29529.1
28	KDP68732.1	KTT80003.1	KTT61449.1	OAZ57138.1	OAZ52227.1	OAZ52614.1	OAY95479.1	OAY96253.1	OOD02632.1	EJE09358.1	EJD89429.1	EJE01474.1	KGY35326.1	EJE06675.1	EJD92605.1	EHM69665.1	EJE44258.1	EJE39244.1	EFE58832.1	KZK58703.1	AAO03777.1	KQC18884.1	OAW49669.1	OAW91124.1	OAW42880.1	EJE38978.1	OAW55472.1	OAW45043.1	EZI10809.1	EZI11663.1	EES57553.1	KEI47001.1	OAW58063.1	EGG74297.1	OAY96319.1	OAW57041.1	APT17523.1	OAW16212.1	KZG65471.1	OAW71171.1	EJE03231.1	EKS31608.1	AAW53236.1	OAW40972.1	KTW06223.1	OAW27974.1	----------	OAW38062.1	OAX29528.1
29	KDP68661.1	KTT80002.1	KTT61450.1	OAZ57137.1	OAZ52228.1	OAZ52613.1	OAY95480.1	OAY96252.1	OOD02633.1	EJE09359.1	EJD89428.1	EJE01473.1	KGY35325.1	EJE06674.1	EJD92606.1	EHM69725.1	EJE44257.1	EJE39245.1	EFE58831.1	KZK58702.1	AAO03778.1	KQC18883.1	OAW49668.1	OAW91123.1	OAW42879.1	EJE38977.1	OAW55471.1	OAW45044.1	EZI10789.1	EZI11640.1	EES57554.1	KEI47000.1	OAW58062.1	EGG74299.1	OAY96318.1	OAW57042.1	APT17524.1	OAW16213.1	KZG65470.1	OAW71170.1	EJE03230.1	EKS31607.1	AAW53235.1	OAW40971.1	KTW06222.1	OAW27973.1	----------	OAW38063.1	OAX29527.1
30	KDP68659.1	KTT80001.1	KTT61451.1	OAZ57136.1	OAZ52229.1	OAZ52612.1	OAY95481.1	OAY96251.1	OOD02634.1	EJE09360.1	EJD89427.1	EJE01472.1	KGY35324.1	EJE06673.1	EJD92607.1	EHM69703.1	EJE44256.1	EJE39246.1	EFE58830.1	KZK58701.1	AAO03779.1	KQC18882.1	OAW49667.1	OAW91122.1	OAW42878.1	EJE38976.1	OAW55470.1	OAW45045.1	EZI10815.1	EZI11670.1	EES57555.1	KEI46999.1	OAW58061.1	EGG74302.1	OAY96317.1	OAW57043.1	APT17525.1	OAW16214.1	KZG65469.1	OAW71169.1	EJE03229.1	EKS31606.1	AAW53234.1	OAW40970.1	KTW06221.1	OAW27972.1	----------	OAW38064.1	OAX29526.1
31	KDP68663.1	KTT80237.1	KTT62153.1	OAZ57135.1	OAZ52230.1	OAZ52611.1	OAY95482.1	OAY96250.1	OOD02635.1	EJE09361.1	EJD89426.1	EJE01471.1	KGY35323.1	EJE06672.1	EJD92608.1	EHM69823.1	EJE44255.1	EJE39248.1	EFE58828.1	KZK58700.1	AAO03780.1	KQC18881.1	OAW49666.1	OAW91121.1	OAW42877.1	EJE38974.1	OAW55469.1	OAW45046.1	EZI10816.1	EZI11667.1	EES57556.1	KEI46676.1	OAW58060.1	EGG72079.1	OAY96316.1	OAW57044.1	APT17526.1	OAW14223.1	KZG65468.1	OAW71168.1	EJE03228.1	EKS32538.1	AAW53224.1	OAW40969.1	KTW07658.1	OAW27971.1	----------	OAW38065.1	OAX29525.1
32	KDP68679.1	KTT80238.1	KTT62154.1	OAZ57134.1	OAZ52231.1	OAZ52610.1	OAY95483.1	OAY96249.1	OOD02636.1	EJE09362.1	EJD89425.1	EJE01470.1	KGY35322.1	EJE06671.1	EJD92609.1	EHM69657.1	EJE44254.1	EJE39249.1	EFE58827.1	KZK58699.1	AAO03781.1	KQC18880.1	OAW49665.1	OAW91120.1	OAW42876.1	EJE38973.1	OAW55468.1	OAW45047.1	EZI10826.1	EZI11654.1	EES57557.1	KEI46677.1	OAW58059.1	EGG72089.1	OAY96315.1	OAW57045.1	----------	OAW14224.1	KZG65467.1	OAW71167.1	EJE03227.1	EKS32537.1	AAW53223.1	OAW40968.1	KTW07657.1	OAW27970.1	----------	OAW38066.1	OAX29524.1
33	KDP68715.1	KTT80239.1	KTT62155.1	OAZ57133.1	OAZ52232.1	OAZ52609.1	OAY95484.1	OAY96248.1	OOD02637.1	EJE09363.1	EJD89424.1	EJE01469.1	KGY35321.1	EJE06670.1	EJD92610.1	EHM69757.1	EJE44253.1	EJE39250.1	EFE58826.1	KZK58698.1	AAO03782.1	KQC18879.1	OAW49664.1	OAW91119.1	OAW42875.1	EJE38972.1	OAW55467.1	OAW45048.1	EZI10752.1	EZI11679.1	EES57558.1	KEI46678.1	OAW58058.1	EGG72086.1	OAY96314.1	OAW57046.1	APT17527.1	OAW14225.1	KZG65466.1	OAW71166.1	EJE03226.1	EKS32536.1	AAW53221.1	OAW40967.1	KTW07656.1	OAW27969.1	----------	OAW38067.1	OAX29523.1
34	KDP68716.1	KTT80240.1	KTT62156.1	----------	----------	----------	----------	----------	OOD02639.1	EJE07111.1	EJD89423.1	EJE01468.1	KGY35320.1	EJE06668.1	EJD92611.1	EHM69798.1	EJE44251.1	EJE39251.1	EFE58825.1	----------	AAO03783.1	----------	----------	----------	----------	EJE38971.1	OAW55466.1	----------	EZI10822.1	EZI11647.1	EES57559.1	----------	OAW58057.1	EGG72075.1	----------	OAW57047.1	APT17528.1	----------	----------	----------	EJE03224.1	EKS32535.1	----------	----------	KTW07655.1	----------	----------	----------	----------
35	KDP68699.1	KTT80241.1	KTT62157.1	OAZ57132.1	OAZ52233.1	OAZ52608.1	OAY95485.1	OAY96247.1	OOD02640.1	EJE07110.1	EJD89421.1	EJE01466.1	KGY35319.1	EJE06667.1	EJD92612.1	EHM69734.1	EJE44250.1	EJE39253.1	EFE58823.1	KZK58697.1	AAO03785.1	KQC18878.1	OAW49663.1	OAW91118.1	OAW42874.1	EJE38969.1	OAW55465.1	OAW45049.1	EZI10727.1	EZI11703.1	EES57561.1	KEI46679.1	OAW58056.1	EGG72068.1	OAY96313.1	OAW57048.1	APT17529.1	OAW14226.1	KZG65465.1	OAW71165.1	EJE03223.1	EKS32534.1	AAW53220.1	OAW40966.1	KTW07654.1	OAW27968.1	----------	OAW38068.1	OAX29522.1
36	KDP68727.1	KTT80242.1	KTT62158.1	OAZ57131.1	OAZ52234.1	OAZ52607.1	OAY95486.1	OAY96246.1	OOD02641.1	----------	EJD89420.1	EJE01465.1	KGY35318.1	EJE06666.1	EJD92613.1	EHM69623.1	EJE44249.1	EJE39254.1	EFE58822.1	KZK58696.1	AAO03786.1	KQC18877.1	OAW49662.1	OAW91117.1	OAW42873.1	EJE38968.1	OAW55464.1	OAW45050.1	EZI10739.1	EZI11681.1	EES57562.1	KEI46680.1	OAW58055.1	EGG72087.1	OAY96312.1	OAW57049.1	APT17530.1	OAW14227.1	KZG65464.1	OAW71164.1	EJE03222.1	EKS32533.1	AAW53219.1	OAW40965.1	KTW07653.1	OAW27967.1	----------	OAW38069.1	OAX29521.1
37	KDP68730.1	KTT80243.1	KTT62159.1	OAZ57130.1	OAZ52235.1	OAZ52606.1	OAY95487.1	OAY96245.1	OOD02642.1	EJE07109.1	EJD89419.1	EJE01464.1	KGY35317.1	EJE06665.1	EJD92614.1	EHM69728.1	EJE44248.1	EJE39255.1	EFE58821.1	KZK58695.1	AAO03788.1	KQC18876.1	OAW49661.1	OAW91116.1	OAW42872.1	EJE38967.1	OAW55463.1	OAW45051.1	EZI10753.1	EZI11698.1	EES57563.1	KEI46681.1	OAW58054.1	EGG72082.1	OAY96311.1	OAW57050.1	APT17531.1	OAW14228.1	KZG65463.1	OAW71163.1	EJE03221.1	EKS32532.1	AAW53211.1	OAW40964.1	KTW07652.1	OAW27966.1	----------	OAW38070.1	OAX29520.1
38	KDP68704.1	KTT80244.1	KTT62160.1	OAZ57129.1	OAZ52236.1	OAZ52605.1	OAY95488.1	OAY96244.1	OOD02643.1	EJE07108.1	EJD89418.1	EJE01463.1	KGY35316.1	EJE06664.1	EJD92615.1	EHM69677.1	EJE44247.1	EJE39256.1	EFE58820.1	KZK58694.1	AAO03790.1	KQC18875.1	OAW49660.1	OAW91115.1	OAW42871.1	EJE38966.1	OAW55462.1	OAW45052.1	EZI10735.1	EZI11669.1	EES57564.1	KEI46682.1	OAW58053.1	EGG72076.1	OAY96310.1	OAW57051.1	APT17532.1	OAW14229.1	KZG65462.1	OAW71162.1	EJE03220.1	EKS32531.1	AAW53210.1	OAW40963.1	KTW07651.1	OAW27965.1	----------	OAW38071.1	OAX29519.1
39	KDP68681.1	KTT80329.1	KTT62246.1	OAZ57144.1	OAZ52324.1	OAZ52620.1	OAY95541.1	OAY96258.1	OOD02644.1	EJE07107.1	EJD89417.1	EJE01462.1	KGY37435.1	EJE06663.1	EJD92616.1	EHM69803.1	EJE44246.1	EJE39257.1	EFE58819.1	KZK58707.1	AAO03791.1	KQC18874.1	OAW49675.1	OAW91133.1	OAW42885.1	EJE38965.1	OAW55475.1	OAW45104.1	EZI10723.1	EZI11653.1	EES57565.1	KEI46683.1	OAW58066.1	EGG72069.1	OAY96325.1	OAW57107.1	APT17760.1	OAW14304.1	KZG65477.1	OAW71177.1	EJE03219.1	EKS32530.1	AAW53209.1	OAW40977.1	KTW07662.1	OAW27964.1	----------	OAW38102.1	OAX29531.1
40	KDP68690.1	KTT80245.1	KTT62161.1	OAZ57128.1	OAZ52237.1	OAZ52604.1	OAY95489.1	OAY96243.1	OOD02645.1	EJE07106.1	EJD89416.1	EJE01461.1	KGY35315.1	EJE06662.1	EJD92617.1	EHM69736.1	EJE44245.1	EJE39258.1	EFE58818.1	KZK58693.1	AAO03792.1	KQC18873.1	OAW49659.1	OAW91114.1	OAW42870.1	EJE38964.1	OAW55461.1	OAW45053.1	EZI10811.1	EZI11655.1	EES57566.1	KEI46684.1	OAW58052.1	EGG72127.1	OAY96309.1	OAW57052.1	APT17533.1	OAW14230.1	KZG65461.1	OAW71161.1	EJE03218.1	EKS32529.1	AAW53208.1	OAW40962.1	KTW07650.1	OAW27963.1	----------	OAW38072.1	OAX29518.1
41	KDP68736.1	KTT80246.1	KTT62162.1	OAZ57127.1	OAZ52238.1	OAZ52603.1	OAY95490.1	OAY96242.1	OOD02646.1	EJE07105.1	EJD89415.1	EJE01460.1	KGY35314.1	EJE06661.1	EJD92618.1	EHM69629.1	EJE44244.1	EJE39259.1	EFE58817.1	KZK58692.1	AAO03793.1	KQC18872.1	OAW49658.1	OAW91113.1	OAW42869.1	EJE38963.1	OAW55460.1	OAW45054.1	EZI10733.1	EZI11668.1	EES57567.1	KEI46685.1	OAW58051.1	EGG72074.1	OAY96308.1	OAW57053.1	APT17534.1	OAW14231.1	KZG65460.1	OAW71160.1	EJE03217.1	EKS32528.1	AAW53207.1	OAW40961.1	KTW07649.1	OAW27962.1	----------	OAW38073.1	OAX29517.1
42	KDP68724.1	KTT80247.1	KTT62163.1	OAZ57126.1	OAZ52239.1	OAZ52602.1	OAY95491.1	OAY96241.1	OOD02647.1	EJE07104.1	EJD89414.1	EJE01459.1	KGY35313.1	EJE06660.1	EJD92619.1	EHM69764.1	EJE44243.1	EJE39260.1	EFE58816.1	KZK58691.1	AAO03794.1	KQC18871.1	OAW49657.1	OAW91112.1	OAW42868.1	EJE38962.1	OAW55459.1	OAW45055.1	EZI10762.1	EZI11658.1	EES57568.1	KEI46686.1	OAW58050.1	EGG72106.1	OAY96307.1	OAW57054.1	APT17535.1	OAW14232.1	KZG65459.1	OAW71159.1	EJE03216.1	EKS32527.1	AAW53206.1	OAW40960.1	KTW07648.1	OAW27961.1	----------	OAW38074.1	OAX29516.1
43	KDP68672.1	KTT80248.1	KTT62164.1	OAZ57125.1	OAZ52240.1	OAZ52601.1	OAY95492.1	OAY96240.1	OOD02648.1	EJE07103.1	EJD89413.1	EJE01458.1	KGY35312.1	EJE06659.1	EJD92620.1	EHM69624.1	EJE44242.1	EJE39261.1	EFE58815.1	KZK58690.1	AAO03795.1	KQC18870.1	OAW49656.1	OAW91111.1	OAW42867.1	EJE38961.1	OAW55458.1	OAW45056.1	EZI10788.1	EZI11637.1	EES57569.1	KEI46687.1	OAW58049.1	EGG72080.1	OAY96306.1	OAW57055.1	APT17536.1	OAW14233.1	KZG65458.1	OAW71158.1	EJE03215.1	EKS32526.1	AAW53205.1	OAW40959.1	KTW07647.1	OAW27960.1	----------	OAW38075.1	OAX29515.1
44	KDP68669.1	KTT80249.1	KTT62165.1	----------	----------	----------	----------	----------	OOD02649.1	----------	EJD89412.1	EJE01457.1	----------	EJE06658.1	EJD92621.1	EHM69797.1	EJE44241.1	----------	EFE58814.1	----------	AAO03796.1	----------	----------	----------	----------	EJE38960.1	----------	----------	EZI10820.1	EZI11652.1	EES57570.1	KEI46688.1	----------	EGG72061.1	----------	----------	APT17761.1	----------	----------	----------	EJE03214.1	EKS32525.1	AAW53197.1	----------	KTW07646.1	----------	----------	----------	----------
45	KDP68745.1	KTT80253.1	KTT62169.1	OAZ57124.1	OAZ52241.1	OAZ52600.1	OAY95493.1	OAY96239.1	OOD02650.1	EJE07102.1	EJD89409.1	EJE01456.1	KGY35311.1	EJE06655.1	EJD92625.1	EHM69696.1	EJE44240.1	EJE39262.1	EFE58813.1	KZK58689.1	AAO03798.1	KQC18869.1	OAW49655.1	OAW91110.1	OAW42866.1	EJE38959.1	OAW55457.1	OAW45057.1	EZI10796.1	EZI11662.1	EES57571.1	KEI46692.1	OAW58048.1	EGG72071.1	OAY96305.1	OAW57056.1	APT17540.1	OAW14234.1	KZG65457.1	OAW71157.1	EJE03210.1	EKS32521.1	AAW53195.1	OAW40958.1	KTW07642.1	OAW27959.1	----------	OAW38076.1	OAX29514.1
46	KDP68688.1	KTT80254.1	KTT62170.1	OAZ57123.1	OAZ52242.1	OAZ52599.1	OAY95494.1	OAY96238.1	OOD02651.1	EJE07101.1	EJD89408.1	EJE01455.1	KGY35310.1	EJE06654.1	EJD92626.1	EHM69796.1	EJE44239.1	EJE39263.1	EFE58812.1	KZK58688.1	AAO03799.1	KQC18868.1	OAW49654.1	OAW91109.1	OAW42865.1	EJE38958.1	OAW55456.1	OAW45058.1	EZI10795.1	EZI11633.1	EES57572.1	KEI46693.1	OAW58047.1	EGG72112.1	OAY96304.1	OAW57057.1	APT17541.1	OAW14235.1	KZG65456.1	OAW71156.1	EJE03209.1	EKS32520.1	AAW53194.1	OAW40957.1	KTW07641.1	OAW27958.1	----------	OAW38077.1	OAX29513.1
47	KDP68712.1	KTT80255.1	KTT62171.1	OAZ57122.1	OAZ52243.1	OAZ52598.1	OAY95495.1	OAY96237.1	OOD02652.1	EJE07100.1	EJD89407.1	EJE01454.1	KGY35309.1	EJE06653.1	EJD92627.1	EHM69691.1	EJE44238.1	EJE39264.1	EFE58811.1	KZK58687.1	AAO03800.1	KQC18867.1	OAW49653.1	OAW91108.1	OAW42864.1	EJE38957.1	OAW55455.1	OAW45059.1	EZI10782.1	EZI11665.1	EES57573.1	KEI46694.1	OAW58046.1	EGG72100.1	OAY96303.1	OAW57058.1	APT17542.1	OAW14236.1	KZG65455.1	OAW71155.1	EJE03208.1	EKS32519.1	AAW53193.1	OAW40956.1	KTW07640.1	OAW27957.1	----------	OAW38078.1	OAX29512.1
48	KDP68693.1	KTT80256.1	KTT62172.1	OAZ57121.1	OAZ52244.1	OAZ52597.1	OAY95496.1	OAY96236.1	OOD02653.1	EJE07099.1	EJD89406.1	EJE01453.1	KGY35308.1	EJE06652.1	EJD92628.1	EHM69634.1	EJE44237.1	EJE39265.1	EFE58810.1	KZK58686.1	AAO03802.1	KQC18866.1	OAW49652.1	OAW91107.1	OAW42863.1	EJE38956.1	OAW55454.1	OAW45060.1	EZI10759.1	EZI11682.1	EES57574.1	KEI46695.1	OAW58045.1	EGG72115.1	OAY96302.1	OAW57059.1	APT17543.1	OAW14237.1	KZG65454.1	OAW71154.1	EJE03207.1	EKS32518.1	AAW53192.1	OAW40955.1	KTW07639.1	OAW27956.1	----------	OAW38079.1	OAX29511.1
49	KDP68707.1	KTT80257.1	KTT62173.1	OAZ57120.1	OAZ52245.1	OAZ52596.1	OAY95497.1	OAY96235.1	OOD02654.1	EJE07098.1	EJD89405.1	EJE01452.1	KGY35307.1	EJE06651.1	EJD92629.1	EHM69678.1	EJE44236.1	EJE39266.1	EFE58809.1	KZK58685.1	AAO03803.1	KQC18865.1	OAW49651.1	OAW91106.1	OAW42862.1	EJE38955.1	OAW55453.1	OAW45061.1	EZI10803.1	EZI11680.1	EES57575.1	KEI46696.1	OAW58044.1	EGG72122.1	OAY96301.1	OAW57060.1	APT17544.1	OAW14238.1	KZG65453.1	OAW71153.1	EJE03206.1	EKS32517.1	AAW53191.1	OAW40954.1	KTW07638.1	OAW27955.1	----------	OAW38080.1	OAX29510.1
50	KDP68752.1	KTT80258.1	KTT62174.1	OAZ57119.1	OAZ52246.1	OAZ52595.1	OAY95498.1	OAY96234.1	OOD02655.1	EJE07097.1	EJD89404.1	EJE01451.1	KGY35306.1	EJE06650.1	EJD92630.1	EHM69770.1	EJE44235.1	EJE39267.1	EFE58808.1	KZK58684.1	AAO03805.1	KQC18864.1	OAW49650.1	OAW91105.1	OAW42861.1	EJE38954.1	OAW55452.1	OAW45062.1	EZI10768.1	EZI11683.1	EES57576.1	KEI46697.1	OAW58043.1	EGG72116.1	OAY96300.1	OAW57061.1	APT17545.1	OAW14239.1	KZG65452.1	OAW71152.1	EJE03205.1	EKS32516.1	AAW53190.1	OAW40953.1	KTW07637.1	OAW27954.1	----------	OAW38081.1	OAX29509.1
51	KDP68719.1	KTT80259.1	KTT62175.1	OAZ57118.1	OAZ52247.1	OAZ52594.1	OAY95499.1	OAY96233.1	OOD02656.1	EJE07096.1	EJD89403.1	EJE01450.1	KGY35305.1	EJE06649.1	EJD92631.1	EHM69746.1	EJE44234.1	EJE39268.1	EFE58807.1	KZK58683.1	AAO03806.1	KQC18863.1	OAW49649.1	OAW91104.1	OAW42860.1	EJE38953.1	OAW55451.1	OAW45063.1	EZI10743.1	EZI11650.1	EES57577.1	KEI46698.1	OAW58042.1	EGG72090.1	OAY96299.1	----------	APT17546.1	OAW14240.1	KZG65451.1	OAW71151.1	EJE03204.1	EKS32515.1	AAW53182.1	OAW40952.1	KTW07636.1	OAW27953.1	----------	OAW38082.1	OAX29508.1
52	KDP68706.1	KTT80260.1	KTT62176.1	OAZ57117.1	OAZ52248.1	OAZ52593.1	OAY95500.1	OAY96232.1	OOD02657.1	EJE07095.1	EJD89402.1	EJE01449.1	KGY35304.1	EJE06648.1	EJD92632.1	EHM69646.1	EJE44233.1	EJE39269.1	EFE58806.1	KZK58682.1	AAO03807.1	KQC18862.1	OAW49648.1	OAW91103.1	OAW42859.1	EJE38952.1	OAW55450.1	OAW45064.1	EZI10747.1	EZI11671.1	EES57578.1	KEI46699.1	OAW58041.1	EGG72111.1	OAY96298.1	OAW57062.1	APT17547.1	OAW14241.1	KZG65450.1	OAW71150.1	EJE03203.1	EKS32514.1	AAW53181.1	OAW40951.1	KTW07635.1	OAW27952.1	----------	OAW38083.1	OAX29507.1
53	KDP68686.1	KTT80261.1	KTT62177.1	OAZ57116.1	OAZ52249.1	OAZ52592.1	OAY95501.1	OAY96231.1	OOD02658.1	EJE07094.1	EJD89401.1	EJE01448.1	KGY35303.1	EJE06647.1	EJD92633.1	EHM69815.1	EJE44232.1	EJE39270.1	EFE58805.1	KZK58681.1	AAO03808.1	KQC18861.1	OAW49647.1	OAW91102.1	OAW42858.1	EJE38951.1	OAW55449.1	OAW45065.1	EZI10736.1	EZI11659.1	EES57579.1	KEI46700.1	OAW58040.1	EGG72103.1	OAY96297.1	OAW57063.1	APT17548.1	OAW14242.1	KZG65449.1	OAW71149.1	EJE03202.1	EKS32513.1	AAW53180.1	OAW40950.1	KTW07634.1	OAW27951.1	----------	OAW38084.1	OAX29506.1
54	KDP68725.1	KTT80264.1	KTT62180.1	OAZ57115.1	OAZ52250.1	OAZ52591.1	OAY95502.1	OAY96230.1	OOD02661.1	EJE07093.1	EJD89400.1	EJE01447.1	KGY35300.1	EJE06646.1	EJD92634.1	EHM69715.1	EJE44231.1	EJE39271.1	EFE58804.1	KZK58680.1	AAO03811.1	KQC18860.1	OAW49646.1	OAW91101.1	OAW42857.1	EJE38950.1	OAW55448.1	OAW45066.1	EZI10800.1	EZI11656.1	EES57580.1	KEI46703.1	OAW58039.1	EGG72105.1	OAY96296.1	OAW57064.1	APT17549.1	OAW14243.1	KZG65448.1	OAW71148.1	EJE03201.1	EKS32510.1	AAW53179.1	OAW40949.1	KTW07631.1	OAW27950.1	----------	OAW38085.1	OAX29505.1
55	KDP68737.1	KTT80265.1	KTT62181.1	OAZ57114.1	OAZ52251.1	OAZ52590.1	OAY95503.1	OAY96229.1	OOD02662.1	EJE07092.1	EJD89399.1	EJE01446.1	KGY35299.1	EJE06645.1	EJD92635.1	EHM69636.1	EJE44230.1	EJE39272.1	EFE58803.1	KZK58679.1	AAO03812.1	KQC18859.1	OAW49645.1	OAW91100.1	OAW42856.1	EJE38949.1	OAW55447.1	OAW45067.1	EZI10746.1	EZI11697.1	EES57581.1	KEI46704.1	OAW58038.1	EGG72118.1	OAY96295.1	OAW57065.1	APT17550.1	OAW14244.1	KZG65447.1	OAW71147.1	EJE03200.1	EKS32509.1	AAW53178.1	OAW40948.1	KTW07630.1	OAW27949.1	----------	OAW38086.1	OAX29504.1
56	KDP68739.1	KTT80266.1	KTT62182.1	OAZ57113.1	OAZ52252.1	OAZ52589.1	OAY95504.1	OAY96228.1	OOD02663.1	EJE07091.1	EJD89398.1	EJE01445.1	KGY35298.1	EJE06644.1	EJD92636.1	EHM69753.1	EJE44229.1	EJE39273.1	EFE58802.1	KZK58678.1	AAO03813.1	KQC18858.1	OAW49644.1	OAW91099.1	OAW42855.1	EJE38948.1	OAW55446.1	OAW45068.1	EZI10810.1	EZI11677.1	EES57582.1	KEI46705.1	OAW58037.1	EGG72070.1	OAY96294.1	OAW57066.1	APT17551.1	OAW14245.1	KZG65446.1	OAW71146.1	EJE03199.1	EKS32508.1	AAW53177.1	OAW40947.1	KTW07629.1	OAW27948.1	----------	OAW38087.1	OAX29503.1
57	KDP68740.1	KTT80267.1	KTT62183.1	OAZ57112.1	OAZ52253.1	OAZ52588.1	OAY95505.1	OAY96227.1	OOD02703.1	EJE07090.1	EJD89397.1	EJE01444.1	KGY35297.1	EJE06643.1	EJD92637.1	EHM69723.1	EJE44228.1	EJE39274.1	EFE58801.1	KZK58677.1	AAO03814.1	KQC18857.1	OAW49643.1	OAW91098.1	OAW42854.1	EJE38947.1	OAW55445.1	OAW45069.1	EZI10812.1	EZI11664.1	EES57583.1	KEI46706.1	OAW58036.1	EGG72094.1	OAY96293.1	OAW57067.1	APT17762.1	OAW14246.1	KZG65445.1	OAW71145.1	EJE03198.1	EKS32507.1	AAW53176.1	OAW40946.1	KTW07628.1	OAW27947.1	----------	OAW38088.1	OAX29502.1
58	KDP68713.1	KTT80268.1	KTT62184.1	OAZ57111.1	OAZ52254.1	OAZ52587.1	OAY95506.1	OAY96226.1	OOD02664.1	EJE07089.1	EJD89396.1	EJE01443.1	KGY35296.1	EJE06642.1	EJD92638.1	EHM69681.1	EJE44227.1	EJE39275.1	EFE58800.1	KZK58676.1	AAO03815.1	KQC18856.1	OAW49642.1	OAW91097.1	OAW42853.1	EJE38946.1	OAW55444.1	OAW45070.1	EZI10787.1	EZI11696.1	EES57584.1	KEI46707.1	OAW58035.1	EGG72067.1	OAY96292.1	OAW57068.1	APT17552.1	OAW14247.1	KZG65444.1	OAW71144.1	EJE03197.1	EKS32506.1	AAW53167.1	OAW40945.1	KTW07627.1	OAW27946.1	----------	OAW38089.1	OAX29501.1
59	KDP68709.1	KTT80269.1	KTT62185.1	OAZ57110.1	OAZ52255.1	OAZ52586.1	OAY95507.1	OAY96225.1	OOD02665.1	EJE07088.1	EJD89395.1	EJE01442.1	KGY35295.1	EJE06641.1	EJD92639.1	EHM69826.1	EJE44226.1	EJE39276.1	EFE58799.1	KZK58675.1	AAO03816.1	KQC18855.1	OAW49641.1	OAW91096.1	OAW42852.1	EJE38945.1	OAW55443.1	OAW45071.1	EZI10749.1	EZI11646.1	EES57585.1	KEI46708.1	OAW58034.1	EGG72102.1	OAY96291.1	OAW57069.1	APT17553.1	OAW14248.1	KZG65443.1	OAW71143.1	EJE03196.1	EKS32505.1	AAW53166.1	OAW40944.1	KTW07626.1	OAW27945.1	----------	OAW38090.1	OAX29500.1
60	KDP68689.1	KTT80270.1	KTT62186.1	OAZ57109.1	OAZ52256.1	OAZ52585.1	OAY95508.1	OAY96224.1	OOD02666.1	EJE07087.1	EJD89394.1	EJE01441.1	KGY35294.1	EJE06640.1	EJD92640.1	EHM69666.1	EJE44225.1	EJE39277.1	EFE58798.1	KZK58674.1	AAO03817.1	KQC18854.1	OAW49640.1	OAW91095.1	OAW42851.1	EJE38944.1	OAW55442.1	OAW45072.1	EZI10821.1	EZI11639.1	EES57586.1	KEI46709.1	OAW58033.1	EGG72097.1	OAY96290.1	OAW57070.1	APT17554.1	OAW14249.1	KZG65442.1	OAW71142.1	EJE03195.1	EKS32504.1	AAW53165.1	OAW40943.1	KTW07625.1	OAW27944.1	----------	OAW38091.1	OAX29499.1
61	KDP68753.1	KTT80271.1	KTT62187.1	OAZ57108.1	OAZ52257.1	OAZ52584.1	OAY95509.1	OAY96223.1	OOD02667.1	EJE07086.1	EJD89393.1	EJE01440.1	KGY35293.1	EJE06639.1	EJD92641.1	EHM69667.1	EJE44224.1	EJE39278.1	EFE58797.1	KZK58673.1	AAO03818.1	KQC18853.1	OAW49639.1	OAW91094.1	OAW42850.1	EJE38943.1	OAW55441.1	OAW45073.1	EZI10824.1	EZI11686.1	EES57587.1	KEI46710.1	OAW58032.1	EGG72083.1	OAY96289.1	OAW57071.1	APT17555.1	OAW14250.1	KZG65441.1	OAW71141.1	EJE03194.1	EKS32503.1	AAW53164.1	OAW40942.1	KTW07624.1	OAW27943.1	----------	OAW38092.1	OAX29498.1
62	KDP68668.1	KTT80272.1	KTT62188.1	OAZ57107.1	OAZ52258.1	OAZ52583.1	OAY95510.1	OAY96222.1	OOD02668.1	EJE07085.1	EJD89392.1	EJE01439.1	KGY35292.1	EJE06638.1	EJD92642.1	EHM69643.1	EJE44223.1	EJE39279.1	EFE58796.1	KZK58672.1	AAO03819.1	KQC18852.1	OAW49638.1	OAW91093.1	OAW42849.1	EJE38942.1	OAW55440.1	OAW45074.1	EZI10740.1	EZI11660.1	EES57588.1	KEI46711.1	OAW58031.1	EGG72107.1	OAY96288.1	OAW57072.1	APT17556.1	OAW14251.1	KZG65440.1	OAW71140.1	EJE03193.1	EKS32502.1	AAW53163.1	OAW40941.1	KTW07623.1	OAW27942.1	----------	OAW38093.1	OAX29497.1
63	KDP68674.1	KTT80273.1	KTT62189.1	OAZ57106.1	OAZ52259.1	OAZ52582.1	OAY95511.1	OAY96221.1	OOD02669.1	EJE07084.1	EJD89391.1	EJE01438.1	KGY35291.1	EJE06637.1	EJD92643.1	EHM69783.1	EJE44222.1	EJE39280.1	EFE58795.1	KZK58671.1	AAO03820.1	KQC18851.1	OAW49637.1	OAW91092.1	OAW42848.1	EJE38941.1	OAW55439.1	OAW45075.1	EZI10790.1	EZI11694.1	EES57589.1	KEI46712.1	OAW58030.1	EGG72073.1	OAY96287.1	OAW57073.1	APT17557.1	OAW14252.1	KZG65439.1	OAW71139.1	EJE03192.1	EKS32501.1	AAW53162.1	OAW40940.1	KTW07622.1	OAW27941.1	----------	OAW38094.1	OAX29496.1
64	KDP68750.1	KTT80274.1	KTT62190.1	OAZ57105.1	OAZ52260.1	OAZ52581.1	OAY95512.1	OAY96220.1	OOD02670.1	EJE07083.1	EJD89390.1	EJE01437.1	KGY35290.1	EJE06636.1	EJD92644.1	EHM69664.1	EJE44221.1	EJE39281.1	EFE58794.1	KZK58670.1	AAO03821.1	KQC18850.1	OAW49636.1	OAW91091.1	OAW42847.1	EJE38940.1	OAW55438.1	OAW45076.1	EZI10764.1	EZI11700.1	EES57590.1	KEI46713.1	OAW58029.1	EGG72126.1	OAY96286.1	OAW57074.1	APT17558.1	OAW14253.1	KZG65438.1	OAW71138.1	EJE03191.1	EKS32500.1	AAW53161.1	OAW40939.1	KTW07621.1	OAW27940.1	----------	OAW38095.1	OAX29495.1
65	KDP68703.1	KTT80275.1	KTT62191.1	OAZ57104.1	OAZ52261.1	OAZ52580.1	OAY95513.1	OAY96219.1	OOD02671.1	EJE07082.1	EJD89389.1	EJE01436.1	KGY35289.1	EJE06635.1	EJD92645.1	EHM69761.1	EJE44220.1	EJE39282.1	EFE58793.1	KZK58669.1	AAO03822.1	KQC18849.1	OAW49635.1	OAW91090.1	OAW42846.1	EJE38939.1	OAW55437.1	OAW45077.1	EZI10719.1	EZI11634.1	EES57591.1	KEI46714.1	OAW58028.1	EGG72109.1	OAY96285.1	OAW57075.1	APT17559.1	OAW14254.1	KZG65437.1	OAW71137.1	EJE03190.1	EKS32499.1	AAW53152.1	OAW40938.1	KTW07620.1	OAW27939.1	----------	OAW38096.1	OAX29494.1
66	KDP68675.1	KTT80276.1	KTT62192.1	OAZ57103.1	OAZ52262.1	OAZ52579.1	OAY95514.1	OAY96218.1	OOD02672.1	EJE07081.1	EJD89388.1	EJE01435.1	KGY35288.1	EJE06634.1	EJD92646.1	EHM69684.1	EJE44219.1	EJE39283.1	EFE58792.1	KZK58668.1	AAO03823.1	KQC18848.1	OAW49634.1	OAW91089.1	OAW42845.1	EJE38938.1	OAW55436.1	OAW45078.1	EZI10786.1	EZI11701.1	EES57592.1	KEI46715.1	OAW58027.1	EGG72119.1	OAY96284.1	OAW57076.1	APT17560.1	OAW14255.1	KZG65436.1	OAW71136.1	EJE03189.1	EKS32498.1	AAW53151.1	OAW40937.1	KTW07619.1	OAW27938.1	----------	OAW38097.1	OAX29493.1
67	KDP68711.1	KTT80277.1	KTT62193.1	OAZ57102.1	OAZ52263.1	OAZ52578.1	OAY95515.1	OAY96217.1	OOD02673.1	EJE07197.1	----------	----------	KGY35287.1	EJE06633.1	----------	EHM69737.1	EJE44218.1	EJE39284.1	EFE58791.1	KZK58667.1	AAO03824.1	KQC18847.1	OAW49633.1	OAW91088.1	OAW42844.1	EJE38937.1	OAW55435.1	OAW45079.1	EZI10823.1	EZI11685.1	EES57593.1	KEI46716.1	OAW58026.1	EGG72099.1	OAY96283.1	OAW57077.1	APT17561.1	OAW14256.1	KZG65435.1	OAW71135.1	EJE03188.1	EKS32497.1	AAW53150.1	OAW40936.1	KTW07618.1	OAW27937.1	----------	OAW38098.1	OAX29492.1
68	KDP68673.1	KTT80278.1	KTT62194.1	OAZ57101.1	OAZ52264.1	OAZ52577.1	OAY95516.1	OAY96216.1	OOD02674.1	EJE07196.1	EJD89387.1	EJE01433.1	KGY35286.1	EJE06632.1	EJD92647.1	EHM69788.1	EJE44217.1	EJE39285.1	EFE58790.1	KZK58666.1	AAO03825.1	KQC18846.1	OAW49632.1	OAW91087.1	OAW42843.1	EJE38936.1	OAW55434.1	OAW45080.1	EZI10718.1	EZI11638.1	EES57594.1	KEI46717.1	OAW58025.1	EGG72081.1	OAY96282.1	OAW57078.1	APT17562.1	OAW14257.1	KZG65434.1	OAW71134.1	EJE03187.1	EKS32496.1	AAW53149.1	OAW40935.1	KTW07617.1	OAW27936.1	----------	OAW38099.1	OAX29491.1
69	KDP68664.1	KTT80279.1	KTT62195.1	OAZ57100.1	OAZ52265.1	OAZ52576.1	OAY95517.1	OAY96215.1	OOD02675.1	EJE07195.1	EJD89386.1	EJE01432.1	KGY35285.1	EJE06631.1	EJD92648.1	EHM69778.1	EJE44216.1	EJE39286.1	EFE58789.1	KZK58665.1	AAO03826.1	KQC18845.1	OAW49631.1	OAW91086.1	OAW42842.1	EJE38935.1	OAW55433.1	OAW45081.1	EZI10794.1	EZI11699.1	EES57595.1	KEI46718.1	OAW58024.1	EGG72084.1	OAY96281.1	OAW57079.1	APT17563.1	OAW14258.1	KZG65433.1	OAW71133.1	EJE03186.1	EKS32495.1	AAW53148.1	OAW40934.1	KTW07616.1	OAW27935.1	----------	OAW38100.1	OAX29490.1
70	KDP68698.1	KTT80280.1	KTT62196.1	OAZ57099.1	OAZ52266.1	OAZ52575.1	OAY95518.1	OAY96214.1	OOD02676.1	EJE07194.1	EJD89385.1	EJE01431.1	KGY35284.1	EJE06630.1	EJD92649.1	EHM69669.1	EJE44215.1	EJE39287.1	EFE58788.1	KZK58664.1	AAO03827.1	KQC18844.1	OAW49630.1	OAW91085.1	OAW42841.1	EJE38934.1	OAW55432.1	OAW45082.1	EZI10728.1	EZI11674.1	EES57596.1	KEI46719.1	OAW58023.1	EGG72098.1	OAY96280.1	OAW57080.1	APT17564.1	OAW14259.1	KZG65432.1	OAW71132.1	EJE03185.1	EKS32494.1	AAW53147.1	OAW40933.1	KTW07615.1	OAW27934.1	----------	OAW37921.1	OAX26998.1
71	KDP68742.1	KTT80281.1	KTT62197.1	----------	----------	----------	----------	----------	OOD02677.1	EJE07193.1	EJD89384.1	EJE01430.1	----------	----------	----------	EHM69791.1	EJE44214.1	EJE39288.1	EFE58787.1	----------	AAO03828.1	KQC18843.1	----------	----------	----------	EJE38933.1	----------	----------	EZI10813.1	EZI11649.1	EES57597.1	KEI46720.1	----------	EGG72088.1	----------	----------	APT17565.1	OAW14260.1	----------	----------	EJE03184.1	EKS32493.1	AAW53146.1	OAW40660.1	KTW07614.1	----------	----------	----------	OAX26997.1
72	KDP68685.1	KTT80282.1	KTT62198.1	OAZ57098.1	OAZ52267.1	OAZ52574.1	OAY95519.1	OAY96213.1	OOD02678.1	EJE07192.1	EJD89383.1	----------	KGY35283.1	EJE06629.1	EJD92650.1	EHM69700.1	EJE44213.1	EJE39290.1	EFE58786.1	KZK58663.1	AAO03829.1	KQC18842.1	OAW49629.1	OAW91084.1	OAW42840.1	EJE38932.1	OAW55431.1	OAW45083.1	EZI10742.1	EZI11672.1	EES57598.1	KEI46721.1	OAW58022.1	EGG72065.1	OAY96279.1	OAW57081.1	APT17566.1	OAW14261.1	KZG65431.1	OAW71131.1	EJE03183.1	EKS32492.1	----------	OAW40932.1	KTW07613.1	OAW27933.1	----------	OAW37922.1	OAX26996.1
73	KDP68660.1	KTT80283.1	KTT62199.1	OAZ57097.1	OAZ52268.1	OAZ52573.1	OAY95520.1	OAY96212.1	OOD02679.1	EJE07191.1	EJD89382.1	EJE01429.1	KGY35282.1	EJE06628.1	EJD92651.1	EHM69619.1	EJE44212.1	EJE39291.1	EFE58785.1	KZK56894.1	AAO03831.1	KQC18841.1	OAW49628.1	OAW91083.1	OAW42839.1	EJE38931.1	OAW55430.1	OAW45084.1	EZI10797.1	EZI11688.1	EES57599.1	KEI46722.1	OAW58021.1	EGG72078.1	OAY96278.1	OAW57082.1	APT17567.1	OAW14262.1	KZG65430.1	OAW71130.1	EJE03182.1	EKS32491.1	AAW53138.1	OAW40931.1	KTW07612.1	OAW27932.1	----------	OAW37923.1	OAX26995.1
74	KDP68744.1	KTT80284.1	KTT62200.1	OAZ57096.1	OAZ52269.1	OAZ52572.1	OAY95521.1	OAY96211.1	OOD02680.1	EJE07190.1	EJD89381.1	EJE01428.1	KGY35281.1	EJE06627.1	----------	EHM69741.1	EJE44211.1	EJE39292.1	EFE58784.1	KZK56895.1	AAO03832.1	KQC18840.1	OAW49627.1	OAW91082.1	OAW42838.1	----------	OAW55429.1	OAW45085.1	EZI10808.1	EZI11687.1	EES57600.1	KEI46723.1	OAW58020.1	EGG72093.1	OAY96277.1	OAW57083.1	APT17568.1	OAW14263.1	KZG65429.1	OAW71129.1	EJE03181.1	EKS32490.1	AAW53137.1	OAW40930.1	KTW07611.1	OAW27931.1	----------	OAW37924.1	OAX26994.1
75	KDP68683.1	KTT80285.1	KTT62201.1	OAZ57095.1	OAZ52270.1	OAZ52571.1	OAY95522.1	OAY96210.1	OOD02681.1	EJE07189.1	EJD89380.1	EJE01427.1	KGY35280.1	EJE06626.1	EJD92652.1	EHM69650.1	EJE44210.1	EJE39293.1	EFE58783.1	KZK56896.1	AAO03833.1	KQC18839.1	OAW49626.1	OAW91081.1	OAW42837.1	EJE38930.1	OAW55428.1	OAW45086.1	EZI10737.1	EZI11648.1	EES57601.1	KEI46724.1	OAW58019.1	EGG72062.1	OAY96276.1	OAW57084.1	APT17569.1	OAW14264.1	KZG65428.1	OAW71128.1	EJE03180.1	EKS32489.1	AAW53136.1	OAW40929.1	KTW07610.1	OAW27930.1	----------	OAW37925.1	OAX26993.1
76	KDP68726.1	KTT80286.1	KTT62202.1	OAZ57094.1	OAZ52271.1	OAZ52570.1	OAY95523.1	OAY96209.1	OOD02682.1	EJE07188.1	EJD89379.1	EJE01426.1	KGY35279.1	EJE06625.1	EJD92653.1	EHM69686.1	EJE44209.1	EJE39294.1	EFE58782.1	KZK56897.1	AAO03834.1	KQC18838.1	OAW49625.1	OAW91080.1	OAW42836.1	EJE38929.1	OAW55427.1	OAW45087.1	EZI10757.1	EZI11695.1	EES57602.1	KEI46725.1	OAW58018.1	EGG72096.1	OAY96275.1	OAW57085.1	APT17570.1	OAW14265.1	KZG65427.1	OAW71127.1	EJE03179.1	EKS32488.1	AAW53135.1	OAW40928.1	KTW07609.1	OAW27929.1	----------	OAW37926.1	OAX26992.1
77	KDP68735.1	KTT80287.1	KTT62203.1	OAZ57093.1	OAZ52272.1	OAZ52569.1	OAY95524.1	OAY96208.1	OOD02683.1	EJE07187.1	EJD89378.1	EJE01425.1	KGY35278.1	EJE06624.1	EJD92654.1	EHM69637.1	EJE44208.1	EJE39295.1	EFE58781.1	KZK56898.1	AAO03835.1	KQC18837.1	OAW49624.1	OAW91079.1	OAW42835.1	EJE38928.1	OAW55426.1	OAW45088.1	EZI10781.1	EZI11635.1	EES57603.1	KEI46726.1	OAW58017.1	EGG72110.1	OAY96274.1	OAW57086.1	APT17571.1	OAW14266.1	KZG65426.1	OAW71126.1	EJE03178.1	EKS32487.1	AAW53134.1	OAW40927.1	KTW07608.1	OAW27928.1	----------	OAW37927.1	OAX26991.1
78	KDP68705.1	KTT80330.1	KTT62247.1	OAZ57143.1	OAZ52325.1	OAZ52619.1	OAY95542.1	OAY96257.1	OOD02684.1	----------	----------	----------	KGY37434.1	----------	----------	----------	EJE44207.1	EJE39296.1	EFE58780.1	KZK56914.1	AAO03836.1	KQC18890.1	OAW49674.1	OAW91132.1	OAW42884.1	EJE38927.1	----------	OAW45105.1	EZI10745.1	----------	EES57604.1	----------	----------	EGG72108.1	OAY96324.1	----------	----------	OAW14305.1	KZG65476.1	OAW71176.1	----------	----------	AAW53133.1	OAW40976.1	KTW07661.1	OAW27979.1	----------	OAW37942.1	OAX27001.1
79	KDP68684.1	KTT80331.1	KTT62248.1	OAZ57142.1	OAZ52326.1	OAZ52618.1	OAY95543.1	OAY96256.1	OOD02685.1	EJE07183.1	EJD89374.1	EJE01421.1	KGY37433.1	EJE06621.1	EJD92657.1	EHM69698.1	EJE44206.1	EJE39297.1	EFE58779.1	KZK56899.1	AAO03837.1	KQC18889.1	OAW49673.1	OAW91131.1	OAW42883.1	EJE38926.1	OAW55422.1	OAW45106.1	EZI10750.1	EZI11636.1	EES57605.1	KEI46729.1	OAW58013.1	EGG72113.1	OAY96323.1	OAW57090.1	APT17574.1	OAW14306.1	KZG65425.1	OAW71175.1	EJE03174.1	EKS32483.1	AAW53132.1	OAW40975.1	KTW07660.1	OAW27978.1	----------	OAW37943.1	OAX27000.1
80	KDP68710.1	KTT80288.1	KTT62204.1	OAZ57092.1	OAZ52273.1	OAZ52568.1	OAY95525.1	OAY96207.1	OOD02686.1	EJE07181.1	EJD89373.1	EJE01420.1	KGY35277.1	EJE06620.1	EJD92658.1	EHM69800.1	EJE44205.1	EJE39298.1	EFE58778.1	KZK56900.1	AAO03838.1	KQC18836.1	OAW49623.1	OAW91078.1	OAW42834.1	EJE38925.1	OAW55421.1	OAW45089.1	EZI10780.1	EZI11644.1	EES57607.1	KEI46730.1	OAW58012.1	EGG72077.1	OAY96273.1	OAW57091.1	APT17575.1	OAW14267.1	KZG65424.1	OAW71125.1	EJE03172.1	EKS32482.1	AAW53131.1	OAW40926.1	KTW07607.1	OAW27927.1	----------	OAW37928.1	OAX26990.1
81	KDP68747.1	KTT80289.1	KTT62205.1	OAZ57090.1	OAZ52275.1	OAZ52566.1	OAY95527.1	OAY96205.1	OOD02688.1	EJE07179.1	EJD89371.1	EJE01419.1	KGY37432.1	EJE06619.1	EJD92659.1	EHM69716.1	EJE44203.1	EJE39300.1	EFE58776.1	KZK56902.1	AAO03839.1	KQC18834.1	OAW49621.1	OAW91130.1	OAW42832.1	EJE38923.1	OAW55419.1	OAW45091.1	EZI10807.1	EZI11675.1	EES57609.1	KEI46731.1	OAW58010.1	EGG72101.1	OAY96271.1	OAW57108.1	APT17576.1	OAW14307.1	KZG65475.1	OAW71123.1	EJE03171.1	EKS32481.1	AAW53122.1	OAW40924.1	KTW07606.1	OAW27925.1	----------	OAW37930.1	OAX26999.1
82	KDP68666.1	KTT80290.1	KTT62206.1	OAZ57089.1	OAZ52276.1	OAZ52565.1	OAY95528.1	OAY96204.1	OOD02689.1	EJE07178.1	EJD89370.1	EJE01418.1	KGY35275.1	EJE06618.1	----------	EHM69828.1	EJE44202.1	EJE39301.1	EFE58775.1	KZK56903.1	AAO03840.1	KQC18833.1	OAW49620.1	OAW91076.1	OAW42831.1	EJE38922.1	OAW55418.1	OAW45092.1	EZI10744.1	EZI11645.1	EES57610.1	KEI46732.1	OAW58009.1	EGG72091.1	OAY96270.1	OAW57093.1	APT17577.1	OAW14269.1	KZG65422.1	OAW71122.1	EJE03170.1	EKS32480.1	AAW53121.1	OAW40923.1	KTW07605.1	OAW27924.1	----------	OAW37931.1	OAX26988.1
83	KDP68721.1	KTT80291.1	KTT62207.1	OAZ57088.1	OAZ52277.1	OAZ52564.1	OAY95529.1	OAY96203.1	OOD02690.1	EJE07177.1	EJD89369.1	EJE01417.1	KGY35274.1	EJE06617.1	EJD92660.1	EHM69711.1	EJE44201.1	EJE39302.1	EFE58774.1	KZK56904.1	AAO03841.1	KQC18832.1	OAW49619.1	OAW91075.1	OAW42830.1	EJE38921.1	OAW55417.1	OAW45093.1	EZI10769.1	EZI11666.1	EES57611.1	KEI46733.1	OAW58008.1	EGG72085.1	OAY96269.1	OAW57094.1	APT17578.1	OAW14270.1	KZG65421.1	OAW71121.1	EJE03169.1	EKS32479.1	AAW53120.1	OAW40922.1	KTW07604.1	OAW27923.1	----------	OAW37932.1	OAX26987.1
84	KDP68749.1	KTT80292.1	KTT62208.1	OAZ57087.1	OAZ52278.1	OAZ52563.1	OAY95530.1	OAY96202.1	OOD02691.1	EJE07176.1	EJD89368.1	----------	KGY35273.1	----------	EJD92661.1	EHM69645.1	EJE44200.1	EJE39303.1	EFE58773.1	KZK56905.1	AAO03842.1	KQC18831.1	OAW49618.1	OAW91074.1	OAW42829.1	EJE38920.1	OAW55416.1	OAW45094.1	EZI10785.1	EZI11702.1	EES57612.1	KEI46734.1	OAW58007.1	EGG72121.1	OAY96268.1	OAW57095.1	APT17579.1	OAW14271.1	KZG65420.1	OAW71120.1	EJE03168.1	EKS32478.1	AAW53119.1	OAW40921.1	KTW05476.1	OAW27922.1	----------	OAW37933.1	OAX26986.1
85	KDP68658.1	KTT80293.1	KTT62209.1	OAZ57086.1	OAZ52279.1	OAZ52562.1	OAY95531.1	OAY96201.1	OOD02693.1	EJE07175.1	EJD89367.1	EJE01416.1	KGY35272.1	EJE06616.1	EJD92662.1	EHM69714.1	EJE44199.1	EJE39304.1	EFE58772.1	KZK56906.1	AAO03844.1	KQC18830.1	OAW49617.1	OAW91073.1	OAW42828.1	EJE38919.1	OAW55415.1	OAW45095.1	EZI10791.1	EZI11643.1	EES57613.1	KEI46735.1	OAW58006.1	EGG72104.1	OAY96267.1	OAW57096.1	APT17580.1	OAW14272.1	KZG65419.1	OAW71119.1	EJE03167.1	EKS32477.1	AAW53117.1	OAW40920.1	KTW05477.1	OAW27921.1	----------	OAW37934.1	OAX26985.1
86	KDP68748.1	KTT80294.1	KTT62210.1	OAZ57085.1	OAZ52280.1	OAZ52561.1	OAY95532.1	OAY96200.1	OOD02694.1	EJE07174.1	EJD89366.1	EJE01415.1	KGY35271.1	EJE06615.1	EJD92663.1	EHM69819.1	EJE44198.1	EJE39305.1	EFE58771.1	KZK56907.1	AAO03845.1	KQC18829.1	OAW49616.1	OAW91072.1	OAW42827.1	EJE38918.1	OAW55414.1	OAW45096.1	EZI10793.1	EZI11641.1	EES57614.1	KEI46736.1	OAW58005.1	EGG72095.1	OAY96266.1	OAW57097.1	APT17581.1	OAW14273.1	KZG65418.1	OAW71118.1	EJE03166.1	EKS32476.1	AAW53116.1	OAW40919.1	KTW05478.1	OAW27920.1	----------	OAW37935.1	OAX26984.1
87	KDP68741.1	KTT80295.1	KTT62211.1	----------	----------	----------	----------	----------	OOD02695.1	EJE07173.1	EJD89365.1	EJE01414.1	KGY35270.1	EJE06614.1	EJD92664.1	EHM69632.1	EJE44197.1	EJE39306.1	EFE58770.1	----------	AAO03846.1	KQC18828.1	----------	OAW91071.1	----------	EJE38917.1	OAW55413.1	----------	EZI10721.1	EZI11704.1	EES57615.1	KEI46737.1	OAW58004.1	EGG72120.1	----------	OAW57098.1	APT17582.1	OAW14274.1	----------	OAW71117.1	EJE03165.1	EKS32475.1	AAW53257.1	OAW40918.1	KTW05479.1	----------	----------	----------	OAX26983.1
88	KDP68697.1	KTT80296.1	KTT62212.1	OAZ57141.1	OAZ52327.1	OAZ52617.1	OAY95544.1	OAY96199.1	OOD02704.1	EJE07172.1	EJD89364.1	EJE01413.1	KGY35269.1	EJE06613.1	EJD92665.1	EHM69825.1	EJE44196.1	EJE39307.1	EFE58769.1	KZK56915.1	AAO03847.1	KQC18888.1	OAW49672.1	OAW91129.1	OAW42826.1	EJE38916.1	OAW55412.1	OAW45107.1	EZI10748.1	EZI11657.1	EES57616.1	KEI46738.1	OAW58003.1	EGG72072.1	OAY96322.1	OAW57099.1	APT17763.1	OAW14275.1	KZG65474.1	OAW71174.1	EJE03164.1	EKS32474.1	AAW53256.1	OAW40917.1	KTW05480.1	OAW27977.1	----------	OAW37944.1	OAX26982.1
89	KDP68720.1	KTT80297.1	KTT62213.1	OAZ57084.1	OAZ52281.1	OAZ52560.1	OAY95533.1	OAY96198.1	OOD02696.1	EJE07171.1	EJD89363.1	EJE01412.1	KGY35268.1	EJE06612.1	EJD92666.1	EHM69708.1	EJE44195.1	EJE39308.1	EFE58768.1	KZK56908.1	AAO03848.1	KQC18827.1	OAW49615.1	OAW91070.1	OAW42825.1	EJE38915.1	OAW55411.1	OAW45097.1	EZI10765.1	EZI11673.1	EES57617.1	KEI46739.1	OAW58002.1	EGG72066.1	OAY96265.1	OAW57100.1	APT17583.1	OAW14276.1	KZG65417.1	OAW71116.1	EJE03163.1	EKS32473.1	AAW53255.1	OAW40916.1	KTW05481.1	OAW27919.1	----------	OAW37936.1	OAX26981.1
90	KDP68667.1	KTT80298.1	KTT62214.1	OAZ57083.1	OAZ52282.1	OAZ52559.1	OAY95534.1	OAY96197.1	OOD02697.1	EJE07170.1	EJD89362.1	EJE01411.1	KGY35267.1	EJE06611.1	EJD92667.1	EHM69752.1	EJE44194.1	EJE39309.1	EFE58767.1	KZK56909.1	AAO03849.1	KQC18826.1	OAW49614.1	----------	OAW42824.1	EJE38914.1	OAW55410.1	OAW45098.1	EZI10738.1	EZI11676.1	EES57618.1	KEI46740.1	OAW58001.1	EGG72114.1	OAY96264.1	OAW57101.1	APT17585.1	OAW14277.1	KZG65416.1	----------	EJE03162.1	EKS32472.1	AAW53246.1	OAW40915.1	KTW05482.1	OAW27918.1	----------	OAW37937.1	OAX26980.1
91	KDP68678.1	KTT80299.1	KTT62215.1	OAZ57082.1	OAZ52283.1	OAZ52558.1	OAY95535.1	OAY96196.1	OOD02698.1	EJE07169.1	EJD89361.1	EJE01410.1	KGY35266.1	EJE06610.1	EJD92668.1	EHM69697.1	EJE44193.1	EJE39310.1	EFE58766.1	KZK56910.1	AAO03850.1	KQC18825.1	OAW49613.1	OAW91069.1	OAW42823.1	EJE38913.1	OAW55409.1	OAW45099.1	EZI10802.1	EZI11691.1	EES57619.1	KEI46741.1	OAW58000.1	EGG72092.1	OAY96263.1	OAW57102.1	APT17586.1	OAW14278.1	KZG65415.1	OAW71115.1	EJE03161.1	EKS32471.1	AAW53245.1	OAW40914.1	KTW05483.1	OAW27917.1	----------	OAW37938.1	OAX26979.1
92	KDP68746.1	KTT80300.1	KTT62216.1	OAZ57081.1	OAZ52284.1	OAZ52557.1	OAY95536.1	OAY96195.1	OOD02699.1	EJE07168.1	EJD89360.1	EJE01409.1	KGY35265.1	EJE06609.1	EJD92669.1	EHM69729.1	EJE44192.1	EJE39311.1	EFE58765.1	KZK56911.1	AAO03851.1	KQC18824.1	OAW49612.1	OAW91068.1	OAW42822.1	EJE38912.1	OAW55408.1	OAW45100.1	EZI10758.1	EZI11690.1	EES57620.1	KEI46742.1	OAW57999.1	EGG72117.1	OAY96262.1	OAW57103.1	APT17587.1	OAW14279.1	KZG65414.1	OAW71114.1	EJE03160.1	EKS32470.1	AAW53244.1	OAW40913.1	KTW05484.1	OAW27916.1	----------	OAW37939.1	OAX26978.1
93	KDP68701.1	KTT80301.1	KTT62217.1	OAZ57080.1	OAZ52285.1	OAZ52556.1	OAY95537.1	OAY96194.1	OOD02700.1	EJE07167.1	EJD89359.1	EJE01408.1	KGY35264.1	EJE06608.1	EJD92670.1	EHM69635.1	EJE44191.1	EJE39312.1	EFE58764.1	KZK56912.1	AAO03852.1	KQC18823.1	OAW49611.1	OAW91067.1	OAW42821.1	EJE38911.1	OAW55407.1	OAW45101.1	EZI10775.1	EZI11689.1	EES57621.1	KEI46743.1	OAW57998.1	EGG72124.1	OAY96261.1	OAW57104.1	APT17588.1	OAW14280.1	KZG65413.1	OAW71113.1	EJE03159.1	EKS32469.1	AAW53243.1	OAW40912.1	KTW05485.1	OAW27915.1	----------	OAW37940.1	OAX26977.1
94	KDP68714.1	KTT80302.1	KTT62218.1	OAZ57079.1	OAZ52286.1	OAZ52555.1	OAY95538.1	OAY96193.1	OOD02701.1	EJE07166.1	EJD89358.1	EJE01407.1	KGY35263.1	EJE06607.1	EJD92671.1	EHM69822.1	EJE44190.1	EJE39313.1	EFE58763.1	KZK56913.1	AAO03853.1	KQC18822.1	OAW49610.1	OAW91066.1	OAW42820.1	EJE38910.1	OAW55406.1	OAW45102.1	EZI10754.1	EZI11684.1	EES57622.1	KEI46744.1	OAW57997.1	EGG72063.1	OAY96260.1	OAW57105.1	APT17589.1	OAW14281.1	KZG65412.1	OAW71112.1	EJE03158.1	EKS32468.1	AAW53242.1	OAW40911.1	KTW05486.1	OAW27914.1	----------	OAW37941.1	OAX26976.1
95	KDP68591.1	----------	----------	----------	----------	----------	----------	----------	----------	----------	----------	----------	----------	----------	----------	----------	----------	----------	----------	----------	----------	----------	----------	----------	----------	----------	----------	----------	----------	----------	----------	----------	----------	----------	----------	----------	----------	----------	----------	----------	EJE04266.1	----------	----------	----------	----------	----------	----------	----------	----------
96	KDP68584.1	----------	----------	----------	----------	----------	----------	----------	OOD02786.1	EJE05539.1	----------	EJD97432.1	----------	----------	----------	----------	----------	EJE39720.1	----------	----------	AAO03704.1	KQC17502.1	----------	----------	----------	EJE38495.1	OAW56129.1	----------	EZI14053.1	EZI13086.1	EES57684.1	----------	OAW60240.1	EGG72660.1	----------	OAW52459.1	----------	----------	----------	----------	----------	----------	----------	----------	----------	----------	----------	----------	----------
97	KDP68588.1	----------	----------	----------	----------	----------	----------	----------	OOD02789.1	EJE05536.1	----------	EJD97435.1	----------	----------	----------	----------	----------	EJE39717.1	----------	----------	AAO03701.1	KQC17505.1	----------	----------	----------	EJE38498.1	OAW56126.1	----------	EZI14056.1	EZI13071.1	EES57681.1	----------	OAW60243.1	EGG72689.1	----------	OAW52456.1	----------	----------	----------	----------	----------	----------	----------	----------	----------	----------	----------	----------	----------
98	KDP68593.1	----------	----------	----------	----------	----------	----------	----------	OOD02790.1	EJE05535.1	----------	EJD97436.1	----------	----------	----------	----------	----------	EJE39716.1	----------	----------	AAO03700.1	KQC17506.1	----------	----------	----------	EJE38499.1	OAW56125.1	----------	EZI14051.1	EZI13064.1	EES57680.1	----------	OAW60244.1	EGG72699.1	----------	OAW52455.1	----------	----------	----------	----------	----------	----------	----------	----------	----------	----------	----------	----------	----------
99	KDP68605.1	----------	----------	----------	----------	----------	----------	----------	OOD02791.1	EJE05534.1	----------	EJD97437.1	----------	----------	----------	----------	----------	EJE39715.1	----------	----------	AAO03699.1	KQC17507.1	----------	----------	----------	EJE38500.1	OAW56124.1	----------	EZI14068.1	EZI13069.1	EES57679.1	----------	OAW60245.1	EGG72652.1	----------	OAW52454.1	----------	----------	----------	----------	----------	----------	----------	----------	----------	----------	----------	----------	----------
100	KDP68600.1	----------	----------	----------	----------	----------	----------	----------	----------	----------	----------	----------	----------	----------	----------	----------	----------	----------	----------	----------	----------	----------	----------	----------	----------	----------	----------	----------	----------	----------	----------	----------	----------	----------	----------	----------	----------	----------	----------	----------	----------	----------	----------	----------	----------	----------	----------	----------	----------
101	KDP68595.1	----------	----------	----------	----------	----------	----------	----------	----------	----------	----------	----------	----------	----------	----------	----------	----------	----------	----------	----------	----------	----------	----------	----------	----------	----------	----------	----------	----------	----------	----------	----------	----------	----------	----------	----------	----------	----------	----------	----------	----------	----------	----------	----------	----------	----------	----------	----------	----------
102	KDP68589.1	----------	----------	----------	----------	----------	----------	----------	----------	----------	----------	----------	----------	----------	----------	----------	----------	----------	----------	----------	----------	----------	----------	----------	----------	----------	----------	----------	----------	----------	----------	----------	----------	----------	----------	----------	----------	----------	----------	----------	----------	----------	----------	----------	----------	----------	----------	----------	----------
103	KDP68582.1	----------	----------	OAZ51726.1	OAZ53140.1	OAZ51594.1	OAY91199.1	OAY90444.1	----------	----------	----------	----------	----------	----------	----------	----------	----------	----------	----------	KZK60434.1	----------	----------	OAW48306.1	OAW86259.1	OAW44109.1	----------	----------	OAW43104.1	----------	----------	----------	----------	----------	----------	OAY94004.1	----------	----------	----------	----------	OAW68409.1	----------	----------	----------	OAW39931.1	----------	OAW28928.1	OAW33249.1	OAW36242.1	----------
104	KDP68598.1	----------	----------	----------	----------	----------	----------	----------	----------	----------	----------	----------	----------	----------	----------	----------	----------	----------	----------	----------	----------	----------	----------	----------	----------	----------	----------	----------	----------	----------	----------	----------	----------	----------	----------	----------	----------	----------	----------	----------	----------	----------	----------	----------	----------	----------	----------	----------	----------
105	KDP68602.1	----------	----------	----------	----------	----------	----------	----------	----------	----------	----------	----------	----------	----------	----------	----------	----------	----------	----------	----------	----------	----------	----------	----------	----------	----------	----------	----------	----------	----------	----------	----------	----------	----------	----------	----------	----------	----------	----------	----------	----------	----------	----------	----------	----------	----------	----------	----------	----------
106	KDP68592.1	KTT80053.1	KTT60748.1	----------	----------	----------	----------	----------	OOD02779.1	EJE07160.1	----------	----------	KGY37437.1	----------	----------	----------	----------	----------	----------	----------	AAO03711.1	KQC17498.1	----------	----------	----------	EJE38477.1	----------	----------	----------	----------	EES57668.1	KEI46959.1	----------	EGG72688.1	----------	----------	APT17462.1	----------	----------	----------	EJE02670.1	EKS31636.1	AAW53322.1	----------	KTW06636.1	----------	----------	----------	----------
107	KDP68596.1	----------	----------	----------	----------	----------	----------	----------	OOD02778.1	EJE07159.1	----------	EJD97424.1	KGY35374.1	----------	----------	----------	----------	----------	----------	----------	AAO03712.1	KQC17497.1	----------	----------	----------	EJE38476.1	----------	----------	----------	----------	EES57669.1	KEI46960.1	----------	EGG72655.1	----------	----------	----------	----------	----------	----------	EJE02669.1	----------	----------	----------	----------	----------	----------	----------	----------
108	KDP68581.1	----------	----------	----------	----------	----------	----------	----------	OOD02776.1	EJE07157.1	----------	EJD97423.1	KGY35373.1	----------	----------	----------	----------	----------	----------	----------	AAO03714.1	KQC17496.1	----------	----------	----------	EJE38475.1	----------	----------	----------	----------	EES57671.1	KEI46961.1	----------	EGG72667.1	----------	----------	----------	----------	----------	----------	EJE02668.1	----------	----------	----------	----------	----------	----------	----------	----------
109	KDP68590.1	----------	----------	----------	----------	----------	----------	----------	OOD02775.1	EJE07156.1	----------	EJD97422.1	----------	----------	----------	----------	----------	----------	----------	----------	AAO03715.1	KQC17495.1	----------	----------	----------	EJE38474.1	----------	----------	----------	----------	EES57672.1	KEI46962.1	----------	EGG72697.1	----------	----------	----------	----------	----------	----------	EJE02667.1	----------	----------	----------	----------	----------	----------	----------	----------
110	KDP68603.1	----------	----------	----------	----------	----------	----------	----------	OOD02774.1	EJE07155.1	----------	EJD97421.1	KGY35372.1	----------	----------	----------	----------	----------	----------	----------	AAO03716.1	KQC17494.1	----------	----------	----------	EJE38473.1	----------	----------	----------	----------	EES57673.1	KEI46963.1	----------	EGG72654.1	----------	----------	----------	----------	----------	----------	EJE02666.1	----------	----------	----------	----------	----------	----------	----------	----------
111	KDP68599.1	----------	----------	----------	----------	----------	----------	----------	OOD02773.1	EJE07154.1	----------	EJD97420.1	KGY35371.1	----------	----------	----------	----------	----------	----------	----------	AAO03717.1	KQC17493.1	----------	----------	----------	EJE38472.1	----------	----------	----------	----------	EES57674.1	KEI46964.1	----------	EGG72700.1	----------	----------	----------	----------	----------	----------	EJE02665.1	----------	----------	----------	----------	----------	----------	----------	----------
112	KDP68586.1	----------	----------	----------	----------	----------	----------	----------	OOD02772.1	EJE07153.1	----------	EJD97419.1	KGY35370.1	----------	----------	----------	----------	----------	----------	----------	AAO03718.1	KQC17492.1	----------	----------	----------	EJE38471.1	----------	----------	----------	----------	EES57675.1	----------	----------	EGG72696.1	----------	----------	----------	----------	----------	----------	EJE02664.1	----------	----------	----------	----------	----------	----------	----------	----------
113	KDP68583.1	----------	----------	----------	----------	----------	----------	----------	----------	----------	----------	----------	----------	----------	----------	----------	----------	----------	----------	----------	----------	----------	----------	----------	----------	----------	----------	----------	----------	----------	----------	----------	----------	----------	----------	----------	----------	----------	----------	----------	----------	----------	----------	----------	----------	----------	----------	----------	----------
114	KDP68580.1	----------	----------	----------	----------	----------	----------	----------	----------	----------	----------	----------	----------	----------	----------	----------	----------	----------	----------	----------	----------	----------	----------	----------	----------	----------	----------	----------	----------	----------	----------	----------	----------	----------	----------	----------	----------	----------	----------	----------	----------	----------	----------	----------	----------	----------	----------	----------	----------
115	KDP68594.1	----------	----------	----------	----------	----------	----------	----------	----------	----------	----------	----------	----------	----------	----------	----------	----------	----------	----------	----------	----------	----------	----------	----------	----------	----------	----------	----------	----------	----------	----------	----------	----------	----------	----------	----------	----------	----------	----------	----------	----------	----------	----------	----------	----------	----------	----------	----------	----------
116	KDP68587.1	----------	----------	----------	----------	----------	----------	----------	----------	----------	----------	----------	----------	----------	----------	----------	----------	----------	----------	----------	----------	----------	----------	----------	----------	----------	----------	----------	----------	----------	----------	----------	----------	----------	----------	----------	----------	----------	----------	----------	----------	----------	----------	----------	----------	----------	----------	----------	----------
117	KDP68604.1	----------	----------	----------	----------	----------	----------	----------	----------	----------	----------	----------	----------	----------	----------	----------	----------	----------	----------	----------	----------	----------	----------	----------	----------	----------	----------	----------	----------	----------	----------	KEI46965.1	----------	----------	----------	----------	----------	----------	----------	----------	----------	----------	----------	----------	----------	----------	----------	----------	----------
118	KDP68597.1	KTT80046.1	KTT60755.1	----------	----------	----------	----------	----------	OOD02770.1	EJE07152.1	----------	EJD97418.1	KGY35369.1	----------	----------	----------	----------	----------	----------	----------	AAO03720.1	KQC17491.1	----------	----------	----------	EJE38470.1	----------	----------	----------	----------	EES57677.1	KEI46966.1	----------	EGG72644.1	----------	----------	APT17478.1	----------	----------	----------	EJE02663.1	EKS31631.1	AAW53304.1	----------	KTW04631.1	----------	----------	----------	----------
119	KDP68585.1	----------	----------	----------	----------	----------	----------	----------	OOD02769.1	EJE07151.1	----------	EJD97417.1	KGY35367.1	----------	----------	----------	----------	----------	----------	----------	AAO03721.1	KQC17490.1	----------	----------	----------	EJE38469.1	----------	----------	----------	----------	EES57678.1	KEI46968.1	----------	EGG72695.1	----------	----------	APT17480.1	----------	----------	----------	----------	----------	AAW53296.1	----------	----------	----------	----------	----------	----------
120	KDP68506.1	----------	----------	OAZ53145.1	OAZ53580.1	OAZ51929.1	OAY93003.1	OAY93582.1	OOD00637.1	----------	EJD84096.1	----------	----------	EJE04887.1	----------	----------	----------	EJE39726.1	EFE58391.1	KZK56393.1	AAO05902.1	KQC17675.1	OAW47770.1	OAW85430.1	OAW43538.1	EJE39092.1	----------	OAW47974.1	EZI13404.1	EZI13433.1	EES59312.1	KEI47690.1	OAW58672.1	EGG73776.1	OAY93197.1	OAW50902.1	----------	OAW16628.1	KZG68897.1	OAW69731.1	EJE04448.1	EKS40657.1	----------	----------	----------	OAW31502.1	OAW38835.1	OAW37764.1	OAX27481.1
121	KDP68438.1	KTT79022.1	KTT59626.1	OAZ53125.1	OAZ51743.1	OAZ52434.1	OAY91918.1	OAY94382.1	OOD02905.1	EJE08795.1	EJD89567.1	EJE01621.1	KGY35634.1	EJE04698.1	EJD91617.1	EHM68275.1	EJE46665.1	EJE42271.1	EFE58332.1	KZK62055.1	AAO03951.1	KQC16988.1	OAW48924.1	OAW86090.1	OAW48166.1	EJE37329.1	OAW51091.1	OAW41760.1	EZI11483.1	EZI12944.1	EES59136.1	KEI47069.1	OAW57768.1	EGG73189.1	OAY94392.1	OAW55481.1	APT17200.1	OAW15439.1	KZG63536.1	OAW71907.1	EJE02793.1	EKS27463.1	AAW53619.1	OAW44910.1	KTW05624.1	OAW29338.1	OAW34651.1	OAW37302.1	OAX27567.1
122	KDP68436.1	KTT79021.1	KTT59625.1	OAZ53124.1	OAZ51742.1	OAZ52433.1	OAY91917.1	OAY94383.1	OOD02973.1	EJE08796.1	EJD89568.1	EJE01622.1	KGY35633.1	EJE04699.1	EJD91618.1	EHM68278.1	EJE46664.1	EJE42270.1	EFE58331.1	KZK62056.1	AAO03950.1	KQC16987.1	OAW48925.1	OAW86089.1	OAW48167.1	EJE37330.1	OAW51092.1	OAW41761.1	EZI11454.1	EZI12946.1	EES59135.1	KEI47070.1	OAW57769.1	EGG73188.1	OAY94391.1	OAW55480.1	APT17748.1	OAW15438.1	KZG63535.1	OAW71908.1	EJE02792.1	EKS27462.1	AAW53617.1	OAW44909.1	KTW05623.1	OAW29339.1	OAW34650.1	OAW37303.1	OAX27568.1
123	KDP68439.1	KTT79020.1	KTT59624.1	OAZ53123.1	OAZ51741.1	OAZ52432.1	OAY91916.1	OAY94384.1	OOD02906.1	EJE08797.1	EJD89569.1	EJE01623.1	KGY35632.1	EJE04700.1	EJD91619.1	EHM68276.1	EJE46663.1	EJE42269.1	EFE58330.1	KZK62057.1	AAO03949.1	KQC16986.1	OAW48926.1	OAW86088.1	OAW48168.1	EJE37331.1	OAW51093.1	OAW41762.1	EZI11495.1	EZI12949.1	EES59134.1	KEI47071.1	OAW57770.1	EGG73191.1	OAY94390.1	OAW55479.1	APT17201.1	OAW15437.1	KZG63534.1	OAW71909.1	EJE02791.1	EKS27461.1	AAW53616.1	OAW44908.1	KTW05622.1	OAW29340.1	OAW34649.1	OAW37304.1	OAX27569.1
124	KDP68441.1	KTT79019.1	KTT59623.1	OAZ53122.1	OAZ51740.1	OAZ52431.1	OAY91915.1	OAY94385.1	OOD02907.1	EJE08798.1	EJD89570.1	EJE01624.1	KGY35631.1	EJE04701.1	EJD91620.1	EHM68279.1	EJE46662.1	EJE42268.1	EFE58329.1	KZK62058.1	AAO03948.1	KQC16985.1	OAW48927.1	OAW86087.1	OAW48169.1	EJE37332.1	OAW51094.1	OAW41763.1	EZI11474.1	EZI12957.1	EES59133.1	KEI47072.1	OAW57771.1	EGG73187.1	OAY94389.1	OAW55478.1	APT17202.1	OAW15436.1	KZG63533.1	OAW71910.1	EJE02790.1	EKS27460.1	AAW53615.1	OAW44907.1	KTW05621.1	OAW29341.1	OAW34648.1	OAW37305.1	OAX27570.1
125	KDP68440.1	KTT79018.1	KTT59622.1	OAZ53121.1	OAZ51739.1	OAZ52430.1	OAY91914.1	OAY94386.1	OOD02908.1	EJE08799.1	EJD89571.1	EJE01625.1	KGY35630.1	EJE04702.1	EJD91621.1	EHM68277.1	EJE46661.1	EJE42267.1	EFE58328.1	KZK62059.1	AAO03947.1	KQC16984.1	OAW48928.1	OAW86086.1	OAW48170.1	EJE37333.1	OAW51095.1	OAW41764.1	EZI11492.1	EZI12952.1	EES59132.1	KEI47073.1	OAW57772.1	EGG73176.1	OAY94388.1	OAW55477.1	APT17203.1	OAW15435.1	KZG63532.1	OAW71911.1	EJE02789.1	EKS27459.1	AAW53607.1	OAW44906.1	KTW05620.1	OAW29342.1	OAW34647.1	OAW37306.1	OAX27571.1
126	KDP68437.1	KTT79032.1	KTT59621.1	OAZ53127.1	OAZ51746.1	OAZ52435.1	OAY91919.1	OAY94387.1	OOD02974.1	EJE08800.1	EJD89572.1	EJE01626.1	KGY35629.1	EJE04703.1	EJD91622.1	EHM68280.1	EJE46660.1	EJE42266.1	EFE58327.1	KZK62073.1	AAO03946.1	KQC16441.1	OAW48929.1	OAW86085.1	OAW48184.1	EJE37334.1	OAW51096.1	OAW41765.1	EZI11452.1	EZI12945.1	EES59131.1	KEI47074.1	OAW57773.1	EGG73178.1	OAY94393.1	OAW55482.1	APT17749.1	OAW15440.1	KZG63537.1	OAW71912.1	EJE02788.1	EKS27458.1	AAW53606.1	OAW44911.1	KTW05630.1	OAW29343.1	OAW34652.1	OAW37320.1	OAX27572.1
127	KDP68400.1	KTT82157.1	KTT60981.1	OAZ55820.1	OAZ52993.1	OAZ55486.1	OAY91784.1	OAY94019.1	OOD00114.1	EJE07696.1	EJD85762.1	EJE02173.1	KGY36635.1	EJE05549.1	EJD92379.1	EHM67528.1	EJE44926.1	EJE40658.1	EFE59810.1	KZK61015.1	AAO04917.1	KQC17603.1	OAW49237.1	OAW85911.1	OAW48428.1	EJE36984.1	OAW53289.1	OAW45113.1	EZI12612.1	EZI06742.1	EES58116.1	KEI46454.1	OAW61330.1	EGG71491.1	OAY96764.1	OAW52103.1	APT16168.1	OAW17454.1	KZG69376.1	OAW72700.1	EJE04005.1	EKS37856.1	AAW54585.1	OAW42436.1	KTW04660.1	OAW33617.1	OAW38505.1	OAW35143.1	OAX30209.1
128	KDP68392.1	KTT82156.1	KTT60982.1	OAZ55821.1	OAZ52992.1	OAZ55487.1	OAY91783.1	OAY94020.1	OOD00113.1	EJE07695.1	EJD85761.1	EJE02172.1	KGY36634.1	EJE05548.1	----------	EHM67526.1	EJE44925.1	EJE40657.1	EFE59811.1	KZK61016.1	AAO04916.1	KQC17602.1	OAW49238.1	OAW85910.1	OAW48429.1	EJE36983.1	OAW53288.1	OAW45114.1	EZI12597.1	EZI06735.1	EES58115.1	KEI46455.1	OAW61331.1	EGG71664.1	OAY96765.1	OAW52102.1	APT16169.1	OAW17455.1	KZG69377.1	OAW72701.1	EJE04004.1	EKS37855.1	AAW54577.1	OAW42437.1	KTW04659.1	OAW33618.1	OAW38504.1	OAW35144.1	OAX30210.1
129	KDP68399.1	KTT82155.1	KTT60983.1	OAZ55822.1	OAZ52991.1	OAZ55488.1	OAY91782.1	OAY94021.1	OOD00111.1	----------	EJD85760.1	EJE02171.1	KGY36633.1	EJE05547.1	EJD92378.1	EHM67523.1	EJE44924.1	EJE40656.1	EFE59812.1	KZK61017.1	AAO04914.1	KQC17601.1	OAW49239.1	OAW85909.1	OAW48430.1	EJE36982.1	OAW53287.1	OAW45115.1	EZI12599.1	EZI06723.1	EES58113.1	KEI46456.1	OAW61332.1	EGG71597.1	OAY96766.1	OAW52101.1	APT16170.1	OAW17456.1	KZG69378.1	OAW72702.1	EJE04003.1	EKS37854.1	AAW54575.1	OAW42438.1	KTW05490.1	OAW33619.1	OAW38503.1	OAW35145.1	OAX30211.1
130	KDP68395.1	KTT82154.1	KTT60984.1	OAZ55823.1	OAZ52990.1	OAZ55489.1	OAY91781.1	OAY94022.1	OOD00110.1	EJE07694.1	EJD85759.1	EJE02170.1	KGY36632.1	EJE05546.1	EJD92377.1	EHM67525.1	EJE44923.1	EJE40655.1	EFE59813.1	KZK61018.1	AAO04913.1	KQC17600.1	OAW49240.1	OAW85908.1	OAW48431.1	EJE36981.1	OAW53286.1	OAW45116.1	EZI12602.1	EZI06729.1	EES58112.1	KEI46457.1	OAW61333.1	EGG71486.1	OAY96767.1	OAW52100.1	APT16171.1	OAW17457.1	KZG69379.1	OAW72703.1	EJE04002.1	EKS37853.1	AAW54574.1	OAW42439.1	KTW05491.1	OAW33620.1	OAW38502.1	OAW35146.1	OAX30212.1
131	KDP68404.1	KTT82153.1	KTT60985.1	OAZ55824.1	OAZ52989.1	OAZ55490.1	OAY91780.1	OAY94023.1	OOD00109.1	EJE07693.1	EJD85758.1	EJE02169.1	KGY36631.1	EJE05545.1	EJD92376.1	EHM67524.1	EJE44922.1	EJE40654.1	EFE59814.1	KZK61019.1	AAO04912.1	KQC17599.1	OAW49241.1	OAW85907.1	OAW48432.1	EJE36980.1	OAW53285.1	OAW45117.1	EZI12593.1	EZI06725.1	EES58111.1	KEI46458.1	OAW61334.1	EGG71586.1	OAY96768.1	OAW52099.1	APT16172.1	OAW17458.1	KZG69380.1	OAW72704.1	EJE04001.1	EKS37852.1	AAW54573.1	OAW42440.1	KTW05492.1	OAW33621.1	OAW38501.1	OAW35147.1	OAX30213.1
132	KDP68382.1	KTT82152.1	KTT60986.1	OAZ55825.1	OAZ52988.1	OAZ55491.1	OAY91779.1	OAY94024.1	OOD00108.1	EJE07692.1	EJD85757.1	EJE02168.1	KGY36630.1	EJE05544.1	EJD92375.1	EHM67529.1	EJE44921.1	EJE40653.1	EFE59815.1	KZK61020.1	AAO04911.1	KQC17598.1	OAW49242.1	OAW85906.1	OAW48433.1	EJE36979.1	OAW53284.1	OAW45118.1	EZI12598.1	EZI06721.1	EES58110.1	KEI46459.1	OAW61335.1	EGG71496.1	OAY96769.1	OAW52098.1	APT16173.1	OAW17459.1	KZG69381.1	OAW72705.1	EJE04000.1	EKS37851.1	AAW54572.1	OAW42441.1	KTW05493.1	OAW33622.1	OAW38500.1	OAW35148.1	OAX30214.1
133	KDP68396.1	KTT82151.1	KTT60987.1	OAZ55826.1	OAZ52987.1	OAZ55492.1	OAY91778.1	OAY94025.1	OOD00107.1	EJE07691.1	EJD85756.1	EJE02167.1	KGY36629.1	EJE05543.1	EJD92374.1	EHM67527.1	EJE44920.1	EJE40652.1	EFE59816.1	KZK61021.1	AAO04910.1	KQC17597.1	OAW49243.1	OAW85905.1	OAW48434.1	EJE36978.1	OAW53283.1	OAW45119.1	EZI12595.1	EZI06748.1	EES58109.1	KEI46460.1	OAW61336.1	EGG71528.1	OAY96770.1	OAW52097.1	----------	OAW17460.1	KZG69382.1	OAW72706.1	EJE03999.1	EKS37850.1	AAW54571.1	OAW42442.1	KTW05494.1	OAW33623.1	OAW38499.1	OAW35149.1	OAX30215.1
134	KDP68388.1	KTT82150.1	KTT60988.1	OAZ55827.1	OAZ52986.1	OAZ55493.1	OAY91777.1	OAY94026.1	OOD00106.1	EJE07690.1	EJD85754.1	EJE02166.1	KGY36628.1	EJE06382.1	EJD92373.1	EHM69323.1	EJE44919.1	EJE40651.1	EFE59817.1	KZK61022.1	AAO04909.1	KQC17596.1	OAW49244.1	OAW85904.1	OAW48435.1	EJE36977.1	OAW53282.1	OAW45120.1	EZI12588.1	EZI06768.1	EES58108.1	KEI46461.1	OAW61337.1	EGG71478.1	OAY96771.1	OAW52096.1	APT16174.1	OAW17461.1	KZG69383.1	OAW72707.1	EJE03998.1	EKS39414.1	AAW54570.1	OAW42443.1	KTW05495.1	OAW33624.1	OAW38498.1	OAW35150.1	OAX30216.1
135	KDP68401.1	KTT82149.1	KTT60989.1	OAZ55828.1	OAZ52985.1	OAZ55494.1	OAY91776.1	OAY94027.1	OOD00105.1	EJE07689.1	EJD85753.1	EJE02165.1	KGY36627.1	EJE06381.1	EJD92372.1	EHM69399.1	EJE44918.1	EJE40650.1	EFE59818.1	KZK61023.1	AAO04908.1	KQC17595.1	OAW49245.1	OAW85903.1	OAW48436.1	EJE36976.1	OAW53281.1	OAW45121.1	EZI12592.1	EZI06738.1	EES58107.1	KEI46462.1	OAW61338.1	EGG71550.1	OAY96772.1	OAW52095.1	APT16175.1	OAW17462.1	KZG69384.1	OAW72708.1	EJE03997.1	EKS39413.1	AAW54563.1	OAW42444.1	KTW05496.1	OAW33625.1	OAW38497.1	OAW35151.1	OAX30217.1
136	KDP68385.1	KTT82148.1	KTT60990.1	OAZ55829.1	OAZ52984.1	OAZ55495.1	OAY91775.1	OAY94028.1	OOD00104.1	EJE07688.1	EJD85752.1	EJE02164.1	KGY36626.1	EJE06380.1	EJD92371.1	EHM69500.1	EJE44917.1	EJE40649.1	EFE59819.1	KZK61024.1	AAO04907.1	KQC17594.1	OAW49246.1	OAW85902.1	OAW48437.1	EJE36975.1	OAW53280.1	OAW45122.1	EZI12609.1	EZI06756.1	EES58106.1	KEI46463.1	OAW61339.1	EGG71500.1	OAY96773.1	OAW52094.1	APT16176.1	OAW17463.1	KZG69385.1	OAW72709.1	EJE03996.1	EKS39412.1	AAW54562.1	OAW42445.1	KTW05497.1	OAW33626.1	OAW38496.1	OAW35152.1	OAX30218.1
137	KDP68397.1	KTT82147.1	KTT60991.1	OAZ55830.1	OAZ52983.1	OAZ55496.1	OAY91774.1	OAY94029.1	OOD00103.1	EJE07687.1	EJD85751.1	EJE02163.1	KGY36625.1	EJE06379.1	EJD92370.1	EHM69240.1	EJE44916.1	EJE40648.1	EFE59820.1	KZK61889.1	AAO04906.1	KQC17593.1	OAW49247.1	OAW85901.1	OAW48438.1	EJE36974.1	OAW53279.1	OAW45123.1	EZI12601.1	EZI06743.1	EES58105.1	----------	OAW61340.1	EGG71600.1	OAY96774.1	OAW57633.1	APT16177.1	OAW17464.1	KZG69386.1	OAW72710.1	EJE03995.1	EKS39411.1	AAW54561.1	OAW42446.1	KTW05498.1	OAW33627.1	OAW38495.1	OAW35153.1	OAX30219.1
138	KDP68406.1	KTT82146.1	KTT60992.1	OAZ55831.1	OAZ52982.1	OAZ55497.1	OAY91773.1	OAY94030.1	OOD00102.1	EJE07686.1	EJD87242.1	EJE02162.1	KGY36624.1	EJE06378.1	EJD92369.1	EHM69276.1	EJE44915.1	EJE40647.1	EFE59821.1	KZK61890.1	AAO04905.1	KQC17592.1	OAW49248.1	OAW85900.1	OAW48439.1	EJE36973.1	OAW53278.1	OAW45124.1	EZI12568.1	EZI06765.1	EES58104.1	KEI46464.1	OAW61341.1	EGG71529.1	OAY96775.1	OAW57632.1	APT16178.1	OAW17465.1	KZG69387.1	OAW72711.1	EJE03994.1	EKS39410.1	AAW54560.1	OAW42447.1	KTW05499.1	OAW33628.1	OAW38494.1	OAW35154.1	OAX30220.1
139	KDP68389.1	KTT82145.1	KTT60993.1	OAZ55832.1	OAZ52981.1	OAZ55498.1	OAY91772.1	OAY94031.1	OOD00101.1	EJE07685.1	EJD87241.1	EJE02161.1	KGY36623.1	EJE06377.1	EJD92368.1	EHM69221.1	EJE44914.1	EJE40646.1	EFE59822.1	KZK61891.1	AAO04904.1	KQC17591.1	OAW49249.1	OAW85899.1	OAW48440.1	EJE36972.1	OAW53277.1	OAW45125.1	EZI12578.1	EZI06726.1	EES58103.1	KEI46465.1	OAW61342.1	EGG71688.1	OAY96776.1	OAW57631.1	APT16179.1	OAW17466.1	KZG69388.1	OAW72712.1	EJE03993.1	EKS39409.1	AAW54559.1	OAW42448.1	KTW05500.1	OAW33629.1	OAW38493.1	OAW35155.1	OAX30221.1
140	KDP68387.1	KTT82144.1	KTT60994.1	OAZ55833.1	OAZ52980.1	OAZ55499.1	OAY91771.1	OAY94032.1	OOD00100.1	----------	EJD87240.1	EJE02160.1	KGY36622.1	EJE06376.1	EJD92367.1	EHM69488.1	EJE44913.1	EJE40645.1	EFE59823.1	KZK61892.1	AAO04903.1	KQC17590.1	OAW49250.1	OAW85898.1	OAW48441.1	EJE36971.1	OAW53276.1	OAW45126.1	EZI12606.1	EZI06759.1	----------	KEI46466.1	OAW61343.1	EGG71539.1	OAY96777.1	OAW57630.1	APT16180.1	OAW17467.1	KZG69389.1	OAW72713.1	EJE03992.1	EKS39408.1	AAW54558.1	OAW42449.1	KTW05501.1	OAW33630.1	OAW38492.1	OAW35156.1	OAX30222.1
141	KDP68386.1	KTT82143.1	KTT60995.1	OAZ55834.1	OAZ52979.1	OAZ55500.1	OAY91770.1	OAY94033.1	OOD00099.1	EJE07684.1	EJD87239.1	----------	KGY36621.1	EJE06375.1	EJD92366.1	EHM69366.1	EJE44912.1	EJE40644.1	EFE59824.1	KZK61893.1	AAO04902.1	KQC17589.1	OAW49251.1	OAW85897.1	OAW48442.1	EJE36970.1	OAW53275.1	OAW45127.1	EZI12605.1	EZI06714.1	EES58102.1	KEI46467.1	OAW61344.1	EGG71473.1	OAY96778.1	OAW57629.1	APT16181.1	OAW17468.1	KZG69390.1	OAW72714.1	EJE03991.1	EKS39407.1	AAW54557.1	OAW42450.1	KTW05502.1	OAW33631.1	OAW38491.1	OAW35157.1	OAX30223.1
142	KDP68391.1	KTT82142.1	KTT60996.1	OAZ55835.1	OAZ52978.1	OAZ55501.1	OAY91769.1	OAY94034.1	OOD00098.1	EJE07683.1	EJD87238.1	EJE02159.1	KGY36620.1	EJE06374.1	EJD92365.1	EHM69464.1	EJE44911.1	EJE40643.1	EFE59825.1	KZK61894.1	AAO04901.1	KQC17588.1	OAW49252.1	OAW85896.1	OAW48443.1	EJE36969.1	OAW53274.1	OAW45128.1	EZI12590.1	EZI06739.1	EES58101.1	KEI46468.1	OAW61345.1	EGG71682.1	OAY96779.1	OAW57628.1	APT16182.1	OAW17469.1	KZG69391.1	OAW72715.1	EJE03990.1	EKS39406.1	AAW54556.1	OAW42451.1	KTW05503.1	OAW33632.1	OAW38490.1	OAW35158.1	OAX30224.1
143	KDP68403.1	KTT82141.1	KTT60997.1	OAZ55836.1	OAZ52977.1	OAZ55502.1	OAY91768.1	OAY94035.1	OOD00097.1	EJE07682.1	EJD87237.1	EJE02158.1	KGY36619.1	EJE06373.1	EJD92364.1	EHM69351.1	EJE44910.1	EJE40642.1	EFE59826.1	KZK61895.1	AAO04900.1	KQC17587.1	OAW49253.1	OAW85895.1	OAW48444.1	EJE36968.1	OAW53273.1	OAW45129.1	EZI12583.1	EZI06766.1	EES58100.1	KEI46469.1	OAW61346.1	EGG71479.1	OAY96780.1	OAW57627.1	APT16183.1	OAW17470.1	KZG69392.1	OAW72716.1	EJE03989.1	EKS39405.1	AAW54547.1	OAW42452.1	KTW05504.1	OAW33633.1	OAW38489.1	OAW35159.1	OAX30225.1
144	KDP68393.1	KTT82140.1	KTT60998.1	OAZ55837.1	OAZ52976.1	OAZ55503.1	OAY91767.1	OAY94036.1	OOD00096.1	EJE07681.1	EJD87236.1	EJE02157.1	KGY36618.1	EJE06372.1	EJD92363.1	EHM69237.1	EJE44909.1	EJE40641.1	EFE59827.1	KZK61896.1	AAO04899.1	KQC17586.1	OAW49254.1	OAW85894.1	OAW48445.1	EJE36967.1	OAW53272.1	OAW45130.1	EZI12585.1	EZI06745.1	EES58099.1	KEI46470.1	OAW61347.1	EGG71514.1	OAY96781.1	OAW57626.1	APT16184.1	OAW17471.1	KZG69393.1	OAW72717.1	EJE03988.1	EKS39404.1	AAW54546.1	OAW42453.1	KTW05505.1	OAW33634.1	OAW38488.1	OAW35160.1	OAX30226.1
145	KDP68383.1	KTT82139.1	KTT60999.1	OAZ55838.1	OAZ52975.1	OAZ55504.1	OAY91766.1	OAY94037.1	OOD00095.1	EJE07680.1	EJD87235.1	EJE02156.1	KGY36617.1	EJE06371.1	EJD92362.1	EHM69511.1	EJE44908.1	EJE40640.1	EFE59828.1	KZK61897.1	AAO04898.1	KQC17585.1	OAW49255.1	OAW85893.1	OAW48446.1	EJE36966.1	OAW53271.1	OAW45131.1	EZI12574.1	EZI06753.1	EES58098.1	KEI46471.1	OAW61348.1	EGG71589.1	OAY96782.1	OAW57625.1	APT16185.1	OAW17472.1	KZG69394.1	OAW72718.1	EJE03987.1	EKS39403.1	AAW54545.1	OAW42454.1	KTW05506.1	OAW33635.1	OAW38487.1	OAW35161.1	OAX30227.1
146	KDP68402.1	KTT82138.1	KTT61000.1	OAZ55839.1	OAZ52974.1	OAZ55505.1	OAY91765.1	OAY94038.1	OOD00094.1	EJE07679.1	EJD87234.1	EJE02155.1	KGY36616.1	EJE06370.1	EJD92361.1	EHM69418.1	EJE44907.1	EJE40639.1	EFE59829.1	KZK61898.1	AAO04897.1	KQC17584.1	OAW49256.1	OAW85892.1	OAW48447.1	EJE36965.1	OAW53270.1	OAW45132.1	EZI12614.1	EZI06754.1	----------	KEI46472.1	OAW61349.1	EGG71510.1	OAY96783.1	OAW57624.1	APT16186.1	OAW17473.1	KZG69395.1	OAW72719.1	EJE03986.1	EKS39402.1	AAW54544.1	OAW42455.1	KTW05507.1	OAW33636.1	OAW38486.1	OAW35162.1	OAX30228.1
147	KDP68384.1	KTT82137.1	KTT61001.1	OAZ55840.1	OAZ52973.1	OAZ55506.1	OAY91764.1	OAY94039.1	OOD00093.1	EJE07678.1	EJD87233.1	EJE02154.1	KGY36615.1	EJE06369.1	EJD92360.1	EHM69477.1	EJE44906.1	EJE40638.1	EFE59830.1	KZK58201.1	AAO04896.1	KQC17583.1	OAW49257.1	OAW85891.1	OAW48448.1	EJE36964.1	OAW53269.1	OAW45133.1	EZI12569.1	EZI06767.1	EES58097.1	KEI46473.1	OAW61350.1	EGG71595.1	OAY96784.1	OAW57623.1	APT16187.1	OAW17474.1	KZG69396.1	OAW72720.1	EJE03985.1	EKS39401.1	AAW54543.1	OAW42456.1	KTW05508.1	OAW33637.1	OAW38485.1	OAW35163.1	OAX30229.1
148	KDP68405.1	KTT82136.1	KTT61002.1	OAZ55841.1	OAZ52972.1	OAZ55507.1	OAY91763.1	OAY94040.1	OOD00092.1	EJE07677.1	EJD87232.1	EJE02153.1	KGY36614.1	EJE06368.1	EJD92359.1	EHM69501.1	EJE44905.1	EJE40637.1	EFE59831.1	KZK58200.1	AAO04895.1	KQC17582.1	OAW49258.1	OAW85890.1	OAW48449.1	EJE36963.1	OAW53268.1	OAW45134.1	EZI12596.1	EZI06724.1	----------	KEI46474.1	OAW61351.1	EGG71609.1	OAY96785.1	OAW57622.1	APT16188.1	OAW17475.1	KZG69397.1	OAW72721.1	EJE03984.1	EKS39400.1	AAW54542.1	OAW42457.1	KTW05509.1	OAW33638.1	OAW38484.1	OAW35164.1	OAX30230.1
149	KDP68398.1	KTT82135.1	KTT61003.1	OAZ55842.1	OAZ52971.1	OAZ55508.1	OAY91762.1	OAY94041.1	OOD00091.1	EJE07676.1	EJD87231.1	EJE02152.1	KGY36613.1	EJE06367.1	EJD92358.1	EHM69315.1	EJE44904.1	EJE40636.1	EFE59832.1	KZK58199.1	AAO04894.1	KQC17581.1	OAW49259.1	OAW85889.1	OAW48450.1	EJE36962.1	OAW53267.1	OAW45135.1	EZI12611.1	EZI06762.1	----------	KEI46475.1	OAW61352.1	EGG71467.1	OAY96786.1	OAW57621.1	APT16189.1	OAW17476.1	KZG69398.1	OAW72722.1	EJE03983.1	EKS39399.1	AAW54541.1	OAW42458.1	KTW05510.1	OAW33639.1	OAW38483.1	OAW35165.1	OAX30231.1
150	KDP68390.1	KTT82134.1	KTT61004.1	OAZ55843.1	OAZ52970.1	OAZ55509.1	OAY91761.1	OAY94042.1	OOD00090.1	EJE07675.1	EJD87230.1	EJE02151.1	KGY36612.1	EJE06366.1	EJD92357.1	EHM69196.1	EJE44903.1	EJE40635.1	EFE59833.1	KZK58198.1	AAO04893.1	KQC17580.1	OAW49260.1	OAW85888.1	OAW48451.1	EJE36961.1	OAW53266.1	OAW45136.1	EZI12608.1	EZI06760.1	----------	KEI46476.1	OAW61353.1	EGG71583.1	OAY96787.1	OAW57620.1	APT16190.1	OAW17477.1	KZG69399.1	OAW72723.1	EJE03982.1	EKS39398.1	AAW54540.1	OAW42459.1	KTW05511.1	OAW33640.1	OAW38482.1	OAW35166.1	OAX30232.1
151	KDP68394.1	KTT82133.1	KTT61005.1	OAZ55844.1	OAZ52969.1	OAZ55510.1	OAY91760.1	OAY94043.1	OOD00089.1	EJE07674.1	EJD87229.1	EJE02150.1	KGY36611.1	EJE06365.1	EJD92356.1	EHM69379.1	EJE44902.1	EJE40634.1	EFE59834.1	KZK58197.1	AAO04892.1	KQC17579.1	OAW49261.1	OAW85887.1	OAW48452.1	EJE36960.1	OAW53265.1	OAW45137.1	EZI12603.1	EZI06717.1	EES58096.1	KEI46477.1	OAW61354.1	EGG71656.1	OAY96788.1	OAW57619.1	APT16191.1	OAW17478.1	KZG69400.1	OAW72724.1	EJE03981.1	EKS39397.1	AAW54531.1	OAW42460.1	KTW05512.1	OAW33641.1	OAW38481.1	OAW35167.1	OAX30233.1
152	KDP68351.1	KTT80980.1	KTT58006.1	OAZ56807.1	OAZ59243.1	OAZ57805.1	OAY97204.1	OAY91376.1	OOD03613.1	EJE07812.1	EJD86642.1	EJE00418.1	KGY35482.1	EJE06052.1	EJD91814.1	EHM69932.1	EJE43924.1	EJE40132.1	EFE58609.1	KZK62639.1	AAO05998.1	KQC20518.1	OAW50307.1	OAW90345.1	OAW45643.1	EJE38065.1	OAW54799.1	OAW48087.1	EZI13227.1	EZI05251.1	EES57822.1	KEI47247.1	OAW59783.1	EGG72369.1	OAY94962.1	OAW55255.1	APT17348.1	OAW14741.1	KZG68849.1	OAW70047.1	EJE03397.1	EKS31558.1	AAW53453.1	OAW43681.1	KTW05329.1	OAW32804.1	----------	OAW34209.1	OAX28968.1
153	KDP68348.1	KTT80979.1	KTT58007.1	OAZ56806.1	OAZ59244.1	OAZ57804.1	OAY97205.1	OAY91375.1	OOD03614.1	EJE07811.1	EJD86641.1	EJE00417.1	KGY35481.1	EJE06051.1	EJD91813.1	EHM69948.1	EJE43923.1	EJE40133.1	EFE58608.1	KZK62640.1	AAO05999.1	KQC20517.1	OAW50308.1	OAW90346.1	OAW45642.1	EJE38064.1	OAW54798.1	OAW48088.1	EZI13303.1	EZI05235.1	EES57823.1	KEI47248.1	OAW59784.1	EGG72316.1	OAY94961.1	OAW55254.1	APT17349.1	OAW14742.1	KZG68848.1	OAW70046.1	EJE03398.1	EKS31557.1	AAW53452.1	OAW43682.1	KTW05328.1	OAW32803.1	----------	OAW34208.1	OAX28969.1
154	KDP68347.1	KTT80978.1	KTT58008.1	OAZ56805.1	OAZ59245.1	OAZ57803.1	OAY97206.1	OAY91374.1	OOD03615.1	EJE07810.1	EJD86640.1	EJE00416.1	KGY35480.1	EJE06050.1	EJD91812.1	EHM69946.1	EJE43922.1	EJE40134.1	EFE58607.1	KZK62641.1	AAO06000.1	KQC20516.1	OAW50309.1	OAW90347.1	OAW45641.1	EJE38063.1	OAW54797.1	OAW48089.1	EZI13326.1	EZI05245.1	EES57824.1	KEI47249.1	OAW59785.1	EGG72402.1	OAY94960.1	OAW55253.1	APT17350.1	OAW14743.1	KZG68847.1	OAW70045.1	EJE03399.1	EKS31556.1	AAW53451.1	OAW43683.1	KTW05327.1	OAW32802.1	----------	OAW34207.1	OAX29170.1
155	KDP68350.1	KTT80977.1	KTT58009.1	OAZ56804.1	OAZ59246.1	OAZ57802.1	OAY97207.1	OAY91373.1	OOD03616.1	EJE07809.1	EJD86639.1	EJE00415.1	KGY35479.1	EJE06049.1	EJD91811.1	EHM69941.1	EJE43921.1	EJE40135.1	EFE58606.1	KZK62642.1	AAO06001.1	KQC20515.1	OAW50310.1	OAW90348.1	OAW45640.1	EJE38062.1	OAW54796.1	OAW48090.1	EZI13306.1	EZI05257.1	EES57825.1	KEI47250.1	OAW59786.1	EGG72322.1	OAY94959.1	OAW55252.1	APT17351.1	OAW14744.1	KZG68846.1	OAW70044.1	EJE03400.1	EKS31555.1	AAW53450.1	OAW43684.1	KTW05326.1	OAW32801.1	----------	OAW34206.1	OAX29169.1
156	KDP68346.1	KTT80976.1	KTT58010.1	OAZ56803.1	OAZ59247.1	OAZ57801.1	OAY97208.1	OAY91372.1	OOD03618.1	EJE07808.1	EJD86638.1	EJE00414.1	KGY35478.1	EJE06048.1	EJD91810.1	EHM69934.1	EJE43919.1	EJE40137.1	EFE58604.1	KZK62643.1	AAO06003.1	KQC20514.1	OAW50311.1	OAW90349.1	OAW45639.1	EJE38061.1	OAW54795.1	OAW48091.1	EZI13291.1	EZI05255.1	EES57826.1	KEI47251.1	OAW59787.1	EGG72394.1	OAY94958.1	OAW55251.1	APT17353.1	OAW14745.1	KZG68845.1	OAW70043.1	EJE03401.1	EKS31554.1	AAW53448.1	OAW43685.1	KTW05325.1	OAW32800.1	----------	OAW34205.1	OAX29168.1
157	KDP68349.1	KTT80975.1	KTT58011.1	OAZ56802.1	OAZ59248.1	OAZ57800.1	OAY97209.1	OAY91371.1	OOD03620.1	EJE07807.1	EJD86637.1	EJE00413.1	KGY35477.1	EJE06047.1	EJD91809.1	EHM69938.1	EJE43918.1	EJE40138.1	EFE58603.1	KZK62644.1	AAO06005.1	KQC20513.1	OAW50312.1	OAW90350.1	OAW45638.1	EJE38060.1	OAW54794.1	OAW48092.1	EZI13263.1	EZI05237.1	EES57828.1	KEI47252.1	OAW59788.1	EGG72429.1	OAY94957.1	OAW55250.1	APT17355.1	OAW14746.1	KZG68844.1	OAW70042.1	EJE03402.1	EKS31553.1	AAW53445.1	OAW43686.1	KTW05324.1	OAW32799.1	----------	OAW34204.1	OAX29167.1
158	KDP68234.1	KTT81817.1	KTT58326.1	OAZ55398.1	OAZ52646.1	OAZ54352.1	OAY94447.1	OAY92867.1	OOC99602.1	EJE09438.1	EJD89025.1	EJD99946.1	KGY35972.1	EJE04955.1	EJD93237.1	EHM66634.1	EJE46119.1	EJE41802.1	EFE57997.1	KZK56251.1	AAO04247.1	KQC16442.1	OAW50804.1	OAW89864.1	OAW43909.1	EJE37595.1	OAW52017.1	OAW46166.1	EZI14627.1	EZI09728.1	EES58868.1	KEI47111.1	OAW58493.1	EGG73840.1	OAY92255.1	OAW52563.1	APT16848.1	OAW17391.1	KZG67205.1	OAW70290.1	EJE07582.1	EKS40747.1	AAW53905.1	OAW43042.1	KTW06322.1	OAW31127.1	OAW36085.1	OAW36635.1	OAX27641.1
159	KDP68222.1	KTT81816.1	KTT58327.1	OAZ55399.1	OAZ52645.1	OAZ54353.1	OAY94446.1	OAY92866.1	OOC99603.1	EJE09439.1	EJD89024.1	EJD99947.1	KGY35971.1	EJE04956.1	EJD93238.1	EHM66683.1	EJE46118.1	EJE41801.1	EFE57996.1	KZK56252.1	AAO04246.1	KQC16463.1	OAW50803.1	OAW89865.1	OAW43908.1	EJE37596.1	OAW52016.1	OAW46165.1	EZI14549.1	EZI09744.1	EES58867.1	KEI47112.1	OAW58492.1	EGG73853.1	OAY92256.1	OAW52564.1	APT16849.1	OAW17392.1	KZG67204.1	OAW70289.1	EJE07583.1	EKS40746.1	AAW53904.1	OAW43043.1	KTW06323.1	OAW31128.1	OAW36086.1	OAW36634.1	OAX27642.1
160	KDP68244.1	KTT81815.1	KTT58328.1	OAZ55400.1	OAZ52644.1	OAZ54354.1	OAY94445.1	OAY92865.1	OOC99604.1	EJE09440.1	EJD89023.1	EJD99948.1	KGY35970.1	EJE04957.1	EJD93239.1	EHM66592.1	EJE46117.1	EJE41800.1	EFE57995.1	KZK56253.1	AAO04245.1	KQC16462.1	OAW50802.1	OAW89866.1	OAW43907.1	EJE37597.1	OAW52015.1	OAW46164.1	EZI14613.1	EZI09711.1	EES58866.1	KEI47113.1	OAW58491.1	EGG73832.1	OAY92257.1	OAW52565.1	APT16850.1	OAW17393.1	KZG67203.1	OAW70288.1	EJE07584.1	EKS40745.1	AAW53903.1	OAW43044.1	KTW06324.1	OAW31129.1	OAW36087.1	OAW36633.1	OAX27643.1
161	KDP68243.1	KTT81814.1	KTT58329.1	OAZ55401.1	OAZ52643.1	OAZ54355.1	OAY94444.1	OAY92864.1	OOC99605.1	EJE09441.1	EJD89022.1	EJD99949.1	KGY35969.1	EJE04958.1	EJD93240.1	EHM66651.1	EJE46116.1	EJE41799.1	EFE57994.1	KZK56254.1	AAO04244.1	KQC16461.1	OAW50801.1	OAW89867.1	OAW43906.1	EJE37598.1	OAW52014.1	OAW46163.1	EZI14569.1	EZI09718.1	EES58865.1	KEI47114.1	OAW58490.1	EGG73860.1	OAY92258.1	OAW52566.1	APT16851.1	OAW17394.1	KZG67202.1	OAW70287.1	EJE07585.1	EKS40744.1	AAW53942.1	OAW43045.1	KTW06325.1	OAW31130.1	OAW36088.1	OAW36632.1	OAX27644.1
162	KDP68223.1	KTT81813.1	KTT58330.1	OAZ55402.1	OAZ52642.1	OAZ54356.1	OAY94443.1	OAY92863.1	OOC99606.1	EJE09442.1	EJD89021.1	EJD99950.1	KGY35968.1	----------	EJD93241.1	EHM66558.1	EJE46115.1	EJE41798.1	EFE57993.1	KZK56255.1	AAO04243.1	KQC16460.1	OAW50800.1	OAW89868.1	OAW43905.1	EJE37599.1	OAW52013.1	OAW46162.1	EZI14628.1	EZI09725.1	EES58864.1	KEI47115.1	OAW58489.1	EGG73855.1	OAY92259.1	OAW52567.1	APT16852.1	OAW17395.1	KZG67201.1	OAW70286.1	EJE07586.1	EKS40743.1	AAW53941.1	OAW43046.1	KTW06326.1	OAW31131.1	OAW36089.1	OAW36631.1	OAX27645.1
163	KDP68235.1	KTT81812.1	KTT58331.1	OAZ55403.1	OAZ52641.1	OAZ54357.1	OAY94442.1	OAY92862.1	OOC99607.1	EJE09443.1	EJD89020.1	EJD99951.1	KGY35967.1	EJE04959.1	EJD93242.1	EHM66591.1	EJE46114.1	EJE41797.1	EFE57992.1	KZK56256.1	AAO04242.1	KQC16425.1	OAW50799.1	OAW89869.1	OAW43904.1	EJE37600.1	OAW52012.1	OAW46161.1	EZI14548.1	EZI09742.1	EES58863.1	KEI47116.1	OAW58488.1	EGG73868.1	OAY92260.1	OAW52568.1	APT16853.1	OAW17396.1	KZG67200.1	OAW70285.1	EJE07587.1	EKS40742.1	AAW53940.1	OAW43047.1	KTW06327.1	OAW31132.1	OAW36090.1	OAW36630.1	OAX27646.1
164	KDP68242.1	KTT81811.1	KTT58332.1	OAZ55404.1	OAZ52640.1	OAZ54358.1	OAY94441.1	OAY92861.1	OOC99608.1	EJE09444.1	EJD89019.1	EJD99952.1	KGY35966.1	EJE04960.1	EJD93243.1	EHM66677.1	EJE46113.1	EJE41796.1	EFE57991.1	KZK56257.1	AAO04241.1	KQC16426.1	OAW50798.1	OAW89870.1	OAW43903.1	EJE37601.1	OAW52011.1	OAW46160.1	EZI14551.1	EZI09713.1	EES58862.1	KEI47117.1	OAW58487.1	EGG73821.1	OAY92261.1	OAW52569.1	APT16854.1	OAW17397.1	KZG67199.1	OAW70284.1	EJE07588.1	EKS40741.1	AAW53939.1	OAW43048.1	KTW06328.1	OAW31133.1	OAW36091.1	OAW36629.1	OAX27647.1
165	KDP68255.1	KTT81810.1	KTT58333.1	OAZ55405.1	OAZ52639.1	OAZ54359.1	OAY94440.1	OAY92860.1	OOC99609.1	EJE09445.1	EJD89018.1	EJD99953.1	KGY35965.1	EJE04961.1	EJD93244.1	EHM66569.1	EJE46112.1	EJE41795.1	EFE57990.1	KZK56258.1	AAO04240.1	KQC16436.1	OAW50797.1	OAW89871.1	OAW43902.1	EJE37602.1	OAW52010.1	OAW46159.1	EZI14566.1	EZI09727.1	EES58861.1	KEI47118.1	OAW58486.1	EGG73817.1	OAY92262.1	OAW52570.1	APT16855.1	OAW17398.1	KZG67198.1	OAW70283.1	EJE07589.1	EKS40740.1	AAW53938.1	OAW43049.1	KTW06329.1	OAW31134.1	OAW36092.1	OAW36628.1	OAX27648.1
166	KDP68252.1	KTT81809.1	KTT58334.1	OAZ55406.1	OAZ52638.1	OAZ54360.1	OAY94439.1	OAY92859.1	OOC99610.1	EJE09446.1	EJD89017.1	EJD99954.1	KGY35964.1	EJE04962.1	EJD93245.1	EHM66686.1	EJE46111.1	EJE41794.1	EFE57989.1	KZK56259.1	AAO04239.1	KQC16427.1	OAW50796.1	OAW89872.1	OAW43901.1	EJE37603.1	OAW52009.1	OAW46158.1	EZI14557.1	EZI09724.1	EES58860.1	KEI47119.1	OAW58485.1	EGG73867.1	OAY92263.1	OAW52571.1	APT16856.1	OAW17399.1	KZG67197.1	OAW70282.1	EJE07590.1	EKS40739.1	AAW53930.1	OAW43050.1	KTW06330.1	OAW31135.1	OAW36093.1	OAW36627.1	OAX27649.1
167	KDP68261.1	KTT81808.1	KTT58335.1	OAZ55407.1	OAZ52637.1	OAZ54361.1	OAY94438.1	OAY92858.1	OOC99611.1	EJE09447.1	EJD89016.1	EJD99955.1	KGY35963.1	EJE04963.1	EJD93246.1	EHM66688.1	EJE46110.1	EJE41793.1	EFE57988.1	KZK56260.1	AAO04238.1	KQC16428.1	OAW50795.1	OAW89873.1	OAW43900.1	EJE37604.1	OAW52008.1	OAW46157.1	EZI14578.1	EZI09733.1	EES58859.1	KEI47120.1	OAW58484.1	EGG73833.1	OAY92264.1	OAW52572.1	APT16857.1	OAW17400.1	KZG67196.1	OAW70281.1	EJE07591.1	EKS40738.1	AAW53929.1	OAW43051.1	KTW06331.1	OAW31136.1	OAW36094.1	OAW36626.1	OAX27650.1
168	KDP68256.1	KTT81807.1	KTT58336.1	OAZ55408.1	OAZ52636.1	OAZ54362.1	OAY94437.1	OAY92857.1	OOC99612.1	EJE09448.1	EJD89015.1	EJD99956.1	KGY35962.1	EJE04964.1	EJD93247.1	EHM66577.1	EJE46109.1	EJE41792.1	EFE57987.1	KZK56261.1	AAO04237.1	KQC16429.1	OAW50794.1	OAW89874.1	OAW43899.1	EJE37605.1	OAW52007.1	OAW46156.1	EZI14543.1	EZI09741.1	EES58858.1	KEI47121.1	OAW58483.1	EGG73865.1	OAY92265.1	OAW52573.1	APT16858.1	OAW17401.1	KZG67195.1	OAW70280.1	EJE07592.1	EKS40737.1	AAW53928.1	OAW43052.1	KTW06332.1	OAW31137.1	OAW36095.1	OAW36625.1	OAX27651.1
169	KDP68241.1	KTT81806.1	KTT62144.1	OAZ55409.1	OAZ52635.1	OAZ54363.1	OAY94436.1	OAY92856.1	OOC99613.1	EJE09449.1	EJD89014.1	EJD99957.1	KGY35961.1	EJE04966.1	EJD93249.1	EHM66638.1	EJE46108.1	EJE41791.1	EFE57986.1	KZK56262.1	AAO04236.1	KQC16457.1	OAW50793.1	OAW89875.1	OAW43898.1	EJE37606.1	OAW52006.1	OAW46155.1	EZI14574.1	EZI09745.1	EES58857.1	KEI47122.1	OAW58482.1	EGG73828.1	OAY92266.1	OAW52574.1	APT16859.1	OAW17402.1	KZG67194.1	OAW70279.1	EJE07594.1	EKS40736.1	AAW53927.1	OAW43053.1	KTW06333.1	OAW31138.1	OAW36096.1	OAW36624.1	OAX27652.1
170	KDP68247.1	KTT81805.1	KTT62143.1	OAZ55410.1	OAZ52634.1	OAZ54364.1	OAY94435.1	OAY92855.1	OOC99614.1	EJE09450.1	EJD89013.1	EJD99958.1	KGY35960.1	EJE04967.1	EJD93250.1	EHM66562.1	EJE46107.1	EJE41790.1	EFE57985.1	KZK56263.1	AAO04235.1	KQC16763.1	OAW50792.1	OAW89876.1	OAW43897.1	EJE37607.1	OAW52005.1	OAW46154.1	EZI14546.1	EZI09735.1	EES58856.1	KEI47123.1	OAW58481.1	EGG73812.1	OAY92267.1	OAW52575.1	APT16860.1	OAW17403.1	KZG67193.1	OAW70278.1	EJE07595.1	EKS40735.1	AAW53926.1	OAW43054.1	KTW06334.1	OAW31139.1	OAW36097.1	OAW36623.1	OAX27653.1
171	KDP68232.1	KTT81804.1	KTT62142.1	OAZ55411.1	OAZ52633.1	OAZ54365.1	OAY94434.1	OAY92854.1	OOC99615.1	EJE09451.1	EJD89012.1	EJD99959.1	KGY35959.1	EJE04968.1	EJD93251.1	EHM66635.1	EJE46106.1	EJE41789.1	EFE57984.1	KZK56264.1	AAO04234.1	KQC16762.1	OAW50791.1	OAW89877.1	OAW43896.1	EJE37608.1	OAW52004.1	OAW46153.1	EZI14589.1	EZI09723.1	EES58855.1	KEI47124.1	OAW58480.1	EGG73816.1	OAY92268.1	OAW52576.1	APT16861.1	OAW17404.1	KZG67192.1	OAW70277.1	EJE07596.1	EKS40734.1	AAW53925.1	OAW43055.1	KTW06335.1	OAW31140.1	OAW36098.1	OAW36622.1	OAX27654.1
172	KDP68220.1	KTT81803.1	KTT62141.1	OAZ55412.1	OAZ52632.1	OAZ54366.1	OAY94433.1	OAY92853.1	OOC99616.1	EJE09452.1	EJD89011.1	EJD99960.1	KGY35958.1	EJE04969.1	EJD93252.1	EHM66590.1	EJE46105.1	EJE41788.1	EFE57983.1	KZK56265.1	AAO04233.1	KQC16761.1	OAW50790.1	OAW89878.1	OAW43895.1	EJE37609.1	OAW52003.1	OAW46152.1	EZI14608.1	EZI09715.1	EES58854.1	KEI47125.1	OAW58479.1	EGG73866.1	OAY92269.1	OAW52577.1	APT16862.1	OAW17405.1	KZG67191.1	OAW70276.1	EJE07597.1	EKS40733.1	AAW53924.1	OAW43056.1	KTW06336.1	OAW31141.1	OAW36099.1	OAW36621.1	OAX27655.1
173	KDP68226.1	KTT82066.1	KTT62146.1	OAZ55453.1	OAZ52649.1	OAZ54407.1	OAY94449.1	OAY92884.1	OOC99617.1	EJE09453.1	EJD89010.1	EJD99961.1	KGY37448.1	EJE04970.1	EJD93253.1	EHM66676.1	EJE46104.1	EJE41787.1	EFE57982.1	KZK59388.1	AAO04232.1	KQC17548.1	OAW50821.1	OAW89919.1	OAW43926.1	EJE37610.1	OAW52025.1	OAW46183.1	EZI14547.1	EZI09731.1	EES58853.1	KEI47126.1	OAW58494.1	EGG73839.1	OAY92309.1	OAW52583.1	APT17736.1	OAW17446.1	KZG67222.1	OAW70307.1	EJE07598.1	EKS40732.1	AAW53923.1	OAW43097.1	KTW06372.1	OAW31182.1	OAW36140.1	OAW36652.1	OAX27700.1
174	KDP68246.1	KTT81802.1	KTT62140.1	OAZ55413.1	OAZ52631.1	OAZ54367.1	OAY94432.1	OAY92852.1	OOC99618.1	EJE09454.1	EJD89009.1	EJD99962.1	KGY35957.1	EJE04971.1	EJD93254.1	EHM66642.1	EJE46103.1	EJE41786.1	EFE57981.1	KZK59361.1	AAO04231.1	KQC17546.1	OAW50789.1	OAW89879.1	OAW43894.1	EJE37611.1	OAW52002.1	OAW46151.1	EZI14558.1	EZI09729.1	EES58852.1	KEI47127.1	OAW58478.1	EGG73835.1	OAY92270.1	OAW52578.1	APT16863.1	OAW17406.1	KZG67190.1	OAW70275.1	EJE07599.1	EKS40731.1	AAW53915.1	OAW43057.1	KTW06337.1	OAW31142.1	OAW36100.1	OAW36620.1	OAX27656.1
175	KDP68217.1	KTT81801.1	KTT62139.1	OAZ55414.1	OAZ52630.1	OAZ54368.1	OAY94431.1	OAY92851.1	OOC99619.1	EJE09455.1	EJD89008.1	EJD99963.1	KGY35956.1	EJE04972.1	EJD93255.1	EHM66570.1	EJE46102.1	EJE41785.1	EFE57980.1	KZK59362.1	AAO04230.1	KQC17545.1	OAW50788.1	OAW89880.1	OAW43893.1	EJE37612.1	OAW52001.1	OAW46150.1	EZI14619.1	EZI09739.1	EES58851.1	KEI47128.1	OAW58477.1	EGG73819.1	OAY92271.1	OAW52579.1	APT16864.1	OAW17407.1	KZG67189.1	OAW70274.1	EJE07600.1	EKS40730.1	AAW53914.1	OAW43058.1	KTW06338.1	OAW31143.1	OAW36101.1	OAW36619.1	OAX27657.1
176	KDP68237.1	KTT81800.1	KTT62138.1	OAZ55415.1	OAZ52629.1	OAZ54369.1	OAY94430.1	OAY92850.1	OOC99620.1	EJE09456.1	EJD89007.1	EJD99964.1	KGY35955.1	EJE04973.1	EJD93256.1	EHM66564.1	EJE46101.1	EJE41784.1	EFE57979.1	KZK59363.1	AAO04229.1	KQC17544.1	OAW50787.1	OAW89881.1	OAW43892.1	EJE37613.1	OAW52000.1	OAW46149.1	EZI14586.1	EZI09743.1	EES58850.1	KEI47129.1	OAW58476.1	EGG73830.1	OAY92272.1	OAW52580.1	APT16865.1	OAW17408.1	KZG67188.1	OAW70273.1	EJE07601.1	EKS40729.1	AAW53913.1	OAW43059.1	KTW06339.1	OAW31144.1	OAW36102.1	OAW36618.1	OAX27658.1
177	KDP68258.1	KTT81799.1	KTT62137.1	OAZ55416.1	OAZ52628.1	OAZ54370.1	OAY94429.1	OAY92849.1	OOC99621.1	EJE09457.1	EJD89006.1	EJD99965.1	KGY35954.1	EJE04974.1	EJD93257.1	EHM66656.1	EJE46100.1	EJE41783.1	EFE57978.1	KZK59364.1	AAO04228.1	KQC17543.1	OAW50786.1	OAW89882.1	OAW43891.1	EJE37614.1	OAW51999.1	OAW46148.1	EZI14609.1	EZI09717.1	EES58849.1	KEI47130.1	OAW58475.1	EGG73843.1	OAY92273.1	OAW52581.1	APT16866.1	OAW17409.1	KZG67187.1	OAW70272.1	EJE07602.1	EKS40728.1	AAW53912.1	OAW43060.1	KTW06340.1	OAW31145.1	OAW36103.1	OAW36617.1	OAX27659.1
178	KDP68227.1	KTT81798.1	KTT62136.1	OAZ55417.1	OAZ52627.1	OAZ54371.1	OAY94428.1	OAY92848.1	OOC99622.1	EJE09458.1	EJD89005.1	EJD99966.1	KGY35953.1	EJE04975.1	EJD93258.1	EHM66667.1	EJE46099.1	EJE41782.1	EFE57977.1	KZK59365.1	AAO04227.1	KQC17542.1	OAW50785.1	OAW89883.1	OAW43890.1	EJE37615.1	OAW51998.1	OAW46147.1	EZI14611.1	EZI09722.1	EES58848.1	KEI47131.1	OAW58474.1	EGG73850.1	OAY92274.1	OAW52582.1	APT16867.1	OAW17410.1	KZG67186.1	OAW70271.1	EJE07603.1	EKS40727.1	AAW53911.1	OAW43061.1	KTW06341.1	OAW31146.1	OAW36104.1	OAW36616.1	OAX27660.1
179	KDP68233.1	KTT81797.1	KTT62135.1	OAZ55418.1	OAZ52626.1	OAZ54372.1	OAY94427.1	OAY92847.1	OOD02800.1	EJE09459.1	EJD89004.1	EJD99967.1	KGY35952.1	EJE04976.1	EJD93259.1	EHM66693.1	EJE46098.1	EJE41781.1	EFE57976.1	KZK59366.1	AAO04224.1	KQC17541.1	OAW50784.1	OAW89884.1	OAW43889.1	EJE37616.1	OAW52058.1	OAW46146.1	EZI14607.1	EZI12421.1	EES58847.1	KEI47132.1	OAW60521.1	EGG73852.1	OAY92275.1	OAW57904.1	APT16868.1	OAW17411.1	KZG67185.1	OAW70270.1	EJE07604.1	EKS40726.1	AAW53910.1	OAW43062.1	KTW06342.1	OAW31147.1	OAW36105.1	OAW36615.1	OAX27661.1
180	KDP68251.1	KTT81796.1	KTT62134.1	OAZ55419.1	OAZ52625.1	OAZ54373.1	OAY94426.1	OAY92846.1	OOD02801.1	EJE09460.1	EJD89003.1	EJD99968.1	KGY35951.1	EJE04977.1	EJD93260.1	EHM66617.1	EJE46097.1	EJE41780.1	EFE57975.1	KZK59367.1	AAO04223.1	KQC17540.1	OAW50783.1	OAW89885.1	OAW43888.1	EJE37617.1	OAW52059.1	OAW46145.1	EZI14562.1	EZI12440.1	EES58846.1	KEI47133.1	OAW60520.1	EGG73837.1	OAY92276.1	OAW57903.1	APT16869.1	OAW17412.1	KZG67184.1	OAW70269.1	EJE07605.1	EKS40725.1	AAW53909.1	OAW43063.1	KTW06343.1	OAW31148.1	OAW36106.1	OAW36614.1	OAX27662.1
181	KDP68218.1	KTT81795.1	KTT62133.1	OAZ55420.1	OAZ52624.1	OAZ54374.1	OAY94425.1	OAY92845.1	OOD02802.1	EJE09461.1	EJD89002.1	EJD99969.1	KGY35950.1	EJE04978.1	EJD93261.1	EHM66669.1	EJE46096.1	EJE41779.1	EFE57974.1	KZK59368.1	AAO04222.1	KQC17539.1	OAW50782.1	OAW89886.1	OAW43887.1	EJE37618.1	OAW52060.1	OAW46144.1	EZI14559.1	EZI12423.1	EES58845.1	KEI47134.1	OAW60519.1	EGG73859.1	OAY92277.1	OAW57902.1	APT16870.1	OAW17413.1	KZG67183.1	OAW70268.1	EJE07606.1	EKS40724.1	AAW53908.1	OAW43064.1	KTW06344.1	OAW31149.1	OAW36107.1	OAW36613.1	OAX27663.1
182	KDP68266.1	KTT81794.1	KTT62132.1	OAZ55421.1	OAZ52623.1	OAZ54375.1	OAY94424.1	OAY92844.1	OOD02803.1	EJE09462.1	EJD89001.1	EJD99970.1	KGY35949.1	EJE04979.1	EJD93262.1	EHM66619.1	EJE46095.1	EJE41778.1	EFE57973.1	KZK59369.1	AAO04221.1	KQC17538.1	OAW50781.1	OAW89887.1	OAW43886.1	EJE37619.1	OAW52061.1	OAW46143.1	EZI14624.1	EZI12426.1	EES58844.1	KEI47135.1	OAW60518.1	EGG73845.1	OAY92278.1	OAW57901.1	APT16871.1	OAW17414.1	KZG67182.1	OAW70267.1	EJE07607.1	EKS40723.1	AAW53907.1	OAW43065.1	KTW06345.1	OAW31150.1	OAW36108.1	OAW36612.1	OAX27664.1
183	KDP68248.1	KTT81793.1	KTT62131.1	OAZ55422.1	OAZ52622.1	OAZ54376.1	OAY94423.1	OAY92843.1	OOD02804.1	EJE09463.1	EJD89000.1	EJD99971.1	KGY35948.1	EJE04980.1	EJD93263.1	EHM66652.1	EJE46094.1	EJE41777.1	EFE57972.1	KZK59370.1	AAO04220.1	KQC17537.1	OAW50780.1	OAW89888.1	OAW43885.1	EJE37620.1	OAW52062.1	OAW46142.1	EZI14591.1	EZI12447.1	EES58843.1	KEI47136.1	OAW60517.1	EGG73844.1	OAY92279.1	OAW57900.1	APT16872.1	OAW17415.1	KZG67181.1	OAW70266.1	EJE07608.1	EKS40722.1	AAW53900.1	OAW43066.1	KTW06346.1	OAW31151.1	OAW36109.1	OAW36611.1	OAX27665.1
184	KDP68225.1	KTT81792.1	KTT62130.1	OAZ55423.1	OAZ55484.1	OAZ54377.1	OAY94422.1	OAY92842.1	OOD02805.1	EJE09464.1	EJD88999.1	EJD99972.1	KGY35947.1	EJE04981.1	EJD93264.1	EHM66630.1	EJE46093.1	EJE41776.1	EFE57971.1	KZK59371.1	AAO04219.1	KQC17536.1	OAW50779.1	OAW89889.1	OAW43884.1	EJE37621.1	OAW52063.1	OAW46141.1	EZI14576.1	EZI12418.1	EES58842.1	KEI47137.1	OAW60516.1	EGG73815.1	OAY92280.1	OAW57899.1	APT16873.1	OAW17416.1	KZG67180.1	OAW70265.1	EJE07609.1	EKS40721.1	AAW53899.1	OAW43067.1	KTW06347.1	OAW31152.1	OAW36110.1	OAW36610.1	OAX27666.1
185	KDP68267.1	KTT81791.1	KTT62129.1	OAZ55424.1	OAZ55483.1	OAZ54378.1	OAY94421.1	OAY92841.1	OOD02806.1	EJE09465.1	EJD88998.1	EJD99973.1	KGY35946.1	EJE04982.1	EJD93265.1	EHM66699.1	EJE46092.1	EJE41775.1	EFE57970.1	KZK59372.1	AAO04218.1	KQC17535.1	OAW50778.1	OAW89890.1	OAW43883.1	EJE37622.1	OAW52064.1	OAW46140.1	EZI14565.1	EZI12439.1	EES58841.1	KEI47138.1	OAW60515.1	EGG73822.1	OAY92281.1	----------	APT16874.1	OAW17417.1	KZG67179.1	OAW70264.1	EJE07610.1	EKS40720.1	AAW53898.1	OAW43068.1	KTW06348.1	OAW31153.1	OAW36111.1	OAW36609.1	OAX27667.1
186	KDP68219.1	KTT81790.1	KTT62128.1	OAZ55425.1	OAZ55482.1	OAZ54379.1	OAY94420.1	OAY92840.1	OOD02807.1	EJE09466.1	EJD88997.1	EJD99974.1	KGY35945.1	EJE04983.1	EJD93266.1	EHM66606.1	EJE46091.1	EJE41774.1	EFE57969.1	KZK59373.1	AAO04217.1	KQC17534.1	OAW50777.1	OAW89891.1	OAW43882.1	EJE37623.1	OAW52065.1	OAW46139.1	EZI14620.1	EZI12436.1	EES58840.1	KEI47139.1	OAW60514.1	EGG73849.1	OAY92282.1	OAW58451.1	APT16875.1	OAW17418.1	KZG67178.1	OAW70263.1	EJE07611.1	EKS40719.1	AAW53897.1	OAW43069.1	KTW06349.1	OAW31154.1	OAW36112.1	OAW36608.1	OAX27668.1
187	KDP68249.1	KTT81789.1	KTT62127.1	OAZ55426.1	OAZ55481.1	OAZ54380.1	OAY94419.1	OAY92839.1	OOD02808.1	EJE09467.1	EJD88996.1	EJD99975.1	KGY35944.1	EJE04984.1	EJD93267.1	EHM66609.1	EJE46090.1	EJE41773.1	EFE57968.1	KZK59374.1	AAO04216.1	KQC17533.1	OAW50776.1	OAW89892.1	OAW43881.1	EJE37624.1	OAW52066.1	OAW46138.1	EZI14621.1	EZI12419.1	EES58839.1	KEI47140.1	OAW60513.1	EGG73841.1	OAY92283.1	OAW58450.1	APT16876.1	OAW17419.1	KZG67177.1	OAW70262.1	EJE07612.1	EKS40718.1	AAW53896.1	OAW43070.1	KTW06350.1	OAW31155.1	OAW36113.1	OAW36607.1	OAX27669.1
188	KDP68268.1	KTT81786.1	KTT62124.1	OAZ55427.1	OAZ55480.1	OAZ54381.1	OAY94418.1	OAY92838.1	OOD02809.1	EJE09468.1	EJD88995.1	EJD99976.1	KGY35943.1	EJE04987.1	EJD91015.1	EHM66658.1	EJE46089.1	EJE41772.1	EFE57967.1	KZK59375.1	AAO04215.1	KQC17532.1	OAW50775.1	OAW89893.1	OAW43880.1	EJE37625.1	OAW52067.1	OAW46137.1	EZI14629.1	EZI12428.1	EES58838.1	KEI46540.1	OAW60512.1	EGG73858.1	OAY92284.1	OAW58449.1	APT16877.1	OAW17420.1	KZG67176.1	OAW70261.1	EJE04072.1	EKS40717.1	AAW53895.1	OAW43071.1	KTW06353.1	OAW31156.1	OAW36114.1	OAW36606.1	OAX27670.1
189	KDP68259.1	KTT81785.1	KTT62123.1	OAZ55428.1	OAZ55479.1	OAZ54382.1	OAY94417.1	OAY92837.1	OOD02810.1	EJE09469.1	EJD88994.1	EJD99977.1	KGY35942.1	EJE04988.1	EJD91016.1	EHM66596.1	EJE46179.1	EJE41771.1	EFE57966.1	KZK59376.1	AAO04214.1	KQC17531.1	OAW50774.1	OAW89894.1	OAW43879.1	EJE37626.1	OAW52068.1	OAW46136.1	EZI14554.1	EZI12416.1	EES58837.1	KEI46541.1	OAW60511.1	EGG73842.1	OAY92285.1	OAW58448.1	APT16878.1	OAW17421.1	KZG67175.1	OAW70260.1	EJE04073.1	EKS40716.1	AAW53894.1	OAW43072.1	KTW06354.1	OAW31157.1	OAW36115.1	OAW36605.1	OAX27671.1
190	KDP68231.1	KTT81784.1	KTT62122.1	OAZ55429.1	OAZ55478.1	OAZ54383.1	OAY94416.1	OAY92836.1	OOD02811.1	EJE09470.1	EJD88993.1	EJD99978.1	KGY35941.1	EJE04989.1	EJD91017.1	EHM66554.1	EJE46178.1	EJE41770.1	EFE57965.1	KZK59377.1	AAO04213.1	KQC17530.1	OAW50773.1	OAW89895.1	OAW43878.1	EJE37627.1	OAW52069.1	OAW46135.1	EZI14572.1	EZI12445.1	EES58836.1	KEI46542.1	OAW60510.1	EGG73851.1	OAY92286.1	----------	APT16879.1	OAW17422.1	KZG67174.1	OAW70259.1	EJE04074.1	EKS40715.1	AAW53893.1	OAW43073.1	KTW06355.1	OAW31158.1	OAW36116.1	OAW36604.1	OAX27672.1
191	KDP68271.1	KTT81783.1	KTT62121.1	OAZ55430.1	OAZ55477.1	OAZ54384.1	OAY94415.1	OAY92835.1	OOD02812.1	EJE09471.1	EJD88992.1	EJD99979.1	KGY35940.1	EJE04990.1	EJD91018.1	EHM66622.1	EJE46177.1	EJE41769.1	EFE57964.1	KZK59378.1	AAO04212.1	KQC17529.1	OAW50772.1	OAW89896.1	OAW43877.1	EJE37628.1	OAW52070.1	OAW46134.1	EZI14584.1	EZI12433.1	EES58835.1	KEI46543.1	OAW60509.1	EGG73829.1	OAY92287.1	----------	APT16880.1	OAW17423.1	KZG67173.1	OAW70258.1	EJE04075.1	EKS40714.1	AAW53884.1	OAW43074.1	KTW06356.1	OAW31159.1	OAW36117.1	OAW36603.1	OAX27673.1
192	KDP68254.1	KTT81782.1	KTT62120.1	OAZ55431.1	OAZ55476.1	OAZ54385.1	OAY94414.1	OAY92834.1	OOD02813.1	EJE09472.1	EJD88991.1	EJD99980.1	KGY35939.1	EJE04991.1	EJD91019.1	EHM66599.1	EJE46176.1	EJE41768.1	EFE57963.1	KZK59379.1	AAO04211.1	KQC17528.1	OAW50771.1	OAW89897.1	OAW43876.1	EJE37629.1	OAW52071.1	OAW46133.1	EZI14590.1	EZI12435.1	EES58834.1	KEI46544.1	OAW60508.1	EGG73846.1	OAY92288.1	OAW53667.1	APT16881.1	OAW17424.1	KZG67172.1	OAW70257.1	EJE04076.1	EKS40713.1	AAW53883.1	OAW43075.1	KTW06357.1	OAW31160.1	OAW36118.1	OAW36602.1	OAX27674.1
193	KDP68240.1	KTT81781.1	KTT62119.1	OAZ55432.1	OAZ55475.1	OAZ54386.1	OAY94413.1	OAY92833.1	OOD02814.1	EJE09473.1	EJD88990.1	EJD99981.1	KGY35938.1	EJE05151.1	EJD91020.1	EHM66681.1	EJE46175.1	EJE41767.1	EFE57962.1	KZK59380.1	AAO04210.1	KQC17527.1	OAW50770.1	OAW89898.1	OAW43875.1	EJE37630.1	OAW52072.1	OAW46132.1	EZI14606.1	EZI12443.1	EES58833.1	KEI46545.1	OAW60507.1	EGG73864.1	OAY92289.1	OAW53666.1	APT16882.1	OAW17425.1	KZG67171.1	OAW70256.1	EJE04077.1	EKS40712.1	AAW53882.1	OAW43076.1	KTW06358.1	OAW31161.1	OAW36119.1	OAW36601.1	OAX27675.1
194	KDP68230.1	KTT82065.1	KTT62145.1	OAZ55454.1	OAZ55485.1	OAZ54408.1	OAY94448.1	OAY92883.1	OOD02848.1	EJE09474.1	EJD88989.1	EJD99985.1	KGY37447.1	EJE05150.1	EJD91021.1	EHM66563.1	EJE46174.1	EJE41766.1	EFE57961.1	KZK59389.1	AAO04209.1	KQC17547.1	OAW50820.1	OAW89920.1	OAW43925.1	EJE37631.1	OAW52093.1	OAW46182.1	EZI14604.1	EZI12431.1	EES58828.1	KEI46546.1	OAW60522.1	EGG73862.1	OAY92310.1	OAW53668.1	----------	OAW17447.1	KZG67221.1	OAW70306.1	EJE04078.1	EKS40708.1	AAW53877.1	OAW43098.1	KTW06373.1	OAW31183.1	OAW36141.1	OAW36651.1	OAX27679.1
195	KDP68239.1	----------	----------	----------	----------	----------	----------	----------	----------	EJE09475.1	EJD88988.1	----------	----------	EJE05149.1	EJD91022.1	EHM66705.1	EJE46173.1	EJE41765.1	EFE57960.1	----------	----------	----------	----------	----------	----------	EJE37632.1	----------	----------	EZI14545.1	EZI12429.1	EES58827.1	----------	----------	EGG73857.1	----------	----------	----------	----------	----------	----------	EJE04079.1	----------	AAW53876.1	----------	----------	----------	----------	----------	----------
196	KDP68253.1	KTT81780.1	KTT62118.1	OAZ55433.1	OAZ55474.1	OAZ54387.1	OAY94412.1	OAY92832.1	OOD02815.1	EJE09476.1	EJD88987.1	EJE00049.1	KGY35937.1	EJE05148.1	EJD91023.1	EHM66674.1	EJE46172.1	EJE41764.1	EFE57959.1	KZK59381.1	AAO04207.1	KQC17526.1	OAW50769.1	OAW89899.1	OAW43874.1	EJE37633.1	OAW52073.1	OAW46131.1	EZI14542.1	EZI12424.1	EES58826.1	KEI46547.1	OAW60506.1	EGG73856.1	OAY92290.1	OAW53665.1	APT16883.1	OAW17426.1	KZG67170.1	OAW70255.1	EJE04080.1	EKS40707.1	AAW53867.1	OAW43077.1	KTW06359.1	OAW31162.1	OAW36120.1	OAW36600.1	OAX27680.1
197	KDP68216.1	KTT81779.1	KTT62117.1	OAZ55434.1	OAZ55473.1	OAZ54388.1	OAY94411.1	OAY92831.1	OOD02816.1	EJE09477.1	EJD88986.1	EJE00050.1	KGY35936.1	EJE05147.1	EJD91024.1	EHM66659.1	EJE46171.1	EJE41763.1	EFE57958.1	KZK59382.1	AAO04206.1	KQC17525.1	OAW50768.1	OAW89900.1	OAW43873.1	EJE37634.1	OAW52074.1	OAW46130.1	EZI14602.1	EZI12434.1	EES58825.1	KEI46548.1	OAW60505.1	EGG73854.1	OAY92291.1	OAW57896.1	APT16884.1	OAW17427.1	KZG67169.1	OAW70254.1	EJE04081.1	EKS40706.1	AAW53866.1	OAW43078.1	KTW06360.1	OAW31163.1	OAW36121.1	OAW36599.1	OAX27681.1
198	KDP68269.1	KTT81778.1	KTT62116.1	OAZ55435.1	OAZ55472.1	OAZ54389.1	OAY94410.1	OAY92830.1	OOD02817.1	EJE09478.1	EJD88985.1	EJE00051.1	KGY35935.1	EJE05146.1	EJD91025.1	EHM66565.1	EJE46170.1	EJE41762.1	EFE57957.1	KZK59383.1	AAO04205.1	KQC17524.1	OAW50767.1	OAW89901.1	OAW43872.1	EJE37635.1	OAW52075.1	OAW46129.1	EZI14582.1	EZI12446.1	EES58824.1	KEI46549.1	OAW60504.1	EGG73834.1	OAY92292.1	----------	APT16885.1	OAW17428.1	KZG67168.1	OAW70253.1	EJE04082.1	EKS40705.1	AAW53865.1	OAW43079.1	KTW06361.1	OAW31164.1	OAW36122.1	OAW36598.1	OAX27682.1
199	KDP68215.1	KTT81777.1	KTT62115.1	OAZ55436.1	OAZ55471.1	OAZ54390.1	OAY94409.1	OAY92829.1	OOD02818.1	EJE09479.1	EJD88984.1	EJE00052.1	KGY35934.1	EJE05145.1	EJD91026.1	EHM66629.1	EJE46169.1	EJE41761.1	EFE57956.1	KZK59384.1	AAO04204.1	KQC17523.1	OAW50766.1	OAW89902.1	OAW43871.1	EJE37636.1	OAW52076.1	OAW46128.1	EZI14617.1	EZI12437.1	EES58823.1	KEI46550.1	OAW60503.1	EGG73836.1	OAY92293.1	----------	APT16886.1	OAW17429.1	KZG67167.1	OAW70252.1	EJE04083.1	EKS40704.1	AAW53864.1	OAW43080.1	KTW06362.1	OAW31165.1	OAW36123.1	OAW36597.1	OAX27683.1
200	KDP68257.1	KTT81776.1	KTT62114.1	OAZ55437.1	OAZ55470.1	OAZ54391.1	OAY94408.1	OAY92828.1	OOD02819.1	EJE09480.1	EJD88983.1	EJE00053.1	KGY35933.1	EJE05144.1	EJD91027.1	EHM66582.1	EJE46168.1	EJE41760.1	EFE57955.1	KZK59385.1	AAO04203.1	KQC17522.1	OAW50765.1	OAW89903.1	OAW43870.1	EJE37637.1	OAW52077.1	OAW46127.1	EZI14612.1	EZI12422.1	EES58822.1	KEI46551.1	OAW60502.1	EGG73826.1	OAY92294.1	OAW57726.1	APT16887.1	OAW17430.1	KZG67166.1	OAW70251.1	EJE04084.1	EKS40703.1	AAW53863.1	OAW43081.1	KTW06363.1	OAW31166.1	OAW36124.1	OAW36596.1	OAX27684.1
201	KDP68238.1	KTT81775.1	KTT62113.1	OAZ55438.1	OAZ55469.1	OAZ54392.1	OAY94407.1	OAY92827.1	OOD02820.1	EJE09481.1	EJD88982.1	EJE00054.1	KGY35932.1	EJE05143.1	EJD91028.1	EHM66633.1	EJE46167.1	EJE41759.1	EFE57954.1	KZK59386.1	AAO04202.1	KQC17521.1	OAW50764.1	OAW89904.1	OAW43869.1	EJE37638.1	OAW52078.1	OAW46126.1	EZI14622.1	EZI12425.1	EES58821.1	KEI46552.1	OAW60501.1	EGG73814.1	OAY92295.1	OAW57725.1	APT16888.1	OAW17431.1	KZG67165.1	OAW70250.1	EJE04085.1	EKS40702.1	AAW53862.1	OAW43082.1	KTW06364.1	OAW31167.1	OAW36125.1	OAW36595.1	OAX27685.1
202	KDP68236.1	KTT81774.1	KTT62112.1	OAZ55439.1	OAZ55468.1	OAZ54393.1	OAY94406.1	OAY92826.1	OOD02821.1	EJE09482.1	EJD88981.1	EJE00055.1	KGY35931.1	EJE05142.1	EJD91029.1	EHM66560.1	EJE46166.1	EJE41758.1	EFE57953.1	KZK59387.1	AAO04201.1	KQC17520.1	OAW50763.1	OAW89905.1	OAW43868.1	EJE37639.1	OAW52079.1	OAW46125.1	EZI14556.1	EZI12413.1	EES58820.1	KEI46553.1	OAW60500.1	EGG73818.1	OAY92296.1	OAW57724.1	APT16889.1	OAW17432.1	KZG67164.1	OAW70249.1	EJE04086.1	EKS40701.1	AAW53861.1	OAW43083.1	KTW06365.1	OAW31168.1	OAW36126.1	OAW36594.1	OAX27686.1
203	KDP68262.1	KTT81773.1	KTT62111.1	OAZ55440.1	OAZ55467.1	OAZ54394.1	OAY94405.1	OAY92825.1	OOD02822.1	EJE09483.1	EJD88980.1	EJE00056.1	KGY35930.1	EJE05141.1	EJD91030.1	EHM66603.1	EJE46165.1	EJE41757.1	EFE57952.1	KZK61234.1	AAO04200.1	KQC17519.1	OAW50762.1	OAW89906.1	OAW43867.1	EJE37640.1	OAW52080.1	OAW46124.1	EZI14575.1	EZI12427.1	EES58819.1	----------	OAW60499.1	EGG73861.1	OAY92297.1	----------	APT16890.1	OAW17433.1	KZG67163.1	OAW70248.1	EJE04087.1	EKS40700.1	AAW53860.1	OAW43084.1	KTW06366.1	OAW31169.1	OAW36127.1	OAW36593.1	OAX27687.1
204	KDP68245.1	KTT81772.1	KTT62110.1	OAZ55441.1	OAZ55466.1	OAZ54395.1	OAY94404.1	OAY92824.1	OOD02823.1	EJE09484.1	EJD88979.1	EJE00057.1	KGY35929.1	EJE05140.1	EJD91031.1	EHM66671.1	EJE46164.1	EJE41756.1	EFE57951.1	KZK61233.1	AAO04199.1	KQC17518.1	OAW50761.1	OAW89907.1	OAW43866.1	EJE37641.1	OAW52081.1	OAW46123.1	EZI14631.1	EZI12438.1	EES58818.1	KEI46554.1	OAW60498.1	EGG73813.1	OAY92298.1	OAW58094.1	APT16891.1	OAW17434.1	KZG67162.1	OAW70247.1	EJE04088.1	EKS40699.1	AAW53850.1	OAW43085.1	KTW06367.1	OAW31170.1	OAW36128.1	OAW36592.1	OAX27688.1
205	KDP68224.1	KTT81771.1	KTT62109.1	OAZ55442.1	OAZ55465.1	OAZ54396.1	OAY94403.1	OAY92823.1	OOD02824.1	EJE09485.1	EJD88978.1	EJE00058.1	KGY35928.1	EJE05139.1	EJD91032.1	EHM66668.1	EJE46163.1	EJE41755.1	EFE57950.1	KZK61232.1	AAO04198.1	KQC17517.1	OAW50760.1	OAW89908.1	OAW43865.1	EJE37642.1	OAW52082.1	OAW46122.1	EZI14596.1	EZI12412.1	EES58817.1	KEI46555.1	OAW60497.1	EGG73820.1	OAY92299.1	OAW58095.1	APT16892.1	OAW17435.1	KZG67161.1	OAW70246.1	EJE04089.1	EKS40698.1	AAW53849.1	OAW43086.1	KTW06368.1	OAW31171.1	OAW36129.1	OAW36591.1	OAX27689.1
206	KDP68221.1	KTT81770.1	KTT62108.1	OAZ55443.1	OAZ55464.1	OAZ54397.1	OAY94402.1	OAY92822.1	OOD02825.1	EJE09486.1	EJD88977.1	EJE00059.1	KGY35927.1	EJE05138.1	EJD91033.1	EHM66649.1	EJE46162.1	EJE41754.1	EFE57949.1	KZK61231.1	AAO04197.1	KQC17516.1	OAW50759.1	OAW89909.1	OAW43864.1	EJE37643.1	OAW52083.1	OAW46121.1	EZI14626.1	EZI12441.1	EES58816.1	KEI46556.1	OAW60496.1	EGG73831.1	OAY92300.1	OAW58096.1	APT16893.1	OAW17436.1	KZG67160.1	OAW70245.1	EJE04090.1	EKS40697.1	AAW53848.1	OAW43087.1	KTW06369.1	OAW31172.1	OAW36130.1	OAW36590.1	OAX27690.1
207	KDP68250.1	KTT81769.1	KTT62107.1	OAZ55444.1	OAZ55463.1	OAZ54398.1	OAY94401.1	OAY92821.1	OOD02826.1	EJE09487.1	EJD88976.1	EJE00060.1	KGY35926.1	EJE05137.1	EJD91034.1	EHM66578.1	EJE46161.1	EJE41753.1	EFE57948.1	KZK61230.1	AAO04196.1	KQC17515.1	OAW50758.1	OAW89910.1	OAW43863.1	EJE37644.1	OAW52084.1	OAW46120.1	EZI14616.1	EZI12432.1	EES58815.1	KEI46557.1	OAW60495.1	EGG73848.1	OAY92301.1	OAW58097.1	APT16894.1	OAW17437.1	KZG67159.1	OAW70244.1	EJE04091.1	EKS40696.1	AAW53847.1	OAW43088.1	KTW06370.1	OAW31173.1	OAW36131.1	OAW36589.1	OAX27691.1
208	KDP68260.1	KTT81768.1	KTT62106.1	OAZ55445.1	OAZ55462.1	OAZ54399.1	OAY94400.1	OAY92820.1	OOD02827.1	EJE09488.1	EJD88975.1	EJE00061.1	KGY35925.1	EJE05136.1	EJD91035.1	EHM66632.1	EJE46160.1	EJE41752.1	EFE57947.1	KZK61229.1	AAO04195.1	KQC17514.1	OAW50757.1	OAW89911.1	OAW43862.1	EJE37645.1	OAW52085.1	OAW46119.1	EZI14594.1	EZI12415.1	EES58814.1	KEI46558.1	OAW60494.1	EGG73824.1	OAY92302.1	OAW58098.1	APT16895.1	OAW17438.1	KZG67158.1	OAW70243.1	EJE04092.1	EKS40695.1	AAW53846.1	OAW43089.1	KTW06371.1	OAW31174.1	OAW36132.1	OAW36588.1	OAX27692.1
209	KDP68263.1	KTT78493.1	KTT62105.1	OAZ55446.1	OAZ55461.1	OAZ54400.1	OAY94399.1	OAY92819.1	OOD02829.1	EJE09489.1	EJD88974.1	EJD98626.1	KGY35924.1	EJE05135.1	EJD91036.1	EHM66601.1	EJE46159.1	EJE41751.1	EFE57946.1	KZK61228.1	AAO04193.1	KQC17513.1	OAW50756.1	OAW89912.1	OAW43861.1	EJE37646.1	OAW52086.1	OAW46118.1	EZI14581.1	EZI12442.1	EES58813.1	KEI46559.1	OAW60493.1	EGG73811.1	OAY92303.1	OAW58099.1	APT16897.1	OAW17439.1	KZG67157.1	OAW70242.1	EJE04093.1	EKS40694.1	AAW53844.1	OAW43090.1	KTW04734.1	OAW31175.1	OAW36133.1	OAW36587.1	OAX27693.1
210	KDP68265.1	KTT78492.1	KTT62104.1	OAZ55447.1	OAZ55460.1	OAZ54401.1	OAY94398.1	OAY92818.1	OOD02830.1	EJE09490.1	EJD88973.1	EJD98625.1	KGY35923.1	EJE05134.1	EJD91037.1	EHM66602.1	EJE46158.1	EJE41750.1	EFE57945.1	KZK61227.1	AAO04192.1	KQC17512.1	OAW50755.1	OAW89913.1	OAW43860.1	EJE37647.1	OAW52087.1	OAW46117.1	EZI14564.1	EZI12420.1	EES58812.1	KEI46560.1	OAW60492.1	EGG73823.1	OAY92304.1	OAW57663.1	APT16898.1	OAW17440.1	KZG67156.1	OAW70241.1	EJE04094.1	EKS40693.1	AAW53843.1	OAW43091.1	KTW04733.1	OAW31176.1	OAW36134.1	OAW36586.1	OAX27694.1
211	KDP68229.1	KTT78491.1	KTT62103.1	OAZ55448.1	OAZ55459.1	OAZ54402.1	OAY94397.1	OAY92817.1	OOD02831.1	EJE09491.1	EJD88972.1	EJD98624.1	KGY35922.1	EJE05133.1	EJD91038.1	EHM66679.1	EJE46157.1	EJE41749.1	EFE57944.1	KZK61226.1	AAO04191.1	KQC17511.1	OAW50754.1	OAW89914.1	OAW43859.1	EJE37648.1	OAW52088.1	OAW46116.1	EZI14568.1	EZI12430.1	EES58811.1	KEI46561.1	OAW60491.1	EGG73825.1	OAY92305.1	OAW57664.1	APT16899.1	OAW17441.1	KZG67155.1	OAW70240.1	EJE04095.1	EKS40692.1	AAW53834.1	OAW43092.1	KTW04732.1	OAW31177.1	OAW36135.1	OAW36585.1	OAX27695.1
212	KDP68228.1	KTT78490.1	KTT62102.1	OAZ55449.1	OAZ55458.1	OAZ54403.1	OAY94396.1	OAY92816.1	OOD02832.1	EJE09492.1	EJD88971.1	EJD98623.1	KGY35921.1	EJE05132.1	EJD91039.1	EHM66648.1	EJE46156.1	EJE41748.1	EFE57943.1	KZK61225.1	AAO04190.1	KQC17510.1	OAW50753.1	OAW89915.1	OAW43858.1	EJE37649.1	OAW52089.1	OAW46115.1	EZI14601.1	EZI12417.1	EES58810.1	KEI46562.1	OAW60490.1	EGG73847.1	OAY92306.1	OAW57665.1	APT16900.1	OAW17442.1	KZG67154.1	OAW70239.1	EJE04096.1	EKS40691.1	AAW53833.1	OAW43093.1	KTW04731.1	OAW31178.1	OAW36136.1	OAW36584.1	OAX27696.1
213	KDP68264.1	KTT78489.1	KTT62101.1	OAZ55450.1	OAZ55457.1	OAZ54404.1	OAY94395.1	OAY92815.1	OOD02833.1	EJE09493.1	EJD88970.1	EJD98622.1	KGY35920.1	EJE05131.1	EJD91040.1	EHM66672.1	EJE46155.1	EJE41747.1	EFE57942.1	KZK61224.1	AAO04189.1	KQC17509.1	OAW50752.1	OAW89916.1	OAW43857.1	EJE37650.1	OAW52090.1	OAW46114.1	EZI14595.1	EZI12414.1	EES58809.1	KEI46563.1	OAW60489.1	EGG73827.1	OAY92307.1	OAW57675.1	APT16901.1	OAW17443.1	KZG67153.1	OAW70238.1	EJE04097.1	EKS40690.1	AAW53832.1	OAW43094.1	KTW04730.1	OAW31179.1	OAW36137.1	OAW36583.1	OAX27697.1
214	KDP68270.1	KTT78488.1	KTT62100.1	OAZ55451.1	OAZ55456.1	OAZ54405.1	OAY94394.1	OAY92814.1	OOD02834.1	EJE09494.1	EJD88969.1	EJD98621.1	KGY35919.1	EJE05130.1	EJD91041.1	EHM66580.1	EJE46154.1	EJE41746.1	EFE57941.1	KZK61223.1	AAO04188.1	KQC17508.1	OAW50751.1	OAW89917.1	OAW43856.1	EJE37651.1	OAW52091.1	OAW46113.1	EZI14560.1	EZI12444.1	EES58808.1	KEI46564.1	OAW60488.1	EGG73863.1	OAY92308.1	OAW57676.1	APT16902.1	OAW17444.1	KZG67152.1	OAW70237.1	EJE04098.1	EKS40689.1	AAW53831.1	OAW43095.1	KTW04729.1	OAW31180.1	OAW36138.1	OAW36582.1	OAX27698.1
215	KDP68139.1	KTT81836.1	KTT60137.1	OAZ51083.1	OAZ53503.1	OAZ52153.1	OAY91554.1	OAY96722.1	OOD00181.1	EJE11235.1	EJD83922.1	EJD99927.1	KGY35994.1	EJE04937.1	EJD93218.1	EHM65983.1	EJE46073.1	EJE41661.1	EFE58017.1	KZK55542.1	AAO04271.1	KQC19427.1	OAW46879.1	OAW86622.1	OAW47687.1	EJE37576.1	OAW51034.1	OAW42085.1	EZI14597.1	EZI10238.1	EES58785.1	KEI46317.1	OAW59475.1	EGG71196.1	OAY90463.1	OAW50961.1	APT16829.1	OAW17234.1	KZG64726.1	OAW71418.1	EJE07564.1	EKS40766.1	AAW53951.1	OAW42606.1	KTW06303.1	OAW32681.1	OAW33616.1	OAW40981.1	OAX27072.1
216	KDP68141.1	KTT81835.1	KTT60136.1	OAZ51084.1	OAZ53504.1	OAZ52152.1	OAY91555.1	OAY96723.1	OOD00182.1	EJE11236.1	EJD83921.1	EJD99928.1	KGY35993.1	EJE04938.1	EJD93219.1	EHM65976.1	EJE46072.1	EJE41660.1	EFE58016.1	KZK55543.1	AAO04270.1	KQC19426.1	OAW46880.1	OAW86621.1	OAW47686.1	EJE37577.1	OAW51035.1	OAW42084.1	EZI14587.1	EZI10236.1	EES58784.1	KEI46318.1	OAW59476.1	EGG71192.1	OAY90462.1	OAW50962.1	APT16830.1	OAW17235.1	KZG64725.1	OAW71417.1	EJE07565.1	EKS40765.1	AAW53950.1	OAW42605.1	KTW06304.1	OAW32682.1	----------	OAW40982.1	OAX27073.1
217	KDP68140.1	KTT81834.1	KTT60135.1	OAZ51085.1	OAZ53505.1	OAZ52151.1	OAY91556.1	OAY96724.1	OOD00183.1	EJE11237.1	EJD83920.1	EJD99929.1	KGY35992.1	EJE04939.1	EJD93220.1	EHM65957.1	EJE46071.1	EJE41659.1	EFE58015.1	KZK55544.1	AAO04269.1	KQC19425.1	OAW46881.1	OAW86620.1	OAW47685.1	EJE37578.1	OAW51036.1	OAW42083.1	EZI14615.1	EZI10239.1	EES58783.1	KEI46319.1	OAW59477.1	EGG71184.1	OAY90461.1	OAW50963.1	APT16831.1	OAW17236.1	KZG64724.1	OAW71416.1	EJE07566.1	EKS40764.1	AAW53949.1	OAW42604.1	KTW06305.1	OAW32683.1	OAW33116.1	OAW40983.1	OAX27074.1
218	KDP68142.1	KTT81833.1	KTT60134.1	OAZ51086.1	OAZ53506.1	OAZ52150.1	OAY91557.1	OAY96725.1	OOD00184.1	EJE11238.1	EJD83919.1	EJD99930.1	KGY35991.1	EJE04940.1	EJD93221.1	EHM65985.1	EJE46070.1	EJE41658.1	EFE58014.1	KZK55545.1	AAO04267.1	KQC19424.1	OAW46882.1	OAW86619.1	OAW47684.1	EJE37579.1	OAW51037.1	OAW42082.1	EZI14583.1	EZI10237.1	EES58782.1	KEI46320.1	OAW59478.1	EGG71185.1	OAY90460.1	OAW50964.1	APT16832.1	OAW17237.1	KZG64723.1	OAW71415.1	EJE07567.1	EKS40763.1	AAW53948.1	OAW42603.1	KTW06306.1	OAW32684.1	OAW33115.1	OAW40984.1	OAX27075.1
219	KDP68138.1	KTT81832.1	KTT60133.1	OAZ51087.1	OAZ53507.1	OAZ52149.1	OAY91558.1	OAY96726.1	OOD00185.1	EJE11239.1	EJD83918.1	EJD99931.1	KGY35990.1	----------	EJD93222.1	EHM65971.1	EJE46069.1	EJE41657.1	EFE58013.1	KZK55546.1	AAO04266.1	KQC19423.1	OAW46883.1	OAW86618.1	OAW47683.1	EJE37580.1	OAW51038.1	OAW42081.1	EZI14552.1	EZI10235.1	EES58781.1	KEI46321.1	OAW59479.1	EGG71190.1	OAY90459.1	OAW50965.1	APT16833.1	OAW17238.1	KZG64722.1	OAW71414.1	EJE07568.1	EKS40762.1	AAW53947.1	OAW42602.1	KTW06307.1	OAW32685.1	OAW33114.1	OAW40985.1	OAX27076.1
220	KDP68041.1	KTT80617.1	KTT61051.1	OAZ52043.1	OAZ53311.1	OAZ52917.1	OAY91324.1	OAY97477.1	OOD01167.1	EJE08440.1	EJD86356.1	EJD98424.1	KGY37221.1	EJE05181.1	EJD96684.1	EHM66475.1	EJE44521.1	EJE38828.1	EFE59053.1	----------	AAO05630.1	KQC16517.1	OAW50179.1	OAW84965.1	OAW47283.1	EJE39936.1	OAW51066.1	OAW47739.1	EZI15265.1	EZI09671.1	EES57246.1	KEI47507.1	OAW57545.1	EGG70905.1	OAY91687.1	OAW58608.1	APT15571.1	OAW18326.1	KZG68586.1	OAW69128.1	EJE05347.1	EKS35424.1	AAW52801.1	OAW44612.1	KTW06733.1	OAW31294.1	OAW36960.1	OAW37424.1	OAX30468.1
221	KDP68043.1	KTT80777.1	KTT61100.1	OAZ52044.1	OAZ53317.1	OAZ52918.1	OAY91330.1	OAY97482.1	OOD01168.1	EJE08439.1	EJD86357.1	EJD98425.1	KGY37220.1	EJE05180.1	EJD96683.1	EHM66477.1	EJE44520.1	EJE38829.1	EFE59052.1	----------	AAO05629.1	KQC16519.1	OAW50178.1	OAW84970.1	OAW47282.1	EJE39935.1	OAW51067.1	OAW47769.1	EZI15263.1	EZI09688.1	EES57247.1	KEI47508.1	OAW57547.1	EGG70897.1	OAY91692.1	OAW58613.1	APT15572.1	OAW18406.1	KZG68615.1	OAW69133.1	EJE05348.1	EKS35425.1	AAW52800.1	OAW44693.1	KTW06740.1	OAW31374.1	OAW36962.1	OAW37425.1	OAX30473.1
222	KDP68039.1	KTT80616.1	KTT61050.1	OAZ52042.1	OAZ53312.1	OAZ52916.1	OAY91325.1	OAY97478.1	OOD01169.1	EJE08438.1	EJD86358.1	EJD98426.1	KGY37219.1	EJE05179.1	EJD96682.1	EHM66479.1	EJE44519.1	EJE38830.1	EFE59051.1	----------	AAO05628.1	KQC16516.1	OAW50177.1	OAW84966.1	OAW47281.1	EJE39934.1	OAW51068.1	OAW47740.1	EZI15358.1	EZI09629.1	EES57248.1	KEI47509.1	OAW57546.1	EGG70894.1	OAY91688.1	OAW58609.1	APT15573.1	OAW18325.1	KZG68587.1	OAW69129.1	EJE05349.1	EKS35426.1	AAW52799.1	OAW44611.1	KTW06734.1	OAW31293.1	OAW36959.1	OAW37423.1	OAX30469.1
223	KDP68038.1	KTT80615.1	KTT61049.1	OAZ52041.1	OAZ53313.1	OAZ52915.1	OAY91326.1	OAY97479.1	OOD01170.1	EJE08437.1	EJD86359.1	EJD98427.1	KGY37218.1	EJE05178.1	EJD96681.1	EHM66478.1	EJE44518.1	EJE38831.1	EFE59050.1	----------	AAO05627.1	KQC16515.1	OAW50176.1	OAW84967.1	OAW47280.1	EJE39933.1	OAW51069.1	OAW47741.1	EZI15185.1	EZI09638.1	EES57249.1	KEI47510.1	OAW57035.1	EGG70937.1	OAY91689.1	OAW58610.1	APT15574.1	OAW18324.1	KZG68588.1	OAW69130.1	EJE05350.1	EKS35427.1	AAW52927.1	OAW44610.1	KTW06735.1	OAW31292.1	OAW36958.1	OAW37422.1	OAX30470.1
224	KDP68042.1	KTT80614.1	KTT61048.1	OAZ52040.1	OAZ53314.1	OAZ52914.1	OAY91327.1	OAY97480.1	OOD01171.1	EJE08436.1	EJD86360.1	EJD98428.1	KGY37217.1	EJE05177.1	EJD96680.1	EHM66476.1	EJE44517.1	EJE38832.1	EFE59049.1	----------	AAO05626.1	KQC16514.1	OAW50175.1	OAW84968.1	OAW47279.1	EJE39932.1	OAW51070.1	OAW47742.1	EZI15156.1	EZI09651.1	EES57250.1	KEI47511.1	OAW57034.1	EGG70906.1	OAY91690.1	OAW58611.1	APT15575.1	OAW18323.1	KZG68589.1	OAW69131.1	EJE05351.1	EKS35428.1	AAW52926.1	OAW44609.1	KTW06736.1	OAW31291.1	OAW36957.1	OAW37421.1	OAX30471.1
225	KDP68040.1	KTT80613.1	KTT61047.1	OAZ52039.1	OAZ53315.1	OAZ52913.1	OAY91328.1	OAY97481.1	OOD01172.1	EJE08435.1	EJD86361.1	EJD98429.1	KGY37216.1	----------	EJD96679.1	EHM66474.1	EJE44516.1	EJE38833.1	EFE59048.1	----------	AAO05625.1	KQC16513.1	OAW50174.1	OAW84969.1	OAW47278.1	EJE39931.1	OAW51071.1	OAW47743.1	EZI15169.1	EZI09673.1	EES57251.1	KEI47512.1	OAW57033.1	EGG70837.1	OAY91691.1	OAW58612.1	APT15576.1	OAW18322.1	KZG68590.1	OAW69132.1	EJE05352.1	EKS35429.1	AAW52925.1	OAW44608.1	KTW06737.1	OAW31290.1	OAW36956.1	OAW37420.1	OAX30472.1
226	KDP68044.1	----------	----------	OAZ52038.1	OAZ53316.1	OAZ52912.1	OAY91329.1	----------	----------	EJE08434.1	EJD86362.1	----------	KGY37215.1	----------	----------	----------	EJE44515.1	EJE38834.1	----------	----------	AAO05623.1	----------	OAW50173.1	----------	OAW47277.1	EJE39930.1	----------	OAW47744.1	EZI15155.1	EZI07080.1	----------	----------	----------	EGG70888.1	----------	OAW51180.1	----------	OAW18321.1	KZG68591.1	----------	EJE05355.1	EKS31655.1	AAW52924.1	OAW44607.1	----------	OAW31289.1	OAW36955.1	OAW37419.1	----------
227	KDP68031.1	----------	----------	----------	OAZ51384.1	----------	----------	OAY97514.1	----------	----------	----------	----------	----------	----------	----------	----------	EJE43098.1	----------	EFE58423.1	----------	----------	----------	----------	----------	----------	EJE36108.1	----------	----------	----------	----------	----------	----------	----------	----------	----------	----------	----------	OAW17489.1	KZG67126.1	OAW72224.1	----------	----------	----------	OAW43230.1	----------	----------	----------	----------	----------
228	KDP68032.1	----------	----------	----------	OAZ51385.1	----------	----------	OAY97513.1	----------	----------	----------	----------	----------	----------	----------	----------	EJE43099.1	----------	----------	----------	----------	----------	----------	OAW89789.1	----------	EJE36106.1	----------	----------	----------	----------	----------	----------	----------	----------	----------	OAW51830.1	----------	OAW17488.1	KZG67127.1	OAW72223.1	----------	----------	----------	OAW43229.1	----------	----------	----------	----------	----------
229	KDP68022.1	KTT80973.1	KTT58013.1	OAZ56801.1	OAZ59249.1	OAZ57799.1	OAY97210.1	OAY91370.1	OOD03621.1	EJE06829.1	EJD86635.1	EJE00412.1	KGY35476.1	EJE06046.1	EJD91807.1	EHM68965.1	EJE43916.1	EJE40139.1	EFE58602.1	KZK62645.1	AAO06007.1	KQC20512.1	OAW50313.1	OAW90351.1	OAW45637.1	EJE38058.1	OAW54793.1	OAW48093.1	EZI13335.1	EZI05234.1	EES57830.1	KEI47254.1	OAW59789.1	EGG72386.1	OAY94956.1	OAW55249.1	APT17357.1	OAW14747.1	KZG68843.1	OAW70041.1	EJE03405.1	EKS31749.1	AAW53444.1	OAW43687.1	KTW05322.1	OAW32798.1	----------	OAW34203.1	OAX29166.1
230	KDP68021.1	KTT80972.1	KTT58014.1	OAZ56800.1	OAZ59250.1	OAZ57798.1	OAY97211.1	OAY91369.1	OOD03622.1	EJE06830.1	EJD86634.1	EJE00411.1	KGY35475.1	EJE06045.1	EJD91806.1	EHM68986.1	EJE43915.1	EJE40140.1	EFE58601.1	KZK62646.1	AAO06008.1	KQC20511.1	OAW50314.1	OAW90352.1	OAW45636.1	EJE38057.1	OAW54792.1	OAW48094.1	EZI13325.1	EZI05250.1	EES57831.1	KEI47255.1	OAW59790.1	EGG72324.1	OAY94955.1	OAW55248.1	APT17358.1	OAW14748.1	KZG68842.1	OAW70040.1	EJE03406.1	EKS31748.1	AAW53443.1	OAW43688.1	KTW05321.1	OAW32797.1	----------	OAW34202.1	OAX29165.1
231	KDP68015.1	KTT80971.1	KTT58015.1	OAZ56799.1	OAZ59251.1	OAZ57797.1	OAY97212.1	OAY91368.1	OOD03624.1	EJE06831.1	EJD86633.1	EJE00409.1	KGY35474.1	EJE06043.1	EJD91804.1	EHM68984.1	EJE43914.1	EJE40141.1	EFE58600.1	KZK62647.1	AAO06010.1	KQC20510.1	OAW50315.1	OAW90353.1	OAW45635.1	EJE38056.1	OAW54791.1	OAW48095.1	EZI13225.1	EZI05259.1	EES57832.1	KEI47256.1	OAW59791.1	EGG72371.1	OAY94954.1	OAW55247.1	APT17360.1	OAW14749.1	KZG68841.1	OAW70039.1	EJE03408.1	EKS31747.1	AAW53441.1	OAW43689.1	KTW05320.1	OAW32796.1	----------	OAW34201.1	OAX29164.1
232	KDP68000.1	KTT80970.1	KTT58016.1	OAZ56798.1	OAZ59252.1	OAZ57796.1	OAY97213.1	OAY91367.1	OOD03625.1	EJE06832.1	EJD86632.1	EJE00408.1	KGY35473.1	EJE06042.1	EJD91803.1	EHM68988.1	EJE43913.1	EJE40142.1	EFE58599.1	KZK58368.1	AAO06011.1	KQC20509.1	OAW50316.1	OAW90354.1	OAW45634.1	EJE38055.1	OAW54790.1	OAW48096.1	EZI13216.1	EZI05253.1	EES57833.1	KEI47257.1	OAW59792.1	EGG72420.1	OAY94953.1	OAW55246.1	APT17361.1	OAW14750.1	KZG68840.1	OAW70038.1	EJE03409.1	EKS31746.1	AAW53440.1	OAW43690.1	KTW05319.1	OAW32795.1	----------	OAW34200.1	OAX29163.1
233	KDP68005.1	KTT80951.1	KTT61383.1	OAZ56797.1	OAZ59253.1	OAZ57795.1	OAY97214.1	OAY91366.1	OOD03627.1	EJE06833.1	EJD86631.1	EJE00407.1	KGY35472.1	EJE06034.1	EJD91802.1	EHM68948.1	EJE43912.1	EJE40163.1	EFE58598.1	KZK58367.1	AAO06013.1	KQC20508.1	OAW50317.1	OAW90355.1	OAW45633.1	EJE38054.1	OAW54771.1	OAW48097.1	EZI13276.1	EZI11810.1	EES57835.1	KEI47258.1	OAW59811.1	EGG72352.1	OAY94952.1	OAW55227.1	APT17370.1	OAW14751.1	KZG68839.1	OAW70037.1	EJE03410.1	EKS31745.1	AAW53431.1	OAW43691.1	KTW05300.1	OAW32794.1	----------	OAW34199.1	OAX29162.1
234	KDP68024.1	KTT80950.1	KTT61384.1	OAZ56796.1	OAZ59254.1	OAZ57794.1	OAY97215.1	OAY91365.1	OOD03628.1	EJE06834.1	EJD86630.1	EJE00406.1	KGY35471.1	EJE06033.1	EJD91801.1	EHM68999.1	EJE43911.1	EJE40164.1	EFE58597.1	KZK58366.1	AAO06014.1	KQC20507.1	OAW50318.1	OAW90356.1	OAW45632.1	EJE38053.1	OAW54770.1	OAW48098.1	EZI13268.1	EZI11833.1	EES57836.1	KEI47259.1	OAW59812.1	EGG72435.1	OAY94951.1	OAW55226.1	APT17371.1	OAW14752.1	KZG68838.1	OAW70036.1	EJE03411.1	EKS31744.1	AAW53430.1	OAW43692.1	KTW05299.1	OAW32793.1	----------	OAW34198.1	OAX29161.1
235	KDP68009.1	KTT80949.1	KTT61385.1	OAZ56795.1	OAZ59255.1	OAZ57793.1	OAY97216.1	OAY91364.1	OOD03629.1	EJE06835.1	EJD86629.1	EJE00405.1	KGY35470.1	EJE06032.1	EJD91800.1	EHM68992.1	EJE43910.1	EJE40165.1	EFE58596.1	KZK58365.1	AAO06015.1	KQC20506.1	OAW50319.1	OAW90357.1	OAW45631.1	EJE38052.1	OAW54769.1	OAW48099.1	EZI13254.1	EZI11830.1	EES57837.1	KEI47260.1	OAW59813.1	EGG72337.1	OAY94950.1	OAW55225.1	APT17372.1	OAW14753.1	KZG68837.1	OAW70035.1	EJE03412.1	EKS31743.1	AAW53429.1	OAW43693.1	KTW05298.1	OAW32792.1	----------	OAW34197.1	OAX29160.1
236	KDP68020.1	KTT80948.1	KTT61386.1	OAZ56794.1	OAZ59256.1	OAZ57792.1	OAY97217.1	OAY91363.1	OOD03630.1	EJE06836.1	EJD86628.1	EJE00404.1	KGY35469.1	EJE06031.1	EJD91799.1	EHM68971.1	EJE43909.1	EJE40166.1	EFE58595.1	KZK58364.1	AAO06016.1	KQC20505.1	OAW50320.1	OAW90358.1	OAW45630.1	EJE38051.1	OAW54768.1	OAW48100.1	EZI13251.1	EZI11836.1	EES57838.1	KEI47261.1	OAW59814.1	EGG72315.1	OAY94949.1	OAW55224.1	APT17373.1	OAW14754.1	KZG68836.1	OAW70034.1	EJE03413.1	EKS31742.1	AAW53428.1	OAW43694.1	KTW05297.1	OAW32791.1	----------	OAW34196.1	OAX29159.1
237	KDP68016.1	KTT80947.1	KTT61387.1	OAZ56793.1	OAZ59257.1	OAZ57791.1	OAY97218.1	OAY91362.1	OOD03631.1	EJE06837.1	EJD86627.1	EJE00403.1	KGY35468.1	EJE06030.1	EJD91798.1	EHM68966.1	EJE43908.1	EJE40167.1	EFE58594.1	KZK58363.1	AAO06017.1	KQC20504.1	OAW50321.1	OAW90359.1	OAW45629.1	EJE38050.1	----------	OAW48101.1	EZI13300.1	EZI11845.1	EES57839.1	KEI47262.1	----------	EGG72377.1	OAY94948.1	----------	APT17374.1	OAW14755.1	KZG68835.1	OAW70033.1	EJE03414.1	EKS31741.1	AAW53427.1	OAW43695.1	KTW05296.1	OAW32790.1	----------	OAW34195.1	OAX29158.1
238	KDP68008.1	KTT80946.1	KTT61388.1	OAZ56792.1	OAZ59258.1	OAZ57790.1	OAY97219.1	OAY91361.1	OOD03632.1	EJE06838.1	EJD86626.1	EJE00402.1	KGY35467.1	EJE06029.1	EJD91797.1	EHM68981.1	EJE43907.1	EJE40168.1	EFE58593.1	KZK58362.1	AAO06018.1	KQC20503.1	OAW50322.1	OAW90360.1	OAW45628.1	EJE38049.1	OAW54767.1	OAW48102.1	EZI13230.1	EZI11829.1	EES57840.1	KEI47263.1	OAW59815.1	EGG72349.1	OAY94947.1	OAW55223.1	APT17375.1	OAW14756.1	KZG68834.1	OAW70032.1	EJE03415.1	EKS31740.1	AAW53426.1	OAW43696.1	KTW05295.1	OAW32789.1	----------	OAW34194.1	OAX29157.1
239	KDP68011.1	KTT80945.1	KTT61389.1	OAZ56791.1	OAZ59259.1	OAZ57789.1	OAY97220.1	OAY91360.1	OOD03633.1	EJE06839.1	EJD86625.1	EJE00401.1	KGY35466.1	EJE06028.1	EJD91796.1	EHM68961.1	EJE43906.1	EJE40169.1	EFE58592.1	KZK58361.1	AAO06019.1	KQC20502.1	OAW50323.1	OAW90361.1	OAW45627.1	EJE38048.1	OAW54766.1	OAW48103.1	EZI13327.1	EZI11853.1	EES57841.1	KEI47264.1	OAW59816.1	EGG72378.1	OAY94946.1	OAW55222.1	APT17376.1	OAW14757.1	KZG68833.1	OAW70031.1	EJE03416.1	EKS31739.1	AAW53425.1	OAW43697.1	KTW05294.1	OAW32788.1	----------	OAW34193.1	OAX29156.1
240	KDP68017.1	KTT80944.1	KTT61390.1	OAZ56790.1	OAZ59260.1	OAZ57788.1	OAY97221.1	OAY91359.1	OOD03634.1	EJE06840.1	EJD86624.1	EJE00400.1	KGY35465.1	EJE06027.1	EJD91795.1	EHM68994.1	EJE43905.1	EJE40170.1	EFE58591.1	KZK58360.1	AAO06020.1	KQC20501.1	OAW50324.1	OAW90362.1	OAW45626.1	EJE38047.1	OAW54765.1	OAW48104.1	EZI13334.1	EZI11819.1	EES57842.1	KEI47265.1	OAW59817.1	EGG72391.1	OAY94945.1	OAW55221.1	APT17377.1	OAW14758.1	KZG68832.1	OAW70030.1	EJE03417.1	EKS31738.1	AAW53424.1	OAW43698.1	KTW05293.1	OAW32787.1	----------	OAW34192.1	OAX29155.1
241	KDP67999.1	KTT80943.1	KTT61391.1	OAZ56789.1	OAZ59261.1	OAZ57787.1	OAY97222.1	OAY91358.1	OOD03635.1	EJE06841.1	EJD86623.1	EJE00399.1	KGY35464.1	EJE06026.1	EJD91794.1	EHM68977.1	EJE43904.1	EJE40171.1	EFE58590.1	KZK58359.1	AAO06021.1	KQC20500.1	OAW50325.1	OAW90363.1	OAW45625.1	EJE38046.1	OAW54764.1	OAW48105.1	EZI13313.1	EZI11824.1	EES57843.1	KEI47266.1	OAW59818.1	EGG72424.1	OAY94944.1	OAW55220.1	APT17378.1	OAW14759.1	KZG68831.1	OAW70029.1	EJE03418.1	EKS31737.1	AAW53423.1	OAW43699.1	KTW05292.1	OAW32786.1	----------	OAW34191.1	OAX29154.1
242	KDP68027.1	KTT80942.1	KTT61392.1	OAZ56788.1	OAZ59262.1	OAZ57786.1	OAY97223.1	OAY91357.1	OOD03636.1	EJE06842.1	EJD86622.1	EJE00398.1	KGY35463.1	EJE06025.1	EJD91793.1	EHM68998.1	EJE43903.1	EJE40172.1	EFE58589.1	KZK58358.1	AAO06022.1	KQC20499.1	OAW50326.1	OAW90364.1	OAW45624.1	EJE38045.1	OAW54763.1	OAW48106.1	EZI13287.1	EZI11843.1	EES57844.1	KEI47267.1	OAW59819.1	EGG72370.1	OAY94943.1	OAW55219.1	APT17379.1	OAW14760.1	KZG68830.1	OAW70028.1	EJE03419.1	EKS31736.1	AAW53413.1	OAW43700.1	KTW05291.1	OAW32785.1	----------	OAW34190.1	OAX29153.1
243	KDP68012.1	KTT80941.1	KTT61393.1	OAZ56787.1	OAZ59263.1	OAZ57785.1	OAY97224.1	OAY91356.1	OOD03637.1	EJE06843.1	EJD86621.1	EJE00397.1	KGY35462.1	EJE06024.1	EJD91792.1	EHM68982.1	EJE43902.1	EJE40173.1	EFE58588.1	KZK58357.1	AAO06023.1	KQC20498.1	OAW50327.1	OAW90365.1	OAW45623.1	EJE38044.1	OAW54762.1	OAW48107.1	EZI13233.1	EZI11816.1	EES57845.1	KEI47268.1	OAW59820.1	EGG72446.1	OAY94942.1	OAW55218.1	APT17380.1	OAW14761.1	KZG68829.1	OAW70027.1	EJE03420.1	EKS31735.1	AAW53412.1	OAW43701.1	KTW05290.1	OAW32784.1	----------	OAW34189.1	OAX29152.1
244	KDP68002.1	KTT80940.1	KTT61394.1	OAZ56786.1	OAZ59264.1	OAZ57784.1	OAY97225.1	OAY91355.1	OOD03638.1	EJE06844.1	EJD86620.1	EJE00396.1	KGY35461.1	EJE06023.1	EJD91791.1	EHM68993.1	EJE43901.1	EJE40174.1	EFE58587.1	KZK58356.1	AAO06024.1	KQC20497.1	OAW50328.1	OAW90366.1	OAW45622.1	EJE38043.1	OAW54761.1	OAW48108.1	EZI13249.1	EZI11846.1	EES57846.1	KEI47269.1	OAW59821.1	EGG72372.1	OAY94941.1	OAW55217.1	APT17381.1	OAW14762.1	KZG68828.1	OAW70026.1	EJE03421.1	EKS31734.1	AAW53411.1	OAW43702.1	KTW05289.1	OAW32783.1	----------	OAW34188.1	OAX29151.1
245	KDP68019.1	KTT80939.1	KTT61395.1	OAZ56785.1	OAZ59265.1	OAZ57783.1	OAY97226.1	OAY91354.1	OOD03639.1	EJE06845.1	EJD86619.1	EJE00395.1	KGY35460.1	EJE06022.1	EJD91790.1	EHM68987.1	EJE43900.1	EJE40175.1	EFE58586.1	KZK58355.1	AAO06025.1	KQC20496.1	OAW50329.1	OAW90367.1	OAW45621.1	EJE38042.1	OAW54760.1	OAW48109.1	EZI13267.1	EZI11844.1	EES57847.1	KEI47270.1	OAW59822.1	EGG72404.1	OAY94940.1	OAW55216.1	APT17382.1	OAW14763.1	KZG68827.1	OAW70025.1	EJE03422.1	EKS31733.1	AAW53410.1	OAW43703.1	KTW05288.1	OAW32782.1	----------	OAW34187.1	OAX29150.1
246	KDP68004.1	KTT80938.1	KTT61396.1	OAZ56784.1	OAZ59266.1	OAZ57782.1	OAY97227.1	OAY91353.1	OOD03640.1	EJE06846.1	EJD86618.1	EJE00394.1	KGY35459.1	----------	EJD91789.1	EHM68959.1	EJE43899.1	EJE40176.1	EFE58585.1	KZK58354.1	AAO06026.1	KQC20495.1	OAW50330.1	OAW90368.1	OAW45620.1	EJE38041.1	OAW54759.1	OAW48110.1	EZI13280.1	EZI11851.1	EES57848.1	KEI47271.1	OAW59823.1	EGG72334.1	OAY94939.1	OAW55215.1	APT17383.1	OAW14764.1	KZG68826.1	OAW70024.1	EJE03423.1	EKS31732.1	AAW53455.1	OAW43704.1	KTW05287.1	OAW32781.1	----------	OAW34186.1	OAX29149.1
247	KDP68025.1	KTT80937.1	KTT61397.1	OAZ56783.1	OAZ59267.1	OAZ57781.1	OAY97228.1	OAY91352.1	OOD03641.1	EJE06847.1	EJD86617.1	EJE00393.1	KGY35458.1	EJE06021.1	EJD91788.1	EHM68990.1	EJE43898.1	EJE40177.1	EFE58584.1	KZK58353.1	AAO06027.1	KQC20494.1	OAW50331.1	OAW90369.1	OAW45619.1	EJE38040.1	OAW54758.1	OAW48111.1	EZI13328.1	EZI11811.1	EES57849.1	KEI47272.1	OAW59824.1	EGG72364.1	OAY94938.1	OAW55214.1	APT17384.1	OAW14765.1	KZG68825.1	OAW70023.1	EJE03424.1	EKS31731.1	AAW53454.1	OAW43705.1	KTW05286.1	OAW32780.1	----------	OAW34185.1	OAX29148.1
248	KDP68007.1	KTT80936.1	KTT61398.1	OAZ56782.1	OAZ59268.1	OAZ57780.1	OAY97229.1	OAY91351.1	OOD03642.1	EJE06848.1	EJD86616.1	EJE00392.1	KGY35457.1	EJE06020.1	EJD91787.1	EHM68956.1	EJE43897.1	EJE40178.1	EFE58583.1	KZK58352.1	----------	KQC20493.1	OAW50332.1	OAW90370.1	OAW45618.1	EJE38039.1	OAW54757.1	OAW48112.1	----------	EZI11808.1	EES57850.1	KEI47273.1	OAW59825.1	EGG72382.1	OAY94937.1	OAW55213.1	APT17385.1	OAW14766.1	KZG68824.1	OAW70022.1	EJE03425.1	----------	----------	OAW43706.1	KTW05285.1	OAW32779.1	----------	OAW34184.1	OAX29147.1
249	KDP68018.1	KTT80935.1	KTT61399.1	OAZ56781.1	OAZ59269.1	OAZ57779.1	OAY97230.1	OAY91350.1	OOD03643.1	EJE06849.1	EJD86615.1	EJE00391.1	KGY35456.1	EJE06019.1	EJD91786.1	EHM68975.1	EJE43896.1	EJE40179.1	EFE58582.1	KZK58351.1	AAO06028.1	KQC20492.1	OAW50333.1	OAW90371.1	OAW45617.1	EJE38038.1	OAW54756.1	OAW48113.1	EZI13262.1	EZI11850.1	EES57852.1	KEI47274.1	OAW59826.1	EGG72318.1	OAY94936.1	OAW55212.1	APT17386.1	OAW14767.1	KZG68823.1	OAW70021.1	EJE03426.1	EKS31730.1	AAW53438.1	OAW43707.1	KTW05284.1	OAW32778.1	----------	OAW34183.1	OAX29146.1
250	KDP68014.1	KTT80934.1	KTT61400.1	OAZ56780.1	OAZ59270.1	OAZ57778.1	OAY97231.1	OAY91349.1	OOD03644.1	EJE06850.1	EJD86614.1	EJE00390.1	KGY35455.1	EJE06018.1	EJD91785.1	EHM68983.1	EJE43895.1	EJE40180.1	EFE58581.1	KZK58350.1	AAO06029.1	KQC20491.1	OAW50334.1	OAW90372.1	OAW45616.1	EJE38037.1	OAW54755.1	OAW48114.1	EZI13228.1	EZI11815.1	EES57853.1	KEI47275.1	OAW59827.1	EGG72413.1	OAY94935.1	OAW55211.1	APT17387.1	OAW14768.1	KZG68822.1	OAW70020.1	EJE03427.1	EKS31729.1	AAW53437.1	OAW43708.1	KTW05283.1	OAW32777.1	----------	OAW34182.1	OAX27258.1
251	KDP68013.1	KTT80933.1	KTT61401.1	OAZ56779.1	OAZ59271.1	OAZ57777.1	OAY97232.1	OAY91348.1	OOD03645.1	EJE06851.1	EJD86613.1	EJE00389.1	----------	EJE06017.1	EJD91784.1	EHM68954.1	EJE43894.1	EJE40181.1	EFE58580.1	KZK58349.1	AAO06030.1	KQC20490.1	OAW50335.1	OAW90373.1	OAW45615.1	EJE38036.1	OAW54754.1	OAW48115.1	EZI13231.1	EZI11849.1	EES57854.1	KEI47276.1	OAW59828.1	EGG72325.1	OAY94934.1	OAW55210.1	APT17388.1	OAW14769.1	KZG68821.1	OAW70019.1	EJE03428.1	EKS31728.1	AAW53436.1	----------	KTW05282.1	OAW32776.1	----------	OAW34181.1	OAX27259.1
252	KDP68029.1	KTT80932.1	KTT61402.1	----------	----------	----------	----------	----------	OOD03646.1	EJE06852.1	EJD86612.1	EJE00388.1	KGY35454.1	EJE06016.1	EJD91783.1	EHM68976.1	EJE43893.1	EJE40182.1	EFE58579.1	----------	AAO06031.1	KQC20489.1	----------	----------	----------	EJE38035.1	OAW54753.1	----------	EZI13331.1	EZI11812.1	EES57855.1	KEI47277.1	OAW59829.1	EGG72410.1	----------	OAW55209.1	APT17389.1	OAW14770.1	----------	----------	EJE03429.1	EKS31727.1	AAW53435.1	OAW43709.1	KTW05281.1	----------	----------	----------	OAX27260.1
253	KDP68026.1	KTT80931.1	KTT61403.1	----------	----------	----------	----------	----------	OOD03647.1	EJE06853.1	EJD86611.1	EJE00387.1	KGY35453.1	----------	EJD91782.1	EHM68958.1	EJE43892.1	----------	EFE58578.1	----------	AAO06032.1	KQC20488.1	----------	----------	----------	EJE38034.1	OAW54752.1	----------	EZI13272.1	EZI11805.1	EES57856.1	KEI47278.1	OAW59830.1	EGG72342.1	----------	OAW55208.1	APT17390.1	OAW14771.1	----------	----------	EJE03430.1	EKS31726.1	----------	OAW43710.1	KTW05280.1	----------	----------	----------	OAX27261.1
254	KDP68001.1	KTT80930.1	KTT61404.1	----------	----------	----------	----------	----------	OOD03648.1	EJE06854.1	EJD86610.1	EJE00386.1	KGY35452.1	EJE06014.1	EJD91781.1	EHM68970.1	EJE43891.1	----------	EFE58577.1	----------	AAO06033.1	KQC20487.1	----------	----------	----------	EJE38033.1	OAW54751.1	----------	EZI13244.1	EZI11807.1	EES57857.1	KEI47279.1	OAW59831.1	EGG72363.1	----------	OAW55207.1	APT17391.1	OAW14772.1	----------	----------	EJE03431.1	EKS31725.1	----------	OAW43711.1	KTW05279.1	----------	----------	----------	OAX27262.1
255	KDP68003.1	KTT80929.1	KTT61405.1	----------	----------	----------	----------	----------	OOD03649.1	EJE06855.1	EJD86609.1	EJE00385.1	KGY35451.1	EJE06013.1	EJD91780.1	EHM68968.1	EJE43890.1	----------	EFE58576.1	----------	AAO06034.1	KQC20486.1	----------	----------	----------	EJE38032.1	OAW54750.1	----------	EZI13235.1	EZI11848.1	EES57858.1	KEI47280.1	OAW59832.1	EGG72417.1	----------	OAW55206.1	APT17392.1	OAW14773.1	----------	----------	EJE03432.1	EKS31724.1	----------	OAW43712.1	KTW05278.1	----------	----------	----------	OAX27263.1
256	KDP68023.1	KTT80928.1	KTT61406.1	----------	----------	----------	----------	----------	OOD03650.1	EJE06856.1	EJD86608.1	----------	----------	EJE06012.1	EJD91777.1	EHM68979.1	EJE43889.1	----------	EFE58575.1	----------	AAO06035.1	KQC20485.1	----------	----------	----------	EJE38031.1	OAW54749.1	----------	EZI13257.1	EZI11820.1	EES57859.1	----------	OAW59833.1	EGG72384.1	----------	OAW55205.1	APT17393.1	OAW14774.1	----------	----------	EJE03433.1	----------	----------	----------	KTW05277.1	----------	----------	----------	OAX27264.1
257	KDP68006.1	KTT80927.1	KTT61407.1	----------	----------	----------	----------	----------	OOD03651.1	EJE06857.1	EJD86607.1	EJE00380.1	KGY35450.1	----------	----------	EHM68997.1	EJE43888.1	----------	EFE58574.1	----------	AAO06036.1	KQC20484.1	----------	----------	----------	EJE38030.1	OAW54748.1	----------	----------	EZI11818.1	EES57860.1	----------	OAW59834.1	EGG72422.1	----------	OAW55204.1	----------	OAW14775.1	----------	----------	----------	EKS31719.1	----------	OAW43713.1	KTW05276.1	----------	----------	----------	OAX27265.1
258	KDP68010.1	----------	----------	----------	----------	----------	----------	----------	OOD03652.1	----------	EJD86606.1	EJE00379.1	KGY35449.1	----------	----------	EHM68991.1	EJE43887.1	----------	EFE58573.1	----------	AAO06037.1	KQC20483.1	----------	----------	----------	EJE38029.1	----------	----------	----------	EZI11809.1	EES57861.1	----------	----------	EGG72400.1	----------	----------	----------	OAW14776.1	----------	----------	----------	EKS31718.1	----------	OAW43714.1	----------	----------	----------	----------	OAX27266.1
259	KDP68028.1	----------	----------	----------	----------	----------	----------	----------	----------	----------	----------	----------	----------	----------	----------	----------	----------	----------	----------	----------	----------	----------	----------	----------	----------	----------	----------	----------	----------	----------	----------	----------	----------	----------	----------	----------	----------	----------	----------	----------	----------	----------	----------	----------	----------	----------	----------	----------	----------
260	KDP67985.1	KTT78580.1	KTT59810.1	----------	----------	----------	----------	----------	----------	----------	----------	EJD97786.1	----------	----------	----------	----------	----------	----------	----------	----------	----------	----------	----------	OAW89031.1	----------	----------	----------	----------	----------	----------	EES57023.1	----------	----------	----------	----------	----------	APT17798.1	----------	----------	OAW70230.1	----------	----------	AAW52796.1	OAW41632.1	KTW03937.1	----------	----------	----------	----------
261	KDP67988.1	----------	----------	----------	----------	----------	----------	----------	----------	----------	----------	----------	----------	----------	----------	----------	----------	----------	----------	----------	----------	----------	----------	----------	----------	----------	----------	----------	----------	----------	----------	----------	----------	----------	----------	----------	----------	----------	----------	----------	----------	----------	----------	----------	----------	----------	----------	----------	----------
262	KDP67993.1	----------	----------	----------	----------	----------	----------	----------	----------	----------	----------	----------	----------	----------	----------	----------	----------	----------	----------	----------	----------	----------	----------	----------	----------	----------	----------	----------	----------	----------	----------	----------	----------	----------	----------	----------	----------	----------	----------	----------	----------	----------	----------	----------	----------	----------	----------	----------	----------
263	KDP67992.1	----------	----------	----------	----------	----------	----------	----------	OOD02743.1	----------	----------	----------	KGY37771.1	EJE04482.1	EJD96944.1	----------	----------	----------	----------	----------	AAO06178.1	KQC19150.1	----------	----------	----------	EJE39190.1	----------	----------	----------	----------	----------	KEI46979.1	----------	EGG74391.1	----------	----------	APT17784.1	OAW14520.1	----------	----------	EJE02644.1	EKS26497.1	AAW52797.1	----------	----------	----------	----------	----------	----------
264	KDP67986.1	----------	----------	----------	----------	----------	----------	----------	OOD02744.1	----------	----------	----------	KGY37770.1	EJE04483.1	EJD96943.1	----------	----------	----------	----------	----------	AAO06177.1	KQC19149.1	----------	----------	----------	EJE39191.1	----------	----------	----------	----------	----------	KEI46978.1	----------	EGG74384.1	----------	----------	APT17783.1	OAW14519.1	----------	----------	EJE02643.1	EKS26498.1	AAW52798.1	----------	----------	----------	----------	----------	----------
265	KDP67991.1	----------	----------	----------	----------	----------	----------	----------	----------	----------	----------	----------	----------	----------	----------	----------	----------	----------	----------	----------	----------	KQC19148.1	----------	----------	----------	----------	----------	----------	----------	----------	EES59374.1	----------	----------	----------	----------	----------	----------	----------	----------	----------	----------	----------	AAW52767.1	----------	----------	----------	----------	----------	----------
266	KDP67990.1	----------	----------	----------	----------	----------	----------	----------	----------	----------	----------	----------	----------	----------	----------	----------	----------	----------	----------	----------	----------	----------	----------	OAW89029.1	----------	----------	----------	----------	----------	----------	----------	KEI47030.1	OAW59939.1	----------	----------	----------	----------	----------	----------	OAW70232.1	----------	----------	AAW52769.1	OAW41634.1	----------	----------	----------	----------	----------
267	KDP67989.1	KTT78911.1	KTT60654.1	----------	----------	----------	----------	----------	OOD03797.1	----------	----------	----------	----------	----------	----------	----------	----------	----------	----------	----------	AAO06207.1	----------	----------	OAW89032.1	----------	----------	OAW55887.1	----------	----------	----------	EES57018.1	KEI47029.1	----------	----------	----------	OAW55900.1	APT17799.1	----------	----------	OAW70233.1	EJE07071.1	EKS25127.1	AAW52771.1	OAW41636.1	KTW04160.1	----------	----------	----------	----------
268	KDP67987.1	KTT78915.1	KTT60657.1	----------	----------	----------	----------	----------	OOD03800.1	----------	----------	----------	----------	----------	----------	----------	----------	----------	----------	----------	AAO06208.1	----------	----------	OAW89030.1	----------	----------	OAW55888.1	----------	----------	----------	EES57017.1	----------	----------	----------	----------	OAW55901.1	APT17804.1	----------	----------	OAW70231.1	EJE07070.1	EKS25126.1	AAW52772.1	OAW41633.1	KTW04159.1	----------	----------	----------	----------
269	KDP67868.1	KTT79747.1	KTT58658.1	OAZ51244.1	OAZ52046.1	OAZ53685.1	OAY91040.1	OAY93328.1	OOD02257.1	EJE11041.1	EJD88866.1	EJE02889.1	KGY35816.1	EJE05005.1	EJD97339.1	EHM66264.1	EJE46504.1	EJE41920.1	EFE58149.1	KZK59700.1	AAO04078.1	KQC17152.1	OAW47200.1	OAW90808.1	OAW46636.1	EJE37445.1	OAW52141.1	OAW47680.1	EZI12202.1	EZI13413.1	EES59023.1	KEI48378.1	OAW62680.1	EGG71896.1	OAY90302.1	OAW56574.1	APT17026.1	OAW17794.1	KZG65536.1	OAW73582.1	EJE06117.1	EKS40565.1	AAW53779.1	OAW40354.1	KTW07347.1	OAW31722.1	OAW38621.1	OAW36858.1	OAX30455.1
270	KDP67800.1	KTT79748.1	KTT58657.1	OAZ51245.1	OAZ52047.1	OAZ53686.1	OAY91039.1	OAY93329.1	OOD02256.1	EJE11042.1	EJD88865.1	EJE02890.1	KGY35815.1	EJE05004.1	EJD97340.1	EHM66338.1	EJE46503.1	EJE41919.1	EFE58148.1	KZK59699.1	AAO04077.1	KQC17153.1	OAW47199.1	OAW90809.1	OAW46635.1	EJE37446.1	OAW52142.1	OAW47679.1	EZI12208.1	EZI13423.1	EES59022.1	KEI48377.1	OAW62679.1	EGG71887.1	OAY90301.1	OAW56575.1	APT17027.1	OAW17795.1	KZG65535.1	OAW73581.1	EJE06116.1	EKS40564.1	AAW53778.1	OAW40353.1	KTW07348.1	OAW31723.1	OAW38620.1	OAW36859.1	OAX30454.1
271	KDP67819.1	KTT79749.1	KTT58656.1	OAZ51246.1	OAZ52048.1	OAZ53687.1	OAY91038.1	OAY93330.1	OOD02255.1	EJE11043.1	EJD88864.1	EJE02891.1	KGY35814.1	EJE05003.1	EJD97341.1	EHM66269.1	EJE46502.1	EJE41918.1	EFE58147.1	KZK59698.1	AAO04076.1	KQC17154.1	OAW47198.1	OAW90810.1	OAW46634.1	EJE37447.1	OAW52143.1	OAW47678.1	EZI12235.1	EZI13419.1	EES59021.1	KEI48376.1	OAW62678.1	EGG71893.1	OAY90300.1	OAW56576.1	APT17028.1	OAW17796.1	KZG65534.1	OAW73580.1	EJE06115.1	EKS40563.1	AAW53763.1	OAW40352.1	KTW07349.1	OAW31724.1	OAW38619.1	OAW36860.1	OAX30453.1
272	KDP67793.1	KTT79750.1	KTT58655.1	OAZ51247.1	OAZ52049.1	OAZ53688.1	OAY91037.1	OAY93331.1	OOD02254.1	EJE11044.1	EJD88863.1	EJE02892.1	KGY35813.1	EJE05002.1	EJD97342.1	EHM66290.1	EJE46501.1	EJE41917.1	EFE58146.1	KZK59697.1	AAO04075.1	KQC17155.1	OAW47197.1	OAW90811.1	OAW46633.1	EJE37448.1	OAW52144.1	OAW47677.1	EZI12232.1	EZI13409.1	EES59020.1	KEI48375.1	OAW62677.1	EGG71886.1	OAY90299.1	OAW56577.1	APT17029.1	OAW17797.1	KZG65533.1	OAW73579.1	EJE06114.1	EKS40562.1	AAW53762.1	OAW40351.1	KTW07350.1	OAW31725.1	OAW38618.1	OAW36861.1	OAX30452.1
273	KDP67801.1	KTT79751.1	KTT58654.1	OAZ51248.1	OAZ52050.1	OAZ53689.1	OAY91036.1	OAY93332.1	OOD02253.1	EJE11045.1	EJD88862.1	EJE02893.1	KGY35812.1	EJE05001.1	EJD97343.1	EHM66273.1	EJE46500.1	EJE41916.1	EFE58145.1	KZK59696.1	AAO04074.1	KQC17156.1	OAW47196.1	OAW90812.1	OAW46632.1	EJE37449.1	OAW52145.1	OAW47676.1	EZI12234.1	EZI13408.1	EES59019.1	KEI48374.1	OAW62676.1	EGG71904.1	OAY90298.1	OAW56578.1	APT17030.1	OAW17798.1	KZG65532.1	OAW73578.1	EJE06113.1	EKS40561.1	AAW53761.1	OAW40350.1	KTW07351.1	OAW31726.1	OAW38617.1	OAW36862.1	OAX30451.1
274	KDP67803.1	KTT79752.1	KTT58653.1	OAZ51249.1	OAZ52051.1	OAZ53690.1	OAY91035.1	OAY93333.1	OOD02252.1	EJE11046.1	EJD88861.1	EJE02894.1	KGY35811.1	EJE05000.1	EJD97344.1	EHM66323.1	EJE46499.1	EJE42120.1	EFE58144.1	KZK59695.1	AAO04072.1	KQC17157.1	OAW47195.1	OAW90813.1	OAW46631.1	EJE37450.1	OAW52146.1	OAW47675.1	EZI12216.1	EZI13426.1	EES59018.1	KEI48373.1	OAW62675.1	EGG71905.1	OAY90297.1	OAW56579.1	APT17031.1	OAW17799.1	KZG65531.1	OAW73577.1	EJE06112.1	EKS40560.1	AAW53760.1	OAW40349.1	KTW07352.1	OAW31727.1	OAW38616.1	OAW36863.1	OAX30450.1
275	KDP67889.1	KTT79753.1	KTT58652.1	OAZ51250.1	OAZ52052.1	OAZ53691.1	OAY91034.1	OAY93334.1	OOD02251.1	EJE11047.1	EJD88860.1	EJE02895.1	KGY35810.1	EJE04999.1	EJD97345.1	EHM66369.1	EJE46498.1	EJE42119.1	EFE58143.1	KZK59694.1	AAO04071.1	KQC17158.1	OAW47194.1	OAW90814.1	OAW46630.1	EJE37451.1	OAW52147.1	OAW47674.1	EZI12219.1	EZI13420.1	EES59017.1	KEI48372.1	OAW62674.1	EGG71892.1	OAY90296.1	OAW56580.1	APT17032.1	OAW17800.1	KZG65530.1	OAW73576.1	EJE06111.1	EKS40559.1	AAW53759.1	OAW40348.1	KTW07353.1	OAW31728.1	OAW38615.1	OAW36864.1	OAX30449.1
276	KDP67895.1	KTT79754.1	KTT58651.1	OAZ51251.1	OAZ52053.1	OAZ53692.1	OAY91033.1	OAY93335.1	OOD02250.1	EJE11048.1	EJD88859.1	EJE02896.1	KGY35809.1	EJE04998.1	EJD97346.1	EHM66297.1	EJE46497.1	EJE42118.1	EFE58142.1	KZK59693.1	AAO04070.1	KQC17159.1	OAW47193.1	OAW90815.1	OAW46629.1	EJE37452.1	OAW52148.1	OAW47673.1	EZI12205.1	EZI13425.1	EES59016.1	KEI48371.1	OAW62673.1	EGG71889.1	OAY90295.1	OAW56581.1	APT17033.1	OAW17801.1	KZG65529.1	OAW73575.1	EJE06110.1	EKS40558.1	AAW53758.1	OAW40347.1	KTW07354.1	OAW31729.1	OAW38614.1	OAW36865.1	OAX30448.1
277	KDP67867.1	KTT79755.1	KTT58650.1	OAZ51252.1	OAZ52054.1	OAZ53693.1	OAY91032.1	OAY93336.1	OOD02249.1	EJE11049.1	EJD88858.1	EJE02897.1	KGY35808.1	EJE10223.1	EJD97347.1	EHM66301.1	EJE46496.1	EJE42117.1	EFE58141.1	KZK59692.1	AAO04069.1	KQC17160.1	OAW47192.1	OAW90816.1	OAW46628.1	EJE37453.1	OAW52149.1	OAW47672.1	EZI12223.1	EZI13415.1	EES59015.1	KEI48370.1	OAW62672.1	EGG71911.1	OAY90294.1	OAW56582.1	APT17034.1	OAW17802.1	KZG65528.1	OAW73574.1	EJE06109.1	EKS40557.1	AAW53757.1	OAW40346.1	KTW07355.1	OAW31730.1	OAW38613.1	OAW36866.1	OAX30447.1
278	KDP67786.1	KTT79756.1	KTT58649.1	OAZ51253.1	OAZ52055.1	OAZ53694.1	OAY91031.1	OAY93337.1	OOD02248.1	EJE11050.1	EJD88857.1	EJE02898.1	KGY35807.1	EJE10224.1	EJD97348.1	EHM66339.1	EJE46495.1	EJE42116.1	EFE58140.1	KZK59691.1	AAO04068.1	KQC17161.1	OAW47191.1	OAW90817.1	OAW46627.1	EJE37454.1	OAW52150.1	OAW47671.1	EZI12220.1	EZI13411.1	EES59014.1	KEI48369.1	OAW62671.1	EGG71901.1	OAY90293.1	OAW56583.1	APT17035.1	OAW17803.1	KZG65527.1	OAW73573.1	EJE06108.1	EKS40556.1	AAW53750.1	OAW40345.1	KTW07356.1	OAW31731.1	OAW38612.1	OAW36867.1	OAX30446.1
279	KDP67792.1	KTT79757.1	KTT58648.1	OAZ51254.1	OAZ52056.1	OAZ53695.1	OAY91030.1	OAY93338.1	OOD02247.1	EJE11051.1	EJD88856.1	EJE02899.1	KGY35806.1	EJE10225.1	EJD97349.1	EHM66351.1	EJE46494.1	EJE42115.1	EFE58139.1	KZK59690.1	AAO04067.1	KQC17162.1	OAW47190.1	OAW90818.1	OAW46626.1	EJE37455.1	OAW52151.1	OAW47670.1	EZI12211.1	EZI13412.1	EES59013.1	KEI48368.1	OAW62670.1	EGG71891.1	OAY90292.1	OAW56584.1	APT17036.1	OAW17804.1	KZG65526.1	OAW73572.1	EJE06107.1	EKS40555.1	AAW53749.1	OAW40344.1	KTW07357.1	OAW31732.1	OAW38611.1	OAW36868.1	OAX30445.1
280	KDP67850.1	KTT79758.1	KTT58647.1	OAZ51260.1	OAZ52067.1	OAZ53701.1	OAY91041.1	OAY93349.1	OOD02260.1	EJE11052.1	EJD88855.1	EJE02900.1	KGY37445.1	EJE10226.1	EJD97350.1	EHM66365.1	EJE46493.1	EJE42114.1	EFE58138.1	KZK59702.1	AAO04065.1	KQC17173.1	OAW47203.1	OAW90923.1	OAW46650.1	EJE37456.1	OAW52188.1	OAW47681.1	EZI12215.1	EZI13417.1	EES59011.1	KEI48367.1	OAW62682.1	EGG71888.1	OAY90303.1	OAW56605.1	APT17038.1	OAW17889.1	KZG65538.1	OAW73585.1	EJE06106.1	EKS40553.1	AAW53747.1	OAW40356.1	KTW07358.1	OAW31738.1	OAW38624.1	OAW36874.1	OAX30457.1
281	KDP67879.1	KTT79759.1	KTT58646.1	OAZ51255.1	OAZ52057.1	OAZ53696.1	OAY91029.1	OAY93339.1	OOD02245.1	EJE11053.1	EJD88854.1	EJE02901.1	KGY35805.1	EJE10227.1	EJD97351.1	EHM66382.1	EJE46492.1	EJE42113.1	EFE58137.1	KZK59689.1	AAO04064.1	KQC17163.1	OAW47189.1	OAW90819.1	OAW46625.1	EJE37457.1	OAW52152.1	OAW47669.1	EZI12229.1	EZI13427.1	EES59010.1	KEI48366.1	OAW62669.1	EGG71881.1	OAY90291.1	OAW56585.1	APT17039.1	OAW17805.1	KZG65525.1	OAW73571.1	EJE06105.1	EKS40552.1	AAW53746.1	OAW40343.1	KTW07359.1	OAW31733.1	OAW38610.1	OAW36869.1	OAX30444.1
282	KDP67897.1	KTT79760.1	KTT58645.1	OAZ51256.1	OAZ52058.1	OAZ53697.1	OAY91028.1	OAY93340.1	OOD02244.1	EJE11054.1	EJD88853.1	EJE02902.1	KGY35804.1	EJE10228.1	EJD97352.1	EHM66320.1	EJE46491.1	EJE42112.1	EFE58136.1	KZK59688.1	AAO04063.1	KQC17164.1	OAW47188.1	OAW90820.1	OAW46624.1	EJE37458.1	OAW52153.1	OAW47668.1	EZI12213.1	EZI13407.1	EES59009.1	KEI48365.1	OAW62668.1	EGG71894.1	OAY90290.1	OAW56586.1	APT17040.1	OAW17806.1	KZG65524.1	OAW73570.1	EJE06104.1	EKS40551.1	AAW53745.1	OAW40342.1	KTW07360.1	OAW31734.1	OAW38609.1	OAW36870.1	OAX30443.1
283	KDP67804.1	----------	----------	----------	----------	----------	----------	----------	----------	----------	----------	----------	----------	----------	----------	----------	----------	----------	EFE58135.1	----------	----------	----------	----------	----------	----------	----------	----------	----------	----------	EZI13406.1	EES59008.1	----------	----------	EGG71912.1	----------	----------	----------	----------	----------	----------	----------	----------	AAW53744.1	----------	----------	----------	----------	----------	----------
284	KDP67791.1	KTT79761.1	KTT58644.1	OAZ51257.1	OAZ52059.1	OAZ53698.1	OAY91027.1	OAY93341.1	OOD02243.1	EJE11055.1	EJD88852.1	EJE02903.1	KGY35803.1	EJE10229.1	EJD97353.1	EHM66306.1	EJE46490.1	EJE42111.1	EFE58134.1	KZK59687.1	AAO04062.1	KQC17165.1	OAW47187.1	OAW90821.1	OAW46623.1	EJE37459.1	OAW52154.1	OAW47667.1	EZI12203.1	EZI13414.1	EES59007.1	KEI48364.1	OAW62667.1	EGG71899.1	OAY90289.1	OAW56587.1	APT17041.1	OAW17807.1	KZG65523.1	OAW73569.1	EJE06103.1	EKS40550.1	AAW53743.1	OAW40341.1	KTW07361.1	OAW31735.1	OAW38608.1	OAW36871.1	OAX30442.1
285	KDP67872.1	KTT79763.1	KTT58642.1	OAZ51259.1	OAZ52061.1	OAZ53700.1	OAY91025.1	OAY93343.1	OOD02242.1	EJE11057.1	EJD88850.1	EJE02905.1	----------	EJE10231.1	EJD97355.1	EHM66294.1	EJE46488.1	EJE42109.1	EFE58132.1	KZK59685.1	AAO04060.1	KQC17167.1	OAW47185.1	OAW90823.1	OAW46621.1	EJE37461.1	OAW52156.1	OAW47665.1	EZI12230.1	EZI13421.1	EES59005.1	KEI48362.1	OAW62665.1	EGG71898.1	OAY90287.1	OAW56589.1	APT17042.1	OAW17809.1	KZG65521.1	OAW73567.1	EJE06101.1	EKS40548.1	AAW53735.1	----------	KTW07363.1	OAW31737.1	OAW38606.1	OAW36873.1	----------
286	KDP67883.1	KTT79764.1	KTT58641.1	OAZ55806.1	OAZ52062.1	OAZ53744.1	OAY91578.1	OAY93344.1	OOD02241.1	EJE11058.1	EJD88849.1	EJE02906.1	KGY35801.1	EJE10232.1	----------	EHM66265.1	EJE46487.1	EJE42108.1	EFE58131.1	KZK55339.1	AAO04059.1	KQC17168.1	OAW47543.1	OAW90824.1	OAW45347.1	EJE37462.1	OAW52157.1	OAW47664.1	EZI12210.1	EZI13418.1	EES59004.1	KEI48361.1	OAW62664.1	EGG71910.1	OAY90502.1	OAW56590.1	APT17043.1	OAW17810.1	KZG65520.1	OAW73566.1	EJE06100.1	EKS40547.1	AAW53734.1	OAW40339.1	KTW07364.1	OAW30688.1	OAW35758.1	OAW36983.1	OAX30440.1
287	KDP67822.1	KTT79765.1	KTT58640.1	OAZ55805.1	OAZ52063.1	OAZ53745.1	OAY91577.1	OAY93345.1	OOD02240.1	EJE11059.1	EJD88848.1	EJE02907.1	KGY35800.1	EJE10233.1	EJD97356.1	EHM66380.1	EJE46486.1	EJE42107.1	EFE58130.1	KZK55338.1	AAO04058.1	KQC17169.1	OAW47542.1	OAW90825.1	OAW45346.1	EJE37463.1	OAW52158.1	OAW47663.1	EZI12207.1	EZI13405.1	EES59003.1	KEI48360.1	OAW62663.1	EGG71900.1	OAY90503.1	OAW56591.1	APT17044.1	OAW17811.1	KZG65519.1	OAW73565.1	EJE06099.1	EKS40546.1	AAW53733.1	OAW40338.1	KTW07365.1	OAW30689.1	OAW35759.1	OAW36984.1	OAX30439.1
288	KDP67826.1	KTT79766.1	KTT58639.1	OAZ55804.1	OAZ52064.1	OAZ53746.1	OAY91576.1	OAY93346.1	OOD02239.1	EJE11060.1	EJD88847.1	EJE02908.1	KGY35799.1	EJE10235.1	EJD97357.1	EHM66353.1	EJE46485.1	EJE42106.1	EFE58129.1	KZK55337.1	AAO04057.1	KQC17170.1	OAW47541.1	OAW90826.1	OAW45345.1	EJE37464.1	OAW52159.1	OAW47662.1	EZI12218.1	EZI13410.1	EES59002.1	KEI48359.1	OAW62662.1	EGG71882.1	OAY90504.1	OAW56592.1	APT17045.1	OAW17812.1	KZG65518.1	OAW73564.1	EJE06097.1	EKS40545.1	AAW53731.1	OAW40337.1	KTW07366.1	OAW30690.1	OAW35760.1	OAW36985.1	OAX30438.1
289	KDP67816.1	KTT79767.1	KTT58638.1	OAZ55803.1	OAZ52065.1	OAZ53747.1	OAY91575.1	OAY93347.1	OOD02238.1	----------	EJD88846.1	EJE02909.1	KGY35798.1	EJE10236.1	EJD97358.1	EHM66280.1	EJE46484.1	EJE42105.1	EFE58128.1	KZK55336.1	AAO04056.1	KQC17171.1	OAW47540.1	OAW90827.1	OAW45344.1	EJE37465.1	OAW52160.1	OAW47661.1	EZI12225.1	EZI13424.1	EES59001.1	KEI48358.1	OAW62661.1	EGG71885.1	OAY90505.1	OAW56593.1	APT17046.1	OAW17813.1	KZG65517.1	OAW73563.1	EJE06096.1	EKS40544.1	AAW53730.1	OAW40336.1	KTW07367.1	OAW30691.1	OAW35761.1	OAW36986.1	OAX30437.1
290	KDP67833.1	KTT79768.1	KTT58637.1	OAZ55802.1	OAZ52066.1	OAZ53748.1	OAY91574.1	OAY93348.1	OOD02236.1	EJE11061.1	EJD88845.1	EJE02910.1	KGY35797.1	EJE10237.1	EJD97359.1	EHM66263.1	EJE46483.1	EJE42104.1	EFE58127.1	KZK55335.1	AAO04054.1	KQC17172.1	OAW47539.1	OAW90828.1	OAW45343.1	EJE37466.1	OAW52161.1	OAW47660.1	EZI12204.1	EZI13416.1	EES58999.1	KEI48357.1	OAW62660.1	EGG71883.1	OAY90506.1	OAW56594.1	APT17047.1	OAW17814.1	KZG65516.1	OAW73562.1	EJE06095.1	EKS40543.1	AAW53728.1	OAW40335.1	KTW07368.1	OAW30692.1	OAW35762.1	OAW36987.1	OAX30436.1
291	KDP67905.1	KTT81189.1	KTT60768.1	OAZ53542.1	OAZ52450.1	OAZ54504.1	OAY91410.1	OAY91496.1	OOD02235.1	EJE11010.1	EJD89465.1	EJE02497.1	KGY35796.1	EJE11259.1	EJD96186.1	EHM66379.1	EJE46584.1	EJE42103.1	EFE58242.1	KZK55334.1	AAO04053.1	KQC19251.1	OAW47538.1	OAW90829.1	OAW45342.1	EJE37348.1	OAW52162.1	OAW47659.1	EZI12918.1	EZI05887.1	EES59114.1	KEI48356.1	OAW62659.1	EGG69692.1	OAY90869.1	OAW56595.1	APT17048.1	OAW17815.1	KZG65515.1	OAW73561.1	EJE07304.1	EKS40542.1	AAW53719.1	OAW40334.1	KTW04750.1	OAW30693.1	OAW35763.1	OAW36988.1	OAX30435.1
292	KDP67842.1	KTT81188.1	KTT60769.1	OAZ53543.1	OAZ52449.1	OAZ54503.1	OAY91411.1	OAY91497.1	OOD02234.1	EJE11009.1	EJD89466.1	EJE02496.1	KGY35795.1	EJE11258.1	EJD96187.1	EHM66356.1	EJE46583.1	EJE42102.1	EFE58241.1	KZK55333.1	AAO04052.1	KQC19252.1	OAW47537.1	OAW90830.1	OAW45341.1	EJE37349.1	OAW52163.1	OAW47658.1	EZI12884.1	EZI05894.1	EES59113.1	KEI48355.1	OAW62658.1	EGG69660.1	OAY90870.1	OAW56596.1	APT17049.1	OAW17816.1	KZG65514.1	OAW73560.1	EJE07305.1	EKS40541.1	AAW53718.1	OAW40333.1	KTW04751.1	OAW30694.1	OAW35764.1	OAW36989.1	OAX30434.1
293	KDP67828.1	KTT81187.1	KTT60770.1	OAZ53544.1	OAZ52448.1	OAZ54502.1	OAY91412.1	OAY91498.1	OOD02233.1	EJE11008.1	EJD89467.1	EJE02495.1	KGY35794.1	EJE11257.1	EJD96188.1	EHM66366.1	EJE46582.1	EJE42101.1	EFE58240.1	KZK55332.1	AAO04051.1	KQC19253.1	OAW47536.1	OAW90831.1	OAW45340.1	EJE37350.1	OAW52164.1	OAW47657.1	EZI12929.1	EZI05897.1	EES59112.1	KEI48354.1	OAW62657.1	EGG69670.1	OAY90871.1	OAW56597.1	APT17050.1	OAW17817.1	KZG65513.1	OAW73559.1	EJE07306.1	EKS40540.1	AAW53717.1	OAW40332.1	KTW04752.1	OAW30695.1	OAW35765.1	OAW36990.1	OAX30433.1
294	KDP67814.1	KTT81186.1	KTT60771.1	OAZ53545.1	OAZ52447.1	OAZ54501.1	OAY91413.1	OAY91499.1	OOD02232.1	EJE11007.1	EJD89468.1	EJE02494.1	KGY35793.1	EJE11256.1	EJD96189.1	EHM66371.1	EJE46581.1	EJE42100.1	EFE58239.1	KZK55331.1	AAO04050.1	KQC19254.1	OAW47535.1	OAW90832.1	OAW45339.1	EJE37351.1	OAW52165.1	OAW47656.1	EZI12933.1	EZI05902.1	EES59111.1	KEI48353.1	OAW62656.1	EGG69647.1	OAY90872.1	OAW56598.1	APT17051.1	OAW17818.1	KZG65512.1	OAW73558.1	EJE07307.1	EKS40539.1	AAW53716.1	OAW40331.1	KTW04753.1	OAW30696.1	OAW35766.1	OAW36991.1	OAX30432.1
295	KDP67881.1	KTT81185.1	KTT60772.1	OAZ53546.1	OAZ52446.1	OAZ54500.1	OAY91414.1	OAY91500.1	OOD02231.1	EJE11006.1	EJD89469.1	EJE02493.1	KGY35792.1	EJE11255.1	EJD96190.1	EHM66336.1	EJE46580.1	EJE42099.1	EFE58238.1	KZK55330.1	AAO04049.1	KQC19255.1	OAW47534.1	OAW90833.1	OAW45338.1	EJE37352.1	OAW52166.1	OAW47655.1	EZI12883.1	EZI05842.1	EES59110.1	KEI48352.1	OAW62655.1	EGG69627.1	OAY90873.1	OAW56599.1	APT17052.1	OAW17819.1	KZG65511.1	OAW73557.1	EJE07308.1	EKS40538.1	AAW53715.1	OAW40330.1	KTW04754.1	OAW30697.1	OAW35767.1	OAW36992.1	OAX30431.1
296	KDP67809.1	----------	----------	OAZ53547.1	OAZ52445.1	OAZ54499.1	OAY91415.1	OAY91501.1	OOD02230.1	EJE11004.1	EJD89470.1	EJE02492.1	KGY35791.1	EJE11254.1	EJD96191.1	EHM66309.1	EJE46579.1	EJE42098.1	EFE58237.1	KZK55329.1	AAO04048.1	KQC19256.1	OAW47533.1	OAW90834.1	OAW45337.1	EJE37353.1	OAW52167.1	OAW47654.1	EZI12876.1	EZI05860.1	EES59109.1	KEI48351.1	OAW62654.1	EGG69651.1	OAY90874.1	OAW56600.1	APT17053.1	OAW17820.1	KZG65510.1	OAW73556.1	EJE07309.1	EKS40537.1	AAW53714.1	OAW40329.1	----------	OAW30698.1	OAW35768.1	OAW36993.1	OAX30430.1
297	KDP67892.1	KTT81184.1	KTT60773.1	OAZ53548.1	OAZ52444.1	OAZ54498.1	OAY91416.1	OAY91502.1	OOD02229.1	EJE11003.1	EJD89471.1	EJE02491.1	KGY35790.1	EJE11253.1	EJD96192.1	EHM66307.1	EJE46578.1	EJE42097.1	EFE58236.1	KZK55328.1	AAO04047.1	KQC19257.1	OAW47532.1	OAW90835.1	OAW45336.1	EJE37354.1	OAW52168.1	OAW47653.1	EZI12923.1	EZI05836.1	EES59108.1	KEI48350.1	OAW62653.1	EGG69637.1	OAY90875.1	OAW56601.1	APT17054.1	OAW17821.1	KZG65509.1	OAW73555.1	EJE07310.1	EKS40536.1	AAW53713.1	OAW40328.1	KTW04755.1	OAW30699.1	OAW35769.1	OAW36994.1	OAX30429.1
298	KDP67857.1	KTT81183.1	KTT60774.1	OAZ53549.1	OAZ52443.1	OAZ54497.1	OAY91417.1	OAY91503.1	OOD02228.1	EJE11002.1	EJD89472.1	EJE02490.1	KGY35789.1	EJE11252.1	EJD96193.1	EHM66325.1	EJE46577.1	EJE42096.1	EFE58235.1	KZK55327.1	AAO04046.1	KQC19258.1	OAW47531.1	OAW90836.1	OAW45335.1	EJE37355.1	OAW52169.1	OAW47652.1	EZI12909.1	EZI05843.1	EES59107.1	KEI48349.1	OAW62652.1	EGG69632.1	OAY90876.1	OAW56602.1	APT17055.1	OAW17822.1	KZG65508.1	OAW73554.1	EJE07311.1	EKS40535.1	AAW53712.1	OAW40327.1	KTW04756.1	OAW30700.1	OAW35770.1	OAW36995.1	OAX30428.1
299	KDP67861.1	KTT81182.1	KTT60775.1	OAZ53550.1	OAZ52442.1	OAZ54496.1	OAY91418.1	OAY91504.1	OOD02227.1	EJE11001.1	EJD89473.1	EJE02489.1	KGY35788.1	EJE11251.1	EJD96194.1	EHM66303.1	EJE46576.1	EJE42095.1	EFE58234.1	KZK55326.1	AAO04045.1	KQC19259.1	OAW47530.1	OAW90837.1	OAW45334.1	EJE37356.1	OAW52170.1	OAW47651.1	EZI12898.1	EZI05845.1	EES59106.1	KEI48348.1	OAW62651.1	EGG69681.1	OAY90877.1	OAW56603.1	APT17056.1	OAW17823.1	KZG65507.1	OAW73553.1	EJE07312.1	EKS40534.1	AAW53703.1	OAW40326.1	KTW04757.1	OAW30701.1	OAW35771.1	OAW36996.1	OAX30427.1
300	KDP67864.1	KTT81181.1	KTT60776.1	OAZ53551.1	OAZ52441.1	OAZ54495.1	OAY91419.1	OAY91505.1	OOD02226.1	EJE11000.1	EJD89474.1	EJE02488.1	KGY35787.1	EJE11250.1	EJD96195.1	EHM66286.1	EJE46575.1	EJE42094.1	EFE58233.1	KZK55325.1	AAO04044.1	KQC19260.1	OAW47529.1	OAW90838.1	OAW45333.1	EJE37357.1	OAW52171.1	OAW47650.1	EZI12900.1	EZI05916.1	EES59105.1	KEI48347.1	OAW62650.1	EGG69644.1	OAY90878.1	OAW56604.1	----------	OAW17824.1	KZG65506.1	OAW73552.1	EJE07313.1	EKS40533.1	AAW53702.1	OAW40325.1	KTW04758.1	OAW30702.1	OAW35772.1	OAW36997.1	OAX30426.1
301	KDP67839.1	KTT81180.1	KTT60777.1	OAZ53552.1	OAZ58301.1	OAZ54494.1	OAY91420.1	OAY91506.1	OOD02225.1	EJE10999.1	EJD89475.1	EJE02487.1	KGY35786.1	EJE11249.1	EJD96196.1	EHM66344.1	EJE46574.1	EJE42093.1	EFE58232.1	KZK55527.1	AAO04043.1	KQC19261.1	OAW47528.1	OAW90839.1	OAW45332.1	EJE37358.1	OAW52172.1	OAW47649.1	EZI12920.1	EZI05920.1	EES59104.1	KEI48346.1	OAW62649.1	EGG69688.1	OAY90879.1	OAW51072.1	APT17057.1	OAW17825.1	KZG65505.1	OAW73551.1	EJE07314.1	EKS40532.1	AAW53701.1	OAW40324.1	KTW04745.1	OAW30703.1	OAW35773.1	OAW35801.1	OAX30425.1
302	KDP67898.1	KTT81179.1	KTT60778.1	OAZ53553.1	OAZ58302.1	OAZ54493.1	OAY91421.1	OAY91507.1	OOD02224.1	EJE10998.1	EJD89476.1	EJE02486.1	KGY35785.1	EJE11248.1	EJD96197.1	EHM66330.1	EJE46573.1	EJE42092.1	EFE58231.1	KZK55528.1	AAO04042.1	KQC19262.1	OAW47527.1	OAW90840.1	OAW45331.1	EJE37359.1	OAW52173.1	OAW47648.1	EZI12897.1	EZI05901.1	EES59103.1	KEI48345.1	OAW62648.1	EGG69668.1	OAY90880.1	OAW51073.1	APT17058.1	OAW17826.1	KZG65504.1	OAW73550.1	EJE07315.1	EKS40531.1	AAW53700.1	OAW40323.1	KTW04744.1	OAW30704.1	OAW35774.1	OAW35802.1	OAX30424.1
303	KDP67884.1	KTT81178.1	KTT60779.1	OAZ53554.1	OAZ58303.1	OAZ54492.1	OAY91422.1	OAY91508.1	OOD02223.1	EJE10997.1	EJD89477.1	EJE02485.1	KGY35784.1	EJE11247.1	EJD96198.1	EHM66345.1	EJE46572.1	EJE42091.1	EFE58230.1	KZK55529.1	AAO04041.1	KQC19263.1	OAW47526.1	OAW90841.1	OAW45330.1	EJE37360.1	OAW52174.1	OAW47647.1	EZI12911.1	EZI05830.1	EES59102.1	KEI48344.1	OAW62647.1	EGG69641.1	OAY90881.1	OAW51074.1	APT17059.1	OAW17827.1	KZG65503.1	OAW73549.1	EJE07316.1	EKS40530.1	AAW53699.1	OAW40322.1	KTW04743.1	OAW30705.1	OAW35775.1	OAW35803.1	OAX30423.1
304	KDP67811.1	KTT81177.1	KTT60780.1	OAZ53555.1	OAZ58304.1	OAZ54491.1	OAY91423.1	OAY91509.1	OOD02222.1	EJE10996.1	EJD89478.1	EJE02484.1	KGY35783.1	EJE11246.1	EJD96199.1	EHM66359.1	EJE46571.1	EJE42090.1	EFE58229.1	KZK55530.1	AAO04040.1	KQC19264.1	OAW47525.1	OAW90842.1	OAW45329.1	EJE37361.1	OAW52175.1	OAW47646.1	EZI12930.1	EZI05835.1	EES59101.1	KEI48343.1	OAW62646.1	EGG69654.1	OAY90882.1	OAW51075.1	APT17060.1	OAW17828.1	KZG65502.1	OAW73548.1	EJE07317.1	EKS40529.1	AAW53698.1	OAW40321.1	KTW04742.1	OAW30706.1	OAW35776.1	OAW35804.1	OAX30422.1
305	KDP67806.1	KTT81176.1	KTT60781.1	OAZ53556.1	OAZ58305.1	OAZ54490.1	OAY91424.1	OAY91510.1	OOD02221.1	EJE10995.1	EJD89479.1	EJE02483.1	KGY35782.1	EJE11245.1	EJD96200.1	EHM66340.1	EJE46570.1	EJE42089.1	EFE58228.1	KZK55531.1	AAO04039.1	KQC19265.1	OAW47524.1	OAW90843.1	OAW45328.1	EJE37362.1	OAW52176.1	OAW47645.1	EZI12903.1	EZI05884.1	EES59100.1	KEI48342.1	OAW62645.1	EGG69691.1	OAY90883.1	OAW51076.1	APT17061.1	OAW17829.1	KZG65501.1	OAW73547.1	EJE07318.1	EKS40528.1	AAW53697.1	OAW40320.1	KTW04741.1	OAW30707.1	OAW35777.1	OAW35805.1	OAX30421.1
306	KDP67847.1	KTT81175.1	KTT60782.1	OAZ53557.1	OAZ58306.1	OAZ54489.1	OAY91425.1	OAY91511.1	OOD02220.1	EJE10994.1	EJD89480.1	EJE02482.1	KGY35781.1	EJE11244.1	EJD96201.1	EHM66313.1	EJE46569.1	EJE42088.1	EFE58227.1	KZK55532.1	AAO04038.1	KQC19266.1	OAW47523.1	OAW90844.1	OAW45327.1	EJE37363.1	OAW52177.1	OAW47644.1	EZI12910.1	EZI05910.1	EES59099.1	KEI48341.1	OAW62644.1	EGG69678.1	OAY90884.1	OAW51077.1	APT17062.1	OAW17830.1	KZG65500.1	OAW73546.1	EJE07319.1	EKS40527.1	AAW53696.1	OAW40319.1	KTW04740.1	OAW30708.1	OAW35778.1	OAW35806.1	OAX30420.1
307	KDP67851.1	KTT81174.1	KTT60783.1	OAZ53558.1	OAZ58307.1	OAZ54488.1	OAY91426.1	OAY91512.1	OOD02219.1	----------	EJD89481.1	EJE02481.1	KGY35780.1	EJE11243.1	EJD96202.1	EHM66293.1	EJE46568.1	EJE42087.1	EFE58226.1	KZK55533.1	AAO04037.1	KQC19267.1	OAW47522.1	OAW90845.1	OAW45326.1	EJE37364.1	OAW52178.1	OAW47643.1	EZI12880.1	EZI05922.1	EES59098.1	KEI48340.1	OAW62643.1	EGG69652.1	OAY90885.1	OAW51078.1	APT17063.1	OAW17831.1	KZG65499.1	OAW73545.1	EJE07320.1	EKS40526.1	AAW53695.1	OAW40318.1	KTW04739.1	OAW30709.1	OAW35779.1	OAW35807.1	OAX30419.1
308	KDP67869.1	KTT81173.1	KTT60784.1	OAZ53559.1	OAZ58308.1	OAZ54487.1	OAY91427.1	OAY91513.1	OOD02218.1	EJE10993.1	EJD89482.1	EJE02480.1	KGY35779.1	EJE11242.1	EJD96203.1	EHM66341.1	EJE46567.1	EJE42086.1	EFE58225.1	KZK55534.1	AAO04036.1	KQC19268.1	OAW47521.1	OAW90846.1	OAW45325.1	EJE37365.1	OAW52179.1	OAW47642.1	EZI12866.1	EZI05846.1	EES59097.1	KEI48339.1	OAW62642.1	EGG69650.1	OAY90886.1	OAW51079.1	APT17064.1	OAW17832.1	KZG65498.1	OAW73544.1	EJE07321.1	EKS40525.1	AAW53686.1	OAW40317.1	KTW03711.1	OAW30710.1	OAW35780.1	OAW35808.1	OAX30418.1
309	KDP67798.1	KTT81172.1	KTT60785.1	OAZ53560.1	OAZ58309.1	OAZ54486.1	OAY91428.1	OAY91514.1	OOD02216.1	EJE10992.1	EJD89483.1	EJE02479.1	KGY35778.1	EJE04366.1	EJD96204.1	EHM66312.1	EJE46566.1	EJE42085.1	EFE58224.1	KZK55535.1	AAO04035.1	KQC19269.1	OAW47520.1	OAW90847.1	OAW45324.1	EJE37366.1	OAW52180.1	OAW47641.1	EZI12935.1	EZI05834.1	EES59096.1	KEI48338.1	OAW62641.1	EGG69624.1	OAY90887.1	OAW51080.1	APT17065.1	OAW17833.1	KZG65497.1	OAW73543.1	EJE07322.1	EKS40524.1	AAW53685.1	OAW40316.1	KTW05183.1	OAW30711.1	OAW35781.1	OAW35809.1	OAX30417.1
310	KDP67830.1	KTT81171.1	KTT60786.1	OAZ53561.1	OAZ58310.1	OAZ54485.1	OAY91429.1	OAY91515.1	OOD02215.1	EJE10991.1	EJD89484.1	EJE02478.1	KGY35777.1	EJE04365.1	EJD96205.1	EHM66360.1	EJE46565.1	EJE42084.1	EFE58223.1	KZK55536.1	AAO04034.1	KQC19270.1	OAW47519.1	OAW90848.1	OAW45323.1	EJE37367.1	OAW52181.1	OAW47640.1	EZI12924.1	EZI05833.1	EES59095.1	KEI48337.1	OAW62640.1	EGG69667.1	OAY90888.1	OAW51081.1	APT17066.1	OAW17834.1	KZG65496.1	OAW73542.1	EJE07323.1	EKS40523.1	AAW53684.1	OAW40315.1	KTW05182.1	OAW30712.1	OAW35782.1	OAW35810.1	OAX30416.1
311	KDP67860.1	KTT81170.1	KTT60787.1	OAZ53562.1	OAZ58311.1	OAZ54484.1	OAY91430.1	OAY91516.1	OOD02258.1	EJE10990.1	EJD89485.1	EJE02477.1	KGY35776.1	EJE04364.1	EJD96206.1	EHM66300.1	EJE46564.1	EJE42083.1	EFE58222.1	KZK55537.1	AAO04033.1	KQC19271.1	OAW47518.1	OAW90849.1	OAW45322.1	EJE37368.1	OAW52182.1	OAW47639.1	EZI12870.1	EZI05906.1	EES59094.1	KEI48336.1	OAW62639.1	EGG69696.1	OAY90889.1	OAW51082.1	APT17067.1	OAW17835.1	KZG65495.1	OAW73541.1	EJE07324.1	EKS40522.1	AAW53683.1	OAW40314.1	KTW05181.1	OAW30713.1	OAW35783.1	OAW35811.1	OAX30415.1
312	KDP67823.1	KTT81169.1	KTT60788.1	OAZ53563.1	OAZ58312.1	OAZ54483.1	OAY91431.1	OAY91517.1	OOD02214.1	EJE10989.1	EJD89486.1	EJE02476.1	KGY35775.1	EJE04363.1	EJD96207.1	EHM66370.1	EJE46563.1	EJE42082.1	EFE58221.1	KZK60651.1	AAO04032.1	KQC19272.1	OAW47517.1	OAW90850.1	OAW45321.1	EJE37369.1	OAW52183.1	OAW47638.1	EZI12938.1	EZI05914.1	EES59093.1	KEI48335.1	OAW62638.1	EGG69655.1	OAY90890.1	OAW51083.1	----------	OAW17836.1	KZG65494.1	OAW73540.1	EJE07325.1	EKS40521.1	AAW53682.1	OAW40313.1	KTW05180.1	OAW30714.1	OAW35784.1	OAW35812.1	OAX30414.1
313	KDP67854.1	KTT81168.1	KTT60789.1	OAZ53564.1	OAZ58313.1	OAZ54482.1	OAY91432.1	OAY91518.1	OOD02213.1	EJE10988.1	EJD89487.1	EJE02475.1	KGY35774.1	EJE04362.1	EJD96208.1	EHM66305.1	EJE46562.1	EJE42081.1	EFE58220.1	KZK60652.1	AAO04031.1	KQC19273.1	OAW47516.1	OAW90851.1	OAW45320.1	EJE37370.1	OAW52184.1	OAW47637.1	EZI12899.1	EZI05863.1	EES59092.1	KEI48334.1	OAW62637.1	EGG69695.1	OAY90891.1	OAW51084.1	APT17068.1	OAW17837.1	KZG65493.1	OAW73539.1	EJE07326.1	EKS40520.1	AAW53681.1	OAW40312.1	KTW05179.1	OAW30715.1	OAW35785.1	OAW35813.1	OAX30413.1
314	KDP67886.1	KTT81167.1	KTT60790.1	OAZ53565.1	OAZ58314.1	OAZ54481.1	OAY91433.1	OAY91519.1	OOD02212.1	EJE10987.1	EJD89488.1	EJE02474.1	KGY35773.1	EJE04361.1	EJD96209.1	EHM66372.1	EJE46561.1	EJE42080.1	EFE58219.1	KZK60653.1	AAO04030.1	KQC19274.1	OAW47515.1	OAW90852.1	OAW45319.1	EJE37371.1	OAW52185.1	OAW41237.1	EZI12878.1	EZI05867.1	EES59091.1	KEI48333.1	OAW62636.1	EGG69639.1	OAY90892.1	OAW51085.1	APT17069.1	OAW17838.1	KZG65492.1	OAW73538.1	EJE07327.1	EKS40519.1	AAW53680.1	OAW40311.1	KTW05178.1	OAW30716.1	OAW35786.1	OAW35814.1	OAX30412.1
315	KDP67893.1	KTT81166.1	KTT60791.1	OAZ53566.1	OAZ58315.1	OAZ54480.1	OAY91434.1	OAY91520.1	OOD02211.1	EJE07367.1	EJD89489.1	EJE02473.1	KGY35772.1	EJE04360.1	EJD96210.1	EHM66302.1	EJE46560.1	EJE42079.1	EFE58218.1	KZK60654.1	AAO04029.1	KQC19275.1	OAW47514.1	OAW90853.1	OAW45318.1	EJE37372.1	OAW52186.1	OAW41238.1	EZI12937.1	EZI05857.1	EES59090.1	KEI48332.1	OAW62635.1	EGG69676.1	OAY90893.1	OAW51086.1	APT17070.1	OAW17839.1	KZG65491.1	OAW73537.1	EJE07328.1	EKS40518.1	AAW53679.1	OAW40310.1	KTW05177.1	OAW30717.1	OAW35787.1	OAW35815.1	OAX30411.1
316	KDP67880.1	KTT81165.1	KTT60792.1	OAZ53567.1	OAZ58316.1	OAZ54479.1	OAY91435.1	OAY91521.1	OOD02210.1	EJE07368.1	EJD89490.1	EJE02472.1	KGY35771.1	EJE04359.1	EJD96211.1	EHM66288.1	EJE46559.1	EJE42078.1	EFE58217.1	KZK60655.1	AAO04028.1	KQC19276.1	OAW47513.1	OAW90854.1	OAW45317.1	EJE37373.1	OAW52187.1	OAW41239.1	EZI12932.1	EZI05872.1	EES59089.1	KEI48331.1	OAW62634.1	EGG69663.1	OAY90894.1	OAW51087.1	APT17071.1	OAW17840.1	KZG65490.1	OAW73536.1	EJE07329.1	EKS40517.1	AAW53671.1	OAW40309.1	KTW05176.1	OAW30718.1	OAW35788.1	OAW35816.1	OAX30410.1
317	KDP67858.1	KTT81164.1	KTT60793.1	OAZ53568.1	OAZ58317.1	OAZ54478.1	OAY91436.1	OAY91522.1	OOD02209.1	EJE07369.1	EJD89491.1	EJE02471.1	KGY35770.1	EJE04358.1	EJD96213.1	EHM66279.1	EJE46558.1	EJE42077.1	EFE58216.1	KZK62304.1	AAO04027.1	KQC19277.1	OAW47512.1	OAW90855.1	OAW45316.1	EJE37374.1	OAW51583.1	OAW41240.1	EZI12874.1	EZI05928.1	EES59088.1	KEI48330.1	OAW62633.1	EGG69645.1	OAY90791.1	OAW51298.1	APT17072.1	OAW17841.1	KZG65489.1	OAW73535.1	EJE07330.1	EKS40516.1	AAW53670.1	OAW40308.1	KTW05175.1	OAW30719.1	OAW35789.1	OAW35285.1	OAX30409.1
318	KDP67859.1	KTT81163.1	KTT60794.1	OAZ53569.1	OAZ58318.1	OAZ54477.1	OAY91437.1	OAY91523.1	OOD02208.1	EJE07370.1	EJD89492.1	EJE02470.1	KGY35769.1	EJE04357.1	EJD96214.1	EHM66318.1	EJE46557.1	EJE42076.1	EFE58215.1	KZK62305.1	AAO04026.1	KQC19278.1	OAW47511.1	OAW90856.1	OAW45315.1	EJE37375.1	OAW51584.1	OAW41241.1	EZI12941.1	EZI05879.1	EES59087.1	KEI48329.1	OAW62632.1	----------	OAY90792.1	OAW51297.1	APT17073.1	OAW17842.1	KZG65488.1	OAW73534.1	EJE07331.1	EKS40515.1	AAW53669.1	OAW40307.1	KTW05174.1	OAW30720.1	OAW35790.1	OAW35286.1	OAX30408.1
319	KDP67795.1	KTT81162.1	KTT60795.1	OAZ53570.1	OAZ58319.1	OAZ54476.1	OAY91438.1	OAY91524.1	OOD02207.1	EJE07371.1	EJD89493.1	EJE02469.1	KGY35768.1	EJE04356.1	EJD96215.1	EHM66346.1	EJE46556.1	EJE42075.1	EFE58214.1	KZK62306.1	AAO04025.1	KQC19279.1	OAW47510.1	OAW90857.1	OAW45314.1	EJE37376.1	OAW51585.1	OAW41242.1	EZI12885.1	EZI05868.1	EES59086.1	KEI48328.1	OAW62631.1	EGG69673.1	OAY90793.1	OAW51296.1	APT17074.1	OAW17843.1	KZG65487.1	OAW73533.1	----------	EKS40514.1	AAW53668.1	OAW40306.1	KTW05173.1	OAW30721.1	OAW35791.1	OAW35287.1	OAX30407.1
320	KDP67808.1	KTT81161.1	KTT60796.1	OAZ53571.1	OAZ58320.1	OAZ54475.1	OAY91439.1	OAY91525.1	OOD02206.1	EJE07372.1	EJD89494.1	EJE02468.1	KGY35767.1	EJE04355.1	EJD96216.1	EHM66352.1	EJE46555.1	EJE42344.1	EFE58213.1	KZK62307.1	AAO04024.1	KQC19280.1	OAW47509.1	OAW90858.1	OAW45313.1	EJE37377.1	OAW51586.1	OAW41243.1	EZI12914.1	EZI05855.1	EES59085.1	KEI48327.1	OAW62630.1	EGG69686.1	OAY90794.1	OAW51295.1	APT17075.1	OAW17844.1	KZG65486.1	OAW73532.1	EJE07332.1	EKS40513.1	AAW53667.1	OAW40305.1	KTW05172.1	OAW30722.1	OAW35792.1	OAW35288.1	OAX30406.1
321	KDP67840.1	KTT81160.1	KTT60797.1	OAZ53572.1	OAZ58321.1	OAZ54474.1	OAY91440.1	OAY91526.1	OOD02205.1	EJE07373.1	EJD89495.1	EJE02467.1	KGY35766.1	EJE04354.1	EJD96217.1	EHM66322.1	EJE46554.1	EJE42343.1	EFE58212.1	KZK62308.1	AAO04023.1	KQC19281.1	OAW47508.1	OAW90859.1	OAW45312.1	EJE37378.1	OAW51587.1	OAW41244.1	EZI12904.1	EZI05912.1	EES59084.1	KEI48326.1	OAW62629.1	EGG69671.1	OAY90795.1	OAW51294.1	APT17076.1	OAW17845.1	KZG65485.1	OAW73531.1	EJE07333.1	EKS40512.1	AAW53666.1	OAW40304.1	KTW05171.1	OAW30723.1	OAW35793.1	OAW35289.1	OAX30405.1
322	KDP67870.1	KTT81159.1	KTT60798.1	OAZ53573.1	OAZ58322.1	OAZ54473.1	OAY91441.1	OAY91527.1	OOD02204.1	EJE07374.1	EJD89496.1	EJE02466.1	KGY35765.1	EJE04353.1	EJD96218.1	EHM66333.1	EJE46553.1	EJE42342.1	EFE58211.1	KZK62309.1	AAO04022.1	KQC19282.1	OAW47507.1	OAW90860.1	OAW45311.1	EJE37379.1	OAW51588.1	OAW41245.1	EZI12915.1	EZI05851.1	EES59083.1	KEI48325.1	OAW62628.1	EGG69662.1	OAY90796.1	OAW51293.1	APT17077.1	OAW17846.1	KZG65484.1	OAW73530.1	EJE07334.1	EKS40511.1	AAW53665.1	OAW40303.1	KTW05170.1	OAW30724.1	OAW35794.1	OAW35290.1	OAX30404.1
323	KDP67789.1	KTT81158.1	KTT60799.1	OAZ53574.1	OAZ58323.1	OAZ54472.1	OAY91442.1	OAY91528.1	OOD02203.1	EJE07375.1	EJD89497.1	EJE02465.1	KGY35764.1	EJE04352.1	EJD96219.1	EHM66367.1	EJE46552.1	EJE42341.1	EFE58210.1	KZK62310.1	AAO04021.1	KQC19283.1	OAW47506.1	OAW90861.1	OAW45310.1	EJE37380.1	OAW51589.1	OAW41246.1	EZI12882.1	EZI05917.1	EES59082.1	KEI48324.1	OAW62627.1	EGG69664.1	OAY90797.1	OAW51292.1	APT17078.1	OAW17847.1	KZG65483.1	OAW73529.1	EJE07335.1	EKS40510.1	AAW53664.1	OAW40302.1	KTW05169.1	OAW30725.1	OAW35795.1	OAW35291.1	OAX30403.1
324	KDP67862.1	KTT81157.1	KTT60800.1	OAZ53575.1	OAZ58324.1	OAZ54471.1	OAY91443.1	OAY91529.1	OOD02202.1	EJE07376.1	EJD89498.1	EJE02464.1	KGY35763.1	EJE04351.1	EJD96220.1	EHM66274.1	EJE46551.1	EJE42340.1	EFE58209.1	KZK62311.1	AAO04020.1	KQC19284.1	OAW47505.1	OAW90862.1	OAW45309.1	EJE37381.1	OAW51590.1	OAW41247.1	EZI12896.1	EZI05890.1	EES59081.1	KEI48323.1	OAW62626.1	EGG69653.1	OAY90798.1	OAW51291.1	APT17079.1	OAW17848.1	KZG65482.1	OAW73528.1	EJE07336.1	EKS40509.1	AAW53663.1	OAW40301.1	KTW05168.1	OAW30726.1	OAW35796.1	OAW35292.1	OAX30402.1
325	KDP67821.1	KTT81156.1	KTT60801.1	OAZ53576.1	OAZ58325.1	OAZ54470.1	OAY91444.1	OAY91530.1	OOD02201.1	EJE07377.1	EJD89499.1	EJE02463.1	KGY35762.1	EJE04350.1	EJD96221.1	EHM66348.1	EJE46550.1	EJE42339.1	EFE58208.1	KZK62312.1	AAO04019.1	KQC19285.1	OAW47504.1	OAW90863.1	OAW45308.1	EJE37382.1	OAW51591.1	OAW41248.1	EZI12939.1	EZI05895.1	EES59080.1	KEI48322.1	OAW62625.1	EGG69633.1	OAY90799.1	OAW51290.1	APT17080.1	OAW17849.1	KZG65481.1	OAW73527.1	EJE07337.1	EKS40508.1	AAW53662.1	OAW40300.1	KTW05167.1	OAW30727.1	OAW35797.1	OAW35293.1	OAX30401.1
326	KDP67813.1	KTT81155.1	KTT60802.1	OAZ53577.1	OAZ52148.1	OAZ54469.1	OAY91445.1	OAY91531.1	OOD02200.1	EJE07378.1	EJD89500.1	EJE01561.1	KGY35761.1	EJE04349.1	EJD96222.1	EHM66334.1	EJE46549.1	EJE42338.1	EFE58207.1	KZK62313.1	AAO04018.1	KQC19286.1	OAW47503.1	OAW90864.1	OAW45307.1	EJE37383.1	OAW51592.1	OAW41249.1	EZI12895.1	EZI05898.1	EES59079.1	KEI48321.1	OAW62624.1	EGG69631.1	OAY90800.1	OAW51289.1	APT17081.1	OAW17850.1	KZG65480.1	OAW73526.1	EJE07338.1	EKS40507.1	AAW53661.1	OAW40299.1	KTW05969.1	OAW30728.1	OAW35798.1	OAW35294.1	OAX30400.1
327	KDP67894.1	KTT81154.1	KTT60803.1	OAZ53578.1	OAZ52147.1	OAZ54468.1	OAY91446.1	OAY91532.1	OOD02199.1	EJE07379.1	EJD89501.1	EJE01562.1	KGY35760.1	EJE04348.1	EJD96223.1	EHM66337.1	EJE46548.1	EJE42337.1	EFE58206.1	KZK62314.1	AAO04017.1	KQC19287.1	OAW47502.1	OAW90865.1	OAW45306.1	EJE37384.1	OAW51593.1	OAW41250.1	EZI12931.1	EZI05877.1	EES59078.1	KEI48320.1	OAW62623.1	EGG69643.1	OAY90801.1	OAW51288.1	APT17082.1	OAW17851.1	KZG65479.1	OAW73525.1	EJE07339.1	EKS40506.1	AAW53660.1	OAW40298.1	KTW05970.1	OAW30729.1	OAW35799.1	OAW35295.1	OAX30399.1
328	KDP67817.1	KTT81153.1	KTT60804.1	OAZ53579.1	OAZ52146.1	OAZ54467.1	OAY91447.1	OAY91533.1	OOD02198.1	EJE07380.1	EJD89502.1	EJE01563.1	KGY35759.1	EJE04347.1	EJD96224.1	EHM66315.1	EJE46547.1	EJE42336.1	EFE58205.1	KZK62315.1	AAO04016.1	KQC19288.1	OAW47501.1	OAW90866.1	OAW45305.1	EJE37385.1	OAW51594.1	OAW41251.1	EZI12916.1	EZI05923.1	EES59077.1	KEI48319.1	OAW62622.1	EGG69649.1	OAY90802.1	OAW51287.1	APT17083.1	OAW17852.1	KZG65478.1	OAW73524.1	EJE07340.1	EKS40505.1	AAW53659.1	OAW40297.1	KTW05971.1	OAW30730.1	OAW35800.1	OAW35296.1	OAX30398.1
329	KDP67799.1	KTT81152.1	KTT60805.1	OAZ52650.1	OAZ58158.1	OAZ51133.1	OAY92692.1	OAY91304.1	OOD02197.1	EJE07381.1	EJD89503.1	EJE01564.1	KGY35758.1	EJE04346.1	EJD96225.1	EHM66278.1	EJE46546.1	EJE42335.1	EFE58204.1	KZK62009.1	AAO04015.1	KQC19289.1	OAW48985.1	OAW90867.1	OAW46431.1	EJE37386.1	OAW51595.1	OAW42646.1	EZI12934.1	EZI05853.1	EES59076.1	KEI48318.1	OAW62621.1	EGG69675.1	OAY96647.1	OAW51286.1	APT17084.1	OAW17853.1	KZG68192.1	OAW73523.1	EJE07341.1	EKS40504.1	AAW53658.1	OAW40296.1	KTW05972.1	OAW32347.1	OAW34888.1	OAW39111.1	OAX30397.1
330	KDP67902.1	KTT81151.1	KTT60806.1	OAZ52651.1	OAZ58157.1	OAZ51134.1	OAY92691.1	OAY91303.1	OOD02194.1	EJE07382.1	EJD89504.1	EJE01565.1	KGY35757.1	EJE04345.1	EJD96226.1	EHM66285.1	EJE46545.1	EJE42334.1	EFE58203.1	KZK62010.1	AAO04012.1	KQC19290.1	OAW48984.1	OAW90868.1	OAW46432.1	EJE37387.1	OAW51596.1	OAW42645.1	EZI12921.1	EZI05848.1	EES59073.1	KEI48317.1	OAW62620.1	EGG69665.1	OAY96646.1	OAW51285.1	APT17086.1	OAW17854.1	KZG68191.1	OAW73522.1	EJE07342.1	EKS40503.1	AAW53646.1	OAW40295.1	KTW05973.1	OAW32346.1	OAW34889.1	OAW39112.1	OAX30396.1
331	KDP67873.1	KTT81150.1	KTT60807.1	OAZ52652.1	OAZ58156.1	OAZ51135.1	OAY92690.1	OAY91302.1	OOD02193.1	EJE07383.1	EJD89505.1	EJE01566.1	KGY35756.1	EJE04344.1	EJD96227.1	EHM66349.1	EJE46723.1	EJE42333.1	EFE58202.1	KZK62011.1	AAO04011.1	KQC19291.1	OAW48983.1	OAW90869.1	OAW46433.1	EJE37388.1	OAW51597.1	OAW42644.1	EZI12901.1	EZI05885.1	EES59072.1	KEI48316.1	OAW62619.1	EGG69684.1	OAY96645.1	OAW51284.1	APT17087.1	OAW17855.1	KZG68190.1	OAW73521.1	EJE07343.1	EKS40502.1	AAW53645.1	OAW40294.1	KTW05974.1	OAW32345.1	OAW34890.1	OAW39113.1	OAX30395.1
332	KDP67796.1	KTT81149.1	KTT60808.1	OAZ52653.1	OAZ58155.1	OAZ51136.1	OAY92689.1	OAY91301.1	OOD02192.1	EJE07384.1	EJD89506.1	EJE01567.1	KGY35755.1	EJE04343.1	EJD96228.1	EHM66321.1	EJE46722.1	EJE42332.1	EFE58201.1	KZK62012.1	AAO04010.1	KQC19292.1	OAW48982.1	OAW90870.1	OAW46434.1	EJE37389.1	OAW51598.1	OAW42643.1	EZI12869.1	EZI05903.1	EES59071.1	KEI48315.1	OAW62618.1	EGG69674.1	OAY96644.1	OAW51283.1	APT17088.1	OAW17856.1	KZG68189.1	OAW73520.1	EJE07344.1	EKS40501.1	AAW53644.1	OAW40293.1	KTW05975.1	OAW32344.1	OAW34891.1	OAW39114.1	OAX30394.1
333	KDP67904.1	KTT81148.1	KTT60809.1	OAZ52654.1	OAZ58154.1	OAZ51137.1	OAY92688.1	OAY91300.1	OOD02191.1	EJE07385.1	EJD89507.1	EJE01568.1	KGY35754.1	EJE04342.1	EJD96229.1	EHM66317.1	EJE46721.1	EJE42331.1	EFE58200.1	KZK62013.1	AAO04009.1	KQC19293.1	OAW48981.1	OAW90871.1	OAW46435.1	EJE37390.1	OAW51599.1	OAW42642.1	EZI12925.1	EZI05840.1	EES59070.1	KEI48314.1	OAW62617.1	EGG69646.1	OAY96643.1	OAW51282.1	APT17089.1	OAW17857.1	KZG68188.1	OAW73519.1	EJE07345.1	EKS40500.1	AAW53643.1	OAW40292.1	KTW05976.1	OAW32343.1	OAW34892.1	OAW39115.1	OAX30393.1
334	KDP67805.1	KTT81147.1	KTT60810.1	OAZ52655.1	OAZ58153.1	OAZ51138.1	OAY92687.1	OAY91299.1	OOD02190.1	EJE07386.1	EJD89508.1	EJE01569.1	KGY35753.1	EJE04341.1	EJD96230.1	EHM66329.1	EJE46720.1	EJE42330.1	EFE58199.1	KZK62014.1	AAO04008.1	KQC19294.1	OAW48980.1	OAW90872.1	OAW46436.1	EJE37391.1	OAW51600.1	OAW42641.1	EZI12889.1	EZI05870.1	EES59069.1	KEI48313.1	OAW62616.1	EGG69680.1	OAY96642.1	OAW51281.1	APT17090.1	OAW17858.1	KZG68187.1	OAW73518.1	EJE07346.1	EKS40499.1	AAW53642.1	OAW40291.1	KTW05977.1	OAW32342.1	OAW34893.1	OAW39116.1	OAX30392.1
335	KDP67785.1	KTT81146.1	KTT60811.1	OAZ52656.1	OAZ58152.1	OAZ51139.1	OAY92686.1	OAY91298.1	OOD02189.1	EJE07387.1	EJD89509.1	EJE01570.1	KGY35752.1	EJE04340.1	EJD96231.1	EHM66378.1	EJE46719.1	EJE42329.1	EFE58198.1	KZK62015.1	AAO04007.1	KQC19295.1	OAW48979.1	OAW90873.1	OAW46437.1	EJE37392.1	OAW51601.1	OAW42640.1	EZI12890.1	EZI05893.1	EES59068.1	KEI48312.1	OAW62615.1	EGG69629.1	OAY96641.1	OAW51280.1	APT17091.1	OAW17859.1	KZG68186.1	OAW73517.1	EJE07347.1	EKS40498.1	AAW53641.1	OAW40290.1	KTW05978.1	OAW32341.1	OAW34894.1	OAW39117.1	OAX30391.1
336	KDP67836.1	KTT81145.1	KTT60812.1	OAZ52657.1	OAZ58151.1	OAZ51140.1	OAY92685.1	OAY91297.1	OOD02188.1	EJE07388.1	EJD89510.1	EJE01571.1	KGY35751.1	EJE04339.1	EJD96232.1	EHM66267.1	EJE46718.1	EJE42328.1	EFE58197.1	KZK62016.1	AAO04006.1	KQC19296.1	OAW48978.1	OAW90874.1	OAW46438.1	EJE37393.1	OAW51602.1	OAW42639.1	EZI12936.1	EZI05864.1	EES59067.1	KEI48311.1	OAW62614.1	EGG69630.1	OAY96640.1	OAW51279.1	APT17092.1	OAW17860.1	KZG68185.1	OAW73516.1	EJE07348.1	EKS40497.1	AAW53640.1	OAW40289.1	KTW05979.1	OAW32340.1	OAW34895.1	OAW39118.1	OAX30390.1
337	KDP67829.1	KTT81144.1	KTT60813.1	OAZ52658.1	OAZ58150.1	OAZ51141.1	OAY92684.1	OAY91296.1	OOD02187.1	EJE07389.1	EJD89511.1	EJE01572.1	KGY35750.1	EJE04338.1	EJD96233.1	EHM66272.1	EJE46717.1	EJE42327.1	EFE58196.1	KZK62017.1	AAO04005.1	KQC19297.1	OAW48977.1	OAW90875.1	OAW46439.1	EJE37394.1	OAW51603.1	OAW42638.1	EZI12905.1	EZI05888.1	EES59066.1	KEI48310.1	OAW62613.1	EGG69635.1	OAY96639.1	OAW51278.1	APT17093.1	OAW17861.1	KZG68184.1	OAW73515.1	EJE07349.1	EKS40496.1	AAW53631.1	OAW40288.1	KTW05980.1	OAW32339.1	OAW34896.1	OAW39119.1	OAX30389.1
338	KDP67866.1	KTT81143.1	KTT60814.1	OAZ52659.1	OAZ58149.1	OAZ51142.1	OAY92683.1	OAY91295.1	OOD02186.1	EJE07390.1	EJD89512.1	EJE01573.1	KGY35749.1	EJE04337.1	EJD96234.1	EHM66377.1	EJE46716.1	EJE42326.1	EFE58195.1	KZK62018.1	AAO04004.1	KQC19298.1	OAW48976.1	OAW90876.1	OAW46440.1	EJE37395.1	OAW51604.1	OAW42637.1	EZI12906.1	EZI05915.1	EES59065.1	KEI48309.1	OAW62612.1	EGG69626.1	OAY96638.1	OAW51277.1	APT17094.1	OAW17862.1	KZG68183.1	OAW73514.1	EJE07350.1	EKS40495.1	AAW53630.1	OAW40287.1	KTW05981.1	OAW32338.1	OAW34897.1	OAW39120.1	OAX30388.1
339	KDP67807.1	KTT81142.1	KTT60815.1	OAZ52660.1	OAZ58148.1	OAZ51143.1	OAY92682.1	OAY91294.1	OOD02185.1	EJE07391.1	EJD89513.1	EJE01574.1	KGY35748.1	EJE04336.1	EJD96235.1	EHM66281.1	EJE46715.1	EJE42325.1	EFE58194.1	KZK62019.1	AAO04003.1	KQC19299.1	OAW48975.1	OAW90877.1	OAW46441.1	EJE37396.1	OAW51605.1	OAW42636.1	EZI12891.1	EZI05918.1	EES59064.1	KEI48308.1	OAW62611.1	EGG69640.1	OAY96637.1	OAW51276.1	APT17095.1	OAW17863.1	KZG68182.1	OAW73513.1	EJE07351.1	EKS40494.1	AAW53629.1	OAW40286.1	KTW05982.1	OAW32337.1	OAW34898.1	OAW39121.1	OAX30387.1
340	KDP67878.1	KTT81141.1	KTT60816.1	OAZ52661.1	OAZ58147.1	OAZ51144.1	OAY92681.1	OAY91293.1	OOD02184.1	EJE07392.1	EJD89514.1	EJE01575.1	KGY35747.1	EJE04335.1	EJD96236.1	EHM66311.1	EJE46714.1	EJE42324.1	EFE58193.1	KZK62020.1	AAO04002.1	KQC19300.1	OAW48974.1	OAW90878.1	OAW46442.1	EJE37397.1	OAW51606.1	OAW42635.1	EZI12893.1	EZI05911.1	EES59063.1	KEI48307.1	OAW62610.1	EGG69628.1	OAY96636.1	OAW51275.1	APT17096.1	OAW17864.1	KZG68181.1	OAW73512.1	EJE07352.1	EKS40493.1	AAW53628.1	OAW40285.1	KTW05983.1	OAW32336.1	OAW34899.1	OAW39122.1	OAX30386.1
341	KDP67856.1	KTT81140.1	KTT60817.1	OAZ52662.1	OAZ58146.1	OAZ51145.1	OAY92680.1	OAY91292.1	OOD02183.1	EJE07393.1	EJD89515.1	EJE01576.1	KGY35746.1	EJE04334.1	EJD96237.1	EHM66266.1	EJE46713.1	EJE42323.1	EFE58192.1	KZK62021.1	AAO04001.1	KQC19301.1	OAW48973.1	OAW90879.1	OAW46443.1	EJE37398.1	OAW51607.1	OAW42634.1	EZI12887.1	EZI05891.1	EES59062.1	KEI48306.1	OAW62609.1	EGG69642.1	OAY96635.1	OAW51274.1	APT17097.1	OAW17865.1	KZG68180.1	OAW73511.1	EJE07353.1	EKS40492.1	AAW53627.1	OAW40284.1	KTW05984.1	OAW32335.1	OAW34900.1	OAW39123.1	OAX30385.1
342	KDP67832.1	KTT81139.1	KTT60818.1	OAZ52663.1	OAZ58145.1	OAZ51146.1	OAY92679.1	OAY91291.1	OOD02182.1	EJE07394.1	EJD89516.1	EJE01577.1	KGY35745.1	EJE04333.1	EJD96238.1	EHM66332.1	EJE46712.1	EJE42322.1	EFE58191.1	KZK55373.1	AAO04000.1	KQC19302.1	OAW48972.1	OAW90880.1	OAW46444.1	EJE37399.1	OAW51608.1	OAW42633.1	EZI12875.1	EZI05892.1	EES59061.1	KEI48305.1	OAW62608.1	EGG69689.1	OAY96634.1	OAW51273.1	APT17098.1	OAW17866.1	KZG68179.1	OAW73510.1	EJE07354.1	EKS40491.1	AAW53738.1	OAW40283.1	KTW05985.1	OAW32334.1	OAW34901.1	OAW39124.1	OAX30384.1
343	KDP67815.1	KTT81138.1	KTT60819.1	OAZ52664.1	OAZ58144.1	OAZ51147.1	OAY92678.1	OAY91290.1	OOD02181.1	EJE07395.1	EJD89517.1	EJE01578.1	KGY35744.1	EJE04332.1	EJD96239.1	EHM66358.1	EJE46711.1	EJE42321.1	EFE58190.1	KZK55374.1	AAO03999.1	KQC19303.1	OAW48971.1	OAW90881.1	OAW46445.1	EJE37400.1	OAW51609.1	OAW42632.1	EZI12907.1	EZI05838.1	EES59060.1	KEI48304.1	OAW62607.1	EGG69682.1	OAY96633.1	OAW51272.1	APT17099.1	OAW17867.1	KZG68178.1	OAW73509.1	EJE07355.1	EKS40490.1	AAW53737.1	OAW40282.1	KTW05986.1	OAW32333.1	OAW34902.1	OAW39125.1	OAX30383.1
344	KDP67835.1	KTT81137.1	KTT60820.1	OAZ52665.1	OAZ58143.1	OAZ51148.1	OAY92677.1	OAY91289.1	OOD02180.1	EJE07396.1	EJD89518.1	EJE01579.1	KGY35743.1	EJE04331.1	EJD96240.1	EHM66283.1	EJE46710.1	EJE42320.1	EFE58189.1	KZK55375.1	AAO03998.1	KQC19304.1	OAW48970.1	OAW90882.1	OAW46446.1	EJE37401.1	OAW51610.1	OAW42631.1	EZI12917.1	EZI05850.1	EES59059.1	KEI48303.1	OAW62606.1	EGG69672.1	OAY96632.1	OAW51271.1	APT17100.1	OAW17868.1	KZG68177.1	OAW73508.1	EJE07356.1	EKS40489.1	AAW53736.1	OAW40281.1	KTW05987.1	OAW32332.1	OAW34903.1	OAW39126.1	OAX30382.1
345	KDP67882.1	KTT81136.1	KTT60821.1	OAZ52666.1	OAZ58142.1	OAZ51149.1	OAY92676.1	OAY91288.1	OOD02179.1	EJE07397.1	EJD89519.1	EJE01580.1	KGY35742.1	EJE04330.1	EJD96241.1	EHM66381.1	EJE46709.1	EJE42319.1	EFE58188.1	KZK55376.1	AAO03997.1	KQC19305.1	OAW48969.1	OAW90883.1	OAW46447.1	EJE37402.1	OAW51611.1	OAW42630.1	EZI12912.1	EZI05878.1	EES59058.1	KEI48302.1	OAW62605.1	EGG69679.1	OAY96631.1	OAW51270.1	APT17101.1	OAW17869.1	KZG68176.1	OAW73507.1	EJE07357.1	EKS40488.1	AAW53727.1	OAW40280.1	KTW05988.1	OAW32331.1	OAW34904.1	OAW39127.1	OAX30381.1
346	KDP67900.1	KTT81135.1	KTT60822.1	OAZ52667.1	OAZ58141.1	OAZ51150.1	OAY92675.1	OAY91287.1	OOD02178.1	EJE07398.1	EJD89520.1	EJE01581.1	KGY35741.1	EJE04329.1	EJD96242.1	EHM66296.1	EJE46708.1	EJE42318.1	EFE58187.1	KZK55377.1	AAO03996.1	KQC19306.1	OAW48968.1	OAW90884.1	OAW46448.1	EJE37403.1	OAW51612.1	OAW42629.1	EZI12879.1	EZI05904.1	EES59057.1	KEI48301.1	OAW62604.1	EGG69659.1	OAY96630.1	OAW51269.1	APT17102.1	OAW17870.1	KZG68175.1	OAW73506.1	EJE07358.1	EKS40487.1	AAW53726.1	OAW40279.1	KTW05989.1	OAW32330.1	OAW34905.1	OAW39128.1	OAX30380.1
347	KDP67825.1	KTT81134.1	KTT60823.1	OAZ52668.1	OAZ58140.1	OAZ51151.1	OAY92674.1	OAY91286.1	OOD02177.1	EJE07399.1	EJD89521.1	EJE01582.1	KGY35740.1	EJE04328.1	EJD96243.1	EHM66299.1	EJE46707.1	EJE42317.1	EFE58186.1	KZK55378.1	AAO03995.1	KQC19307.1	OAW48967.1	OAW90885.1	OAW46449.1	EJE37404.1	OAW51613.1	OAW42628.1	EZI12873.1	EZI05831.1	EES59056.1	KEI48300.1	OAW62603.1	EGG69638.1	OAY96629.1	OAW51268.1	APT17103.1	OAW17871.1	KZG68174.1	OAW73505.1	EJE07359.1	EKS40486.1	AAW53725.1	OAW40278.1	KTW05990.1	OAW32329.1	OAW34906.1	OAW39129.1	OAX30379.1
348	KDP67802.1	KTT81133.1	KTT60824.1	OAZ52669.1	OAZ58139.1	OAZ51152.1	OAY92673.1	OAY91285.1	OOD02176.1	EJE07400.1	EJD89522.1	EJE01583.1	KGY35739.1	EJE04327.1	EJD96244.1	EHM66355.1	EJE46706.1	EJE42316.1	EFE58185.1	KZK55379.1	AAO03994.1	KQC19308.1	OAW48966.1	OAW90886.1	OAW46450.1	EJE37405.1	OAW51614.1	OAW42627.1	EZI12927.1	EZI05896.1	EES59055.1	KEI48299.1	OAW62602.1	EGG69685.1	OAY96628.1	OAW51267.1	APT17104.1	OAW17872.1	KZG68173.1	OAW73504.1	EJE02322.1	EKS40485.1	AAW53724.1	OAW40277.1	KTW05991.1	OAW32328.1	OAW34907.1	OAW39130.1	OAX30378.1
349	KDP67896.1	KTT81132.1	KTT60825.1	OAZ52670.1	OAZ58138.1	OAZ51153.1	OAY92672.1	OAY91284.1	OOD02175.1	EJE07401.1	EJD89523.1	EJE01584.1	KGY35738.1	EJE04326.1	EJD96245.1	EHM66361.1	EJE46705.1	EJE42315.1	EFE58184.1	KZK55380.1	AAO03993.1	KQC19309.1	OAW48965.1	OAW90887.1	OAW46451.1	EJE37406.1	OAW51615.1	OAW42626.1	EZI12913.1	EZI05862.1	EES59054.1	KEI48298.1	OAW62601.1	EGG69693.1	OAY96627.1	OAW51266.1	APT17105.1	OAW17873.1	KZG68172.1	OAW73503.1	EJE02321.1	EKS40484.1	AAW53723.1	OAW40276.1	KTW05992.1	OAW32327.1	OAW34908.1	OAW39131.1	OAX30377.1
350	KDP67848.1	KTT81131.1	KTT60826.1	OAZ52671.1	OAZ58137.1	OAZ51154.1	OAY92671.1	OAY91283.1	OOD02174.1	EJE07402.1	EJD89524.1	EJE01585.1	KGY35737.1	EJE04325.1	EJD96246.1	EHM66284.1	EJE46704.1	EJE42314.1	EFE58183.1	KZK55381.1	AAO03992.1	KQC19310.1	OAW48964.1	OAW90888.1	OAW46452.1	EJE37407.1	OAW51616.1	OAW42625.1	EZI12892.1	EZI05854.1	EES59053.1	KEI48297.1	OAW62600.1	EGG69666.1	OAY96626.1	OAW51265.1	APT17106.1	OAW17874.1	KZG68171.1	OAW73502.1	EJE02320.1	EKS40483.1	AAW53722.1	OAW40275.1	KTW05993.1	OAW32326.1	OAW34909.1	OAW39132.1	OAX30376.1
351	KDP67874.1	----------	----------	----------	----------	----------	----------	----------	OOD02173.1	EJE07403.1	EJD89525.1	----------	----------	----------	----------	EHM66316.1	EJE46703.1	EJE42313.1	----------	----------	AAO03991.1	----------	----------	----------	----------	EJE37408.1	----------	----------	EZI12868.1	EZI05919.1	EES59052.1	----------	----------	EGG69625.1	----------	----------	----------	----------	----------	----------	----------	----------	AAW53721.1	----------	----------	----------	----------	----------	----------
352	KDP67820.1	KTT81130.1	KTT60660.1	OAZ52672.1	OAZ58136.1	OAZ51155.1	OAY92670.1	OAY91282.1	OOD02171.1	EJE07404.1	EJD89526.1	EJE01586.1	KGY35736.1	EJE04324.1	EJD96247.1	EHM66350.1	EJE46702.1	EJE42312.1	EFE58182.1	KZK55382.1	AAO03989.1	KQC19311.1	OAW48963.1	OAW90889.1	OAW46453.1	EJE37409.1	OAW51617.1	OAW42624.1	EZI12926.1	EZI05858.1	EES59050.1	KEI48296.1	OAW62599.1	EGG69683.1	OAY96625.1	OAW51264.1	APT17107.1	OAW17875.1	KZG68170.1	OAW73501.1	EJE02319.1	EKS40482.1	AAW53711.1	OAW40274.1	KTW05994.1	OAW32325.1	OAW34910.1	OAW39133.1	OAX30375.1
353	KDP67843.1	KTT81129.1	KTT60661.1	OAZ52673.1	OAZ58135.1	OAZ51156.1	OAY92669.1	OAY91281.1	OOD02170.1	EJE07405.1	EJD89527.1	EJE01587.1	KGY35735.1	EJE04323.1	EJD96248.1	EHM66364.1	EJE46701.1	EJE42311.1	EFE58181.1	KZK55383.1	AAO03988.1	KQC19312.1	OAW48962.1	OAW90890.1	OAW46454.1	EJE37410.1	OAW51618.1	OAW42623.1	EZI12871.1	EZI05832.1	EES59049.1	KEI48295.1	OAW62598.1	EGG69657.1	OAY96624.1	----------	APT17108.1	OAW17876.1	KZG68169.1	OAW73500.1	EJE02318.1	EKS40481.1	AAW53710.1	OAW40273.1	KTW05995.1	OAW32324.1	OAW34911.1	OAW39134.1	OAX30374.1
354	KDP67876.1	KTT81128.1	KTT60662.1	OAZ52674.1	OAZ58051.1	OAZ51157.1	OAY92668.1	OAY97652.1	OOD00419.1	EJE07406.1	EJD89528.1	EJE01588.1	KGY35734.1	EJE04322.1	EJD96249.1	EHM66271.1	EJE46700.1	EJE42310.1	EFE58180.1	KZK60953.1	AAO03987.1	KQC19313.1	OAW48961.1	OAW90891.1	OAW46455.1	EJE37411.1	OAW52234.1	OAW41346.1	EZI12872.1	EZI05841.1	EES59048.1	KEI48294.1	OAW62882.1	EGG69648.1	OAY96623.1	OAW51691.1	APT17109.1	OAW17877.1	KZG68168.1	OAW73499.1	EJE02317.1	EKS40480.1	AAW53709.1	OAW40272.1	KTW05338.1	OAW32323.1	OAW35830.1	OAW39135.1	OAX28201.1
355	KDP67852.1	KTT81127.1	KTT60663.1	OAZ52675.1	OAZ58050.1	OAZ51158.1	OAY92667.1	OAY97653.1	OOD00420.1	EJE07407.1	EJD89529.1	EJE01589.1	KGY35733.1	EJE04321.1	EJD96250.1	EHM66362.1	EJE46699.1	EJE42309.1	EFE58179.1	KZK60952.1	AAO03986.1	KQC19314.1	OAW48960.1	OAW90892.1	OAW46456.1	EJE37412.1	OAW52235.1	OAW41347.1	EZI12922.1	EZI05926.1	EES59047.1	KEI48293.1	OAW62881.1	EGG69658.1	OAY96622.1	OAW51692.1	APT17110.1	OAW17878.1	KZG68167.1	OAW73498.1	EJE02316.1	EKS40479.1	AAW53708.1	OAW40271.1	KTW05339.1	OAW32322.1	OAW35831.1	OAW39136.1	OAX28200.1
356	KDP67865.1	KTT81126.1	KTT60664.1	OAZ52676.1	OAZ58049.1	OAZ51159.1	OAY92666.1	OAY97654.1	OOD00421.1	EJE07408.1	EJD89530.1	EJE01590.1	KGY35732.1	EJE04320.1	EJD96251.1	EHM66289.1	EJE46698.1	EJE42308.1	EFE58178.1	KZK60951.1	AAO03985.1	KQC19315.1	OAW48959.1	OAW90893.1	OAW46457.1	EJE37413.1	OAW52236.1	OAW41348.1	EZI12942.1	EZI05905.1	EES59046.1	KEI48292.1	OAW62880.1	EGG69636.1	OAY96621.1	OAW51693.1	APT17111.1	OAW17879.1	KZG68166.1	OAW73497.1	EJE02315.1	EKS40478.1	AAW53707.1	OAW40270.1	KTW05340.1	OAW32321.1	OAW35832.1	OAW39137.1	OAX28199.1
357	KDP67810.1	----------	----------	----------	----------	----------	----------	----------	----------	----------	----------	----------	----------	----------	----------	----------	----------	----------	EFE58177.1	----------	----------	----------	----------	----------	----------	----------	----------	----------	EZI12877.1	EZI05839.1	EES59045.1	----------	----------	EGG69661.1	----------	----------	----------	----------	----------	----------	----------	----------	AAW53706.1	----------	----------	----------	----------	----------	----------
358	KDP67818.1	KTT81125.1	KTT60665.1	OAZ52677.1	OAZ58048.1	OAZ51160.1	OAY92665.1	OAY97655.1	OOD00422.1	EJE07409.1	EJD89531.1	EJE01591.1	KGY35731.1	EJE04319.1	EJD96252.1	EHM66277.1	EJE46697.1	EJE42307.1	EFE58176.1	KZK60950.1	AAO03984.1	KQC19316.1	OAW48958.1	OAW90894.1	OAW46458.1	EJE37414.1	OAW52237.1	OAW41349.1	EZI12928.1	EZI05927.1	EES59044.1	KEI48291.1	OAW62879.1	EGG69694.1	OAY96620.1	OAW51694.1	APT17112.1	OAW17880.1	KZG68165.1	OAW73496.1	EJE02314.1	EKS40477.1	AAW53705.1	OAW40269.1	KTW05341.1	OAW32320.1	OAW35833.1	OAW39138.1	OAX28198.1
359	KDP67834.1	KTT81124.1	KTT60666.1	OAZ52678.1	OAZ58047.1	OAZ51161.1	OAY92664.1	OAY97656.1	OOD00453.1	EJE07410.1	EJD89532.1	EJE01592.1	KGY35730.1	EJE04318.1	EJD96253.1	EHM66363.1	EJE46696.1	EJE42306.1	EFE58175.1	KZK60949.1	AAO03983.1	KQC19317.1	OAW48957.1	OAW90895.1	OAW46459.1	EJE37415.1	OAW52238.1	OAW41350.1	EZI12902.1	EZI05847.1	EES59043.1	KEI48290.1	OAW62878.1	EGG69687.1	OAY96619.1	OAW51695.1	APT17745.1	OAW17881.1	KZG68164.1	OAW73495.1	EJE02313.1	EKS40476.1	AAW53704.1	OAW40268.1	KTW05342.1	OAW32319.1	OAW35834.1	OAW39139.1	OAX28197.1
360	KDP67899.1	KTT81123.1	KTT60667.1	OAZ52679.1	OAZ58046.1	OAZ51162.1	OAY92663.1	OAY97657.1	OOD00423.1	EJE07411.1	EJD89533.1	EJE01593.1	KGY35729.1	EJE04317.1	EJD96254.1	EHM66282.1	EJE46695.1	EJE42305.1	EFE58174.1	KZK60948.1	AAO03982.1	KQC19318.1	OAW48956.1	OAW90896.1	OAW46460.1	EJE37416.1	OAW52239.1	OAW41351.1	EZI12867.1	EZI05829.1	EES59042.1	KEI48289.1	OAW62877.1	EGG69690.1	OAY96618.1	OAW51696.1	APT17113.1	OAW17882.1	KZG68163.1	OAW73494.1	EJE02312.1	EKS40475.1	AAW53694.1	OAW40267.1	KTW05343.1	OAW32318.1	OAW35835.1	OAW39140.1	OAX28196.1
361	KDP67838.1	KTT81122.1	KTT60668.1	OAZ52680.1	OAZ58045.1	OAZ51163.1	OAY92662.1	OAY97658.1	OOD00424.1	EJE07412.1	EJD89534.1	EJE01594.1	KGY35728.1	EJE04316.1	EJD96255.1	EHM66304.1	EJE46694.1	EJE42304.1	EFE58173.1	KZK60947.1	AAO03981.1	KQC19319.1	OAW48955.1	OAW90897.1	OAW46461.1	EJE37417.1	OAW52240.1	OAW41352.1	EZI12940.1	EZI05875.1	EES59041.1	KEI48288.1	OAW62876.1	EGG69656.1	OAY96617.1	OAW51697.1	APT17114.1	OAW17883.1	KZG68162.1	OAW73493.1	EJE02311.1	EKS40474.1	AAW53693.1	OAW40266.1	KTW05344.1	OAW32317.1	OAW35836.1	OAW39141.1	OAX28195.1
362	KDP67846.1	KTT81121.1	KTT60669.1	OAZ52681.1	OAZ58044.1	OAZ51164.1	OAY92661.1	OAY97659.1	OOD00425.1	EJE07413.1	EJD89535.1	----------	KGY35727.1	EJE04315.1	EJD96256.1	EHM66287.1	EJE46693.1	EJE42303.1	EFE58172.1	KZK60946.1	AAO03980.1	KQC19320.1	OAW48954.1	OAW90898.1	OAW46462.1	EJE37418.1	OAW52241.1	OAW41353.1	EZI12894.1	EZI05869.1	EES59040.1	KEI48287.1	OAW62875.1	EGG69634.1	OAY96616.1	OAW51698.1	APT17115.1	OAW17884.1	KZG68161.1	OAW73492.1	EJE02310.1	EKS40473.1	AAW53692.1	OAW40265.1	KTW05345.1	OAW32316.1	OAW35837.1	OAW39142.1	OAX28194.1
363	KDP67794.1	KTT81120.1	KTT60670.1	OAZ52682.1	OAZ58043.1	OAZ51165.1	OAY92660.1	OAY97660.1	OOD00426.1	EJE06761.1	EJD89536.1	EJE01595.1	KGY35726.1	EJE04529.1	EJD96258.1	EHM66295.1	EJE46692.1	EJE42302.1	EFE58170.1	KZK60945.1	AAO03979.1	KQC19321.1	OAW48953.1	OAW90899.1	OAW46463.1	EJE37420.1	OAW52242.1	OAW41354.1	EZI12888.1	EZI05900.1	EES59038.1	KEI48286.1	OAW62874.1	EGG74414.1	OAY96615.1	OAW51699.1	APT17117.1	OAW17885.1	KZG68160.1	OAW73491.1	EJE04369.1	EKS40472.1	AAW53690.1	OAW40264.1	KTW05346.1	OAW32315.1	OAW35838.1	OAW39143.1	OAX28193.1
364	KDP67906.1	KTT81119.1	KTT60671.1	OAZ52683.1	OAZ58042.1	OAZ51166.1	OAY92659.1	OAY97661.1	OOD00427.1	EJE06762.1	EJD89537.1	EJE01596.1	KGY35725.1	EJE04528.1	EJD96259.1	EHM66262.1	EJE46691.1	EJE42301.1	EFE58169.1	KZK60944.1	AAO03978.1	KQC19322.1	OAW48952.1	OAW90900.1	OAW46464.1	EJE37421.1	OAW52243.1	OAW41355.1	EZI12886.1	EZI05849.1	EES59037.1	KEI48285.1	OAW62873.1	EGG74416.1	OAY96614.1	OAW51700.1	APT17118.1	OAW17886.1	KZG68159.1	OAW73490.1	EJE04368.1	EKS40471.1	AAW53689.1	OAW40263.1	KTW05347.1	OAW32314.1	OAW35839.1	OAW39144.1	OAX28192.1
365	KDP67871.1	KTT81118.1	KTT60672.1	OAZ52684.1	OAZ58041.1	OAZ51167.1	OAY92658.1	OAY97662.1	OOD00428.1	EJE06763.1	EJD89538.1	EJE01597.1	KGY35724.1	EJE04527.1	EJD96260.1	EHM66331.1	EJE46690.1	EJE42300.1	EFE58168.1	KZK60943.1	AAO03977.1	KQC19323.1	OAW48951.1	OAW90901.1	OAW46465.1	EJE37422.1	OAW52244.1	OAW41356.1	EZI12881.1	EZI05909.1	EES59036.1	KEI48284.1	OAW62872.1	EGG74413.1	OAY96613.1	OAW51701.1	----------	OAW17887.1	KZG68158.1	OAW73489.1	EJE04367.1	EKS40470.1	AAW53688.1	OAW40262.1	KTW05348.1	OAW32313.1	OAW35840.1	OAW39145.1	OAX28191.1
366	KDP67837.1	KTT81117.1	KTT60673.1	OAZ52685.1	OAZ58040.1	OAZ51168.1	OAY92657.1	OAY97663.1	OOD00429.1	EJE06764.1	EJD89539.1	EJE01598.1	KGY35723.1	EJE04526.1	EJD96261.1	EHM66357.1	EJE46689.1	EJE42299.1	EFE58167.1	KZK60942.1	AAO03976.1	KQC19324.1	OAW48950.1	OAW90902.1	OAW46466.1	EJE37423.1	OAW52245.1	OAW41357.1	EZI12919.1	EZI05889.1	EES59035.1	KEI48283.1	OAW62871.1	EGG74415.1	OAY96612.1	OAW51702.1	APT17119.1	OAW17888.1	KZG68157.1	OAW73488.1	EJE02816.1	EKS40469.1	AAW53687.1	OAW40261.1	KTW05349.1	OAW32312.1	OAW35841.1	OAW39146.1	OAX28190.1
367	KDP67891.1	KTT81116.1	KTT60674.1	----------	----------	----------	----------	----------	OOD00432.1	EJE06766.1	EJD89541.1	EJE01600.1	KGY35722.1	EJE04503.1	EJD91117.1	EHM66298.1	EJE46687.1	EJE42297.1	EFE58166.1	----------	AAO03973.1	----------	----------	----------	----------	EJE37303.1	----------	OAW41403.1	EZI14000.1	EZI05856.1	EES59032.1	KEI48282.1	OAW59506.1	EGG74044.1	----------	----------	APT17121.1	OAW18189.1	----------	----------	EJE02814.1	EKS27321.1	AAW53676.1	----------	KTW05350.1	----------	----------	----------	----------
368	KDP67863.1	KTT81115.1	KTT60675.1	OAZ52686.1	OAZ58039.1	OAZ51169.1	OAY92656.1	OAY97664.1	OOD00433.1	EJE06767.1	EJD89542.1	EJE01601.1	KGY35721.1	EJE04502.1	EJD91118.1	EHM66310.1	EJE46686.1	EJE42296.1	EFE58165.1	KZK59020.1	AAO03972.1	KQC19325.1	OAW48949.1	OAW90903.1	OAW46467.1	EJE37304.1	OAW52246.1	OAW41404.1	EZI13996.1	EZI05874.1	EES59031.1	KEI48281.1	OAW59505.1	EGG74049.1	OAY96611.1	OAW51703.1	APT17122.1	OAW18188.1	KZG68156.1	OAW73487.1	EJE02813.1	EKS27320.1	AAW53675.1	OAW41217.1	KTW05351.1	OAW32311.1	OAW35842.1	OAW39147.1	OAX28122.1
369	KDP67885.1	KTT81114.1	KTT60676.1	OAZ52687.1	OAZ58038.1	OAZ51170.1	OAY92655.1	OAY97665.1	OOD00434.1	EJE06768.1	EJD89543.1	EJE01602.1	KGY35720.1	EJE04501.1	EJD91119.1	EHM66292.1	EJE46685.1	EJE42295.1	EFE58164.1	KZK59019.1	AAO03971.1	KQC19326.1	OAW48948.1	OAW90904.1	OAW46468.1	EJE37305.1	OAW52247.1	OAW41405.1	EZI13995.1	EZI05913.1	EES59030.1	KEI48280.1	OAW59504.1	EGG74053.1	OAY96610.1	OAW51704.1	APT17123.1	OAW18187.1	KZG68155.1	OAW73486.1	EJE02812.1	EKS27319.1	AAW53674.1	OAW41218.1	KTW05352.1	OAW32310.1	OAW35843.1	OAW39148.1	OAX28123.1
370	KDP67877.1	KTT81113.1	KTT60677.1	OAZ52688.1	OAZ58037.1	OAZ51171.1	OAY92654.1	OAY97666.1	OOD00435.1	EJE06769.1	EJD89544.1	EJE01603.1	KGY35719.1	EJE04500.1	EJD91120.1	EHM66324.1	EJE46684.1	EJE42294.1	EFE58163.1	KZK59018.1	AAO03970.1	KQC19327.1	OAW48947.1	OAW90905.1	OAW46469.1	EJE37306.1	OAW52248.1	OAW41406.1	EZI14005.1	EZI05925.1	EES59029.1	KEI48279.1	OAW59503.1	EGG74057.1	OAY96609.1	OAW51705.1	APT17124.1	OAW18186.1	KZG68154.1	OAW73485.1	EJE02811.1	EKS27318.1	AAW53673.1	OAW41219.1	KTW05353.1	OAW32309.1	OAW35844.1	OAW39149.1	OAX28124.1
371	KDP67845.1	KTT81112.1	KTT60678.1	OAZ52689.1	OAZ58036.1	OAZ51172.1	OAY92653.1	OAY97667.1	OOD00436.1	EJE06770.1	EJD89545.1	----------	KGY35718.1	EJE04499.1	EJD91121.1	EHM66342.1	EJE46683.1	EJE42293.1	EFE58162.1	KZK59017.1	AAO03969.1	KQC19328.1	OAW48946.1	OAW90906.1	OAW46470.1	EJE37307.1	OAW52249.1	OAW41407.1	EZI14027.1	EZI05866.1	EES59028.1	KEI48278.1	OAW59502.1	EGG74046.1	OAY96608.1	OAW51706.1	APT17125.1	OAW18185.1	KZG68153.1	OAW73484.1	EJE02810.1	EKS27317.1	AAW53672.1	OAW41220.1	KTW05354.1	OAW32308.1	OAW35845.1	OAW39150.1	OAX28125.1
372	KDP67841.1	KTT81111.1	KTT60679.1	OAZ52690.1	OAZ58035.1	OAZ51173.1	OAY92652.1	OAY97668.1	OOD00437.1	EJE06771.1	EJD89546.1	EJE01604.1	KGY35717.1	EJE04498.1	EJD91122.1	EHM66347.1	EJE46682.1	EJE42292.1	EFE58161.1	KZK59016.1	AAO03968.1	KQC19329.1	OAW48945.1	OAW90907.1	OAW46471.1	EJE37308.1	OAW52250.1	OAW41408.1	EZI14008.1	EZI05844.1	EES59027.1	KEI48277.1	OAW59501.1	EGG74055.1	OAY96607.1	OAW51707.1	APT17126.1	OAW18184.1	KZG68152.1	OAW73483.1	EJE02809.1	EKS27316.1	AAW53655.1	OAW41221.1	KTW05355.1	OAW32307.1	OAW35846.1	OAW39151.1	OAX28126.1
373	KDP67875.1	KTT81110.1	KTT60680.1	OAZ52691.1	OAZ58034.1	OAZ51174.1	OAY92651.1	OAY97669.1	OOD00438.1	EJE06772.1	EJD89547.1	EJE01605.1	KGY35716.1	EJE04497.1	EJD91123.1	EHM66308.1	EJE46681.1	EJE42291.1	EFE58160.1	KZK59015.1	AAO03967.1	KQC19330.1	OAW48944.1	OAW90908.1	OAW46472.1	EJE37309.1	OAW52251.1	OAW41409.1	EZI13983.1	EZI05921.1	EES59026.1	KEI48276.1	OAW59500.1	EGG74052.1	OAY96606.1	OAW51708.1	APT17127.1	OAW18183.1	KZG68151.1	OAW73482.1	EJE02808.1	EKS27315.1	AAW53654.1	OAW41222.1	KTW05356.1	OAW32306.1	OAW35847.1	OAW39152.1	OAX28127.1
374	KDP67887.1	KTT81109.1	KTT60681.1	OAZ52692.1	OAZ58033.1	OAZ51175.1	OAY92650.1	OAY97670.1	OOD00439.1	EJE06773.1	EJD89548.1	EJE01606.1	KGY35715.1	EJE04496.1	EJD91124.1	EHM66276.1	EJE46680.1	EJE42290.1	EFE58159.1	KZK59014.1	AAO03966.1	KQC19331.1	OAW48943.1	OAW90909.1	OAW46473.1	EJE37310.1	OAW52252.1	OAW41410.1	EZI14023.1	EZI05883.1	EES59025.1	KEI48275.1	OAW59499.1	EGG74047.1	OAY96605.1	OAW51709.1	APT17128.1	OAW18182.1	KZG68150.1	OAW73481.1	EJE02807.1	EKS27314.1	AAW53653.1	OAW41223.1	KTW05357.1	OAW32305.1	OAW35848.1	OAW39153.1	OAX28128.1
375	KDP67903.1	KTT81108.1	KTT60682.1	OAZ52693.1	OAZ58032.1	OAZ51176.1	OAY92649.1	OAY97671.1	OOD00440.1	EJE06774.1	EJD89549.1	EJE01607.1	KGY35714.1	EJE04495.1	EJD91125.1	EHM66314.1	EJE46679.1	EJE42289.1	EFE58158.1	KZK59013.1	AAO03965.1	KQC19332.1	OAW48942.1	OAW90910.1	OAW46474.1	EJE37311.1	OAW52253.1	OAW41411.1	EZI14012.1	EZI05907.1	EES59024.1	KEI48274.1	OAW59498.1	EGG74043.1	OAY96604.1	OAW51710.1	APT17129.1	OAW18181.1	KZG68149.1	OAW73480.1	EJE02806.1	EKS27313.1	AAW53652.1	OAW41224.1	KTW05358.1	OAW32304.1	OAW35849.1	OAW39154.1	OAX28129.1
376	KDP67901.1	KTT78647.1	KTT59359.1	OAZ52694.1	OAZ58031.1	OAZ51177.1	OAY92648.1	OAY97672.1	OOD00441.1	EJE06775.1	EJD89554.1	EJE01608.1	KGY35709.1	EJE04460.1	EJD91126.1	EHM66368.1	EJE46678.1	EJE42284.1	EFE58153.1	KZK59012.1	AAO03964.1	KQC19333.1	OAW48941.1	OAW90911.1	OAW46475.1	EJE37316.1	OAW52254.1	OAW41412.1	EZI14011.1	EZI05861.1	EES59126.1	KEI47057.1	OAW59497.1	EGG74051.1	OAY96603.1	OAW51711.1	APT17130.1	OAW18176.1	KZG68148.1	OAW73479.1	EJE02805.1	EKS27312.1	AAW53639.1	OAW41225.1	KTW04152.1	OAW32303.1	OAW35850.1	OAW39155.1	OAX29397.1
377	KDP67797.1	KTT78648.1	KTT59358.1	OAZ52695.1	OAZ58030.1	OAZ51178.1	OAY92647.1	OAY97673.1	OOD00442.1	EJE06776.1	EJD89555.1	EJE01609.1	KGY35708.1	EJE04459.1	EJD91127.1	EHM66376.1	EJE46677.1	EJE42283.1	EFE58152.1	KZK59011.1	AAO03963.1	KQC19334.1	OAW48940.1	OAW90912.1	OAW46476.1	EJE37317.1	OAW52255.1	OAW41413.1	EZI14016.1	EZI05880.1	EES59125.1	KEI47058.1	OAW59496.1	EGG74056.1	OAY96602.1	OAW51712.1	APT17131.1	OAW18175.1	KZG68147.1	OAW73478.1	EJE02804.1	EKS27311.1	AAW53638.1	OAW41226.1	KTW04151.1	OAW32302.1	OAW35851.1	OAW39156.1	OAX29396.1
378	KDP67831.1	KTT78649.1	KTT59357.1	OAZ52696.1	OAZ57969.1	OAZ51179.1	OAY92646.1	OAY97733.1	OOD00443.1	EJE06777.1	EJD89556.1	EJE01610.1	KGY35644.1	EJE04458.1	EJD91199.1	EHM66335.1	EJE46676.1	EJE42282.1	EFE58317.1	KZK59010.1	AAO03962.1	KQC19335.1	OAW48939.1	OAW90913.1	OAW46477.1	EJE37318.1	OAW52256.1	OAW41473.1	EZI13991.1	EZI05908.1	EES59124.1	KEI47059.1	OAW59495.1	EGG73185.1	OAY96601.1	OAW51713.1	APT17190.1	OAW18174.1	KZG68087.1	OAW73477.1	EJE02803.1	EKS27310.1	AAW53637.1	OAW41227.1	KTW04150.1	OAW32301.1	OAW35852.1	OAW39157.1	OAX29395.1
379	KDP67788.1	KTT79031.1	KTT59972.1	OAZ52697.1	OAZ57968.1	OAZ51180.1	OAY92645.1	OAY97734.1	OOD00444.1	EJE06778.1	EJD89557.1	EJE01611.1	KGY35643.1	EJE04689.1	EJD91608.1	EHM66328.1	EJE46675.1	EJE42281.1	EFE58316.1	KZK59009.1	AAO03961.1	KQC19336.1	OAW48938.1	OAW90914.1	OAW46478.1	EJE37319.1	OAW52257.1	OAW41474.1	EZI14025.1	EZI05886.1	EES59123.1	KEI47060.1	OAW59494.1	EGG73182.1	OAY96600.1	OAW51714.1	APT17191.1	OAW18173.1	KZG68086.1	OAW73476.1	EJE02802.1	EKS27472.1	AAW53636.1	OAW41228.1	KTW05546.1	OAW32300.1	OAW35853.1	OAW39158.1	OAX29394.1
380	KDP67853.1	KTT79030.1	KTT59971.1	OAZ52698.1	OAZ57967.1	OAZ51181.1	OAY92644.1	OAY97735.1	OOD00445.1	EJE06779.1	EJD89558.1	EJE01612.1	KGY35642.1	EJE04690.1	EJD91609.1	EHM66375.1	EJE46674.1	EJE42280.1	EFE58315.1	KZK59008.1	AAO03960.1	KQC19337.1	OAW48937.1	OAW90915.1	OAW46479.1	EJE37320.1	OAW52258.1	OAW41475.1	EZI14006.1	EZI05899.1	EES59122.1	KEI47061.1	OAW59493.1	EGG73194.1	OAY96599.1	OAW51715.1	APT17192.1	OAW18172.1	KZG68085.1	OAW73475.1	EJE02801.1	EKS27471.1	AAW53635.1	OAW41229.1	KTW05545.1	OAW32299.1	OAW35854.1	OAW39159.1	OAX29393.1
381	KDP67812.1	KTT79029.1	KTT59970.1	OAZ52699.1	OAZ57966.1	OAZ51182.1	OAY92643.1	OAY97736.1	OOD00446.1	EJE06780.1	EJD89559.1	EJE01613.1	KGY35641.1	EJE04691.1	EJD91610.1	EHM66275.1	EJE46673.1	EJE42279.1	EFE58314.1	KZK59007.1	AAO03959.1	KQC19338.1	OAW48936.1	OAW90916.1	OAW46480.1	EJE37321.1	OAW52259.1	OAW41476.1	EZI13990.1	EZI05852.1	EES59121.1	KEI47062.1	OAW59492.1	EGG73174.1	OAY96598.1	OAW51716.1	APT17193.1	OAW18171.1	KZG68084.1	OAW73474.1	EJE02800.1	EKS27470.1	AAW53634.1	OAW41230.1	KTW05544.1	OAW32298.1	OAW35855.1	OAW39160.1	OAX29392.1
382	KDP67787.1	KTT79028.1	KTT59969.1	OAZ52700.1	OAZ57965.1	OAZ51183.1	OAY92642.1	OAY97737.1	OOD00447.1	EJE06781.1	EJD89560.1	EJE01614.1	----------	EJE04692.1	EJD91611.1	EHM66319.1	EJE46672.1	EJE42278.1	EFE58313.1	KZK59006.1	AAO03958.1	KQC19339.1	OAW48935.1	OAW90917.1	OAW46481.1	EJE37322.1	OAW52260.1	OAW41477.1	EZI13985.1	EZI05859.1	EES59120.1	KEI47063.1	OAW59491.1	EGG73179.1	OAY96597.1	OAW51717.1	APT17194.1	OAW18170.1	KZG68083.1	OAW73473.1	EJE02799.1	EKS27469.1	AAW53633.1	OAW41231.1	KTW05543.1	OAW32297.1	OAW35856.1	OAW39161.1	OAX29391.1
383	KDP67890.1	KTT79027.1	KTT59631.1	OAZ52701.1	OAZ57964.1	OAZ51184.1	OAY92641.1	OAY97738.1	OOD00448.1	EJE06782.1	EJD89561.1	EJE01615.1	KGY35640.1	EJE04693.1	EJD91612.1	EHM66270.1	EJE46671.1	EJE42277.1	EFE58312.1	KZK59005.1	AAO03957.1	KQC19340.1	OAW48934.1	OAW90918.1	OAW46482.1	EJE37323.1	OAW52261.1	OAW41478.1	EZI14020.1	EZI05873.1	EES59119.1	KEI47064.1	OAW59490.1	EGG73190.1	OAY96596.1	OAW51718.1	APT17195.1	OAW18169.1	KZG68082.1	OAW73472.1	EJE02798.1	EKS27468.1	AAW53632.1	OAW41232.1	KTW05629.1	OAW32296.1	OAW35857.1	OAW39162.1	OAX29390.1
384	KDP67849.1	KTT79026.1	KTT59630.1	OAZ52702.1	OAZ57963.1	OAZ51185.1	OAY92640.1	OAY97739.1	OOD00449.1	EJE06783.1	EJD89562.1	EJE01616.1	KGY35639.1	EJE04694.1	EJD91613.1	EHM66326.1	EJE46670.1	EJE42276.1	EFE58311.1	KZK59004.1	AAO03956.1	KQC19341.1	OAW48933.1	OAW90919.1	OAW46483.1	EJE37324.1	OAW52262.1	OAW41479.1	EZI13984.1	EZI05924.1	EES59118.1	KEI47065.1	OAW59489.1	EGG73181.1	OAY96595.1	OAW51719.1	APT17196.1	OAW18168.1	KZG68081.1	OAW73471.1	EJE02797.1	EKS27467.1	AAW53623.1	OAW41233.1	KTW05628.1	OAW32295.1	OAW35858.1	OAW39163.1	OAX29389.1
385	KDP67844.1	KTT79025.1	KTT59629.1	OAZ52703.1	OAZ57962.1	OAZ51186.1	OAY92639.1	OAY97740.1	OOD00450.1	EJE06784.1	EJD89563.1	EJE01617.1	KGY35638.1	EJE04695.1	EJD91614.1	EHM66327.1	EJE46669.1	EJE42275.1	EFE58310.1	KZK59003.1	AAO03955.1	KQC19342.1	OAW48932.1	OAW90920.1	OAW46484.1	EJE37325.1	OAW52263.1	OAW41480.1	EZI13993.1	EZI05876.1	EES59117.1	KEI47066.1	OAW59488.1	EGG73183.1	OAY96594.1	OAW51720.1	APT17197.1	OAW18167.1	KZG68080.1	OAW73470.1	EJE02796.1	EKS27466.1	AAW53622.1	OAW41234.1	KTW05627.1	OAW32294.1	OAW35859.1	OAW39164.1	OAX29388.1
386	KDP67855.1	KTT79024.1	KTT59628.1	OAZ52704.1	OAZ57961.1	OAZ51187.1	OAY92638.1	OAY97741.1	OOD00451.1	EJE06785.1	EJD89564.1	EJE01618.1	KGY35637.1	EJE04696.1	EJD91615.1	EHM66374.1	EJE46668.1	EJE42274.1	EFE58309.1	KZK59002.1	AAO03954.1	KQC19343.1	OAW48931.1	OAW90921.1	OAW46485.1	EJE37326.1	OAW52264.1	OAW41481.1	EZI14002.1	EZI05881.1	EES59116.1	KEI47067.1	OAW59487.1	EGG73195.1	OAY96593.1	OAW51721.1	APT17198.1	OAW18166.1	KZG68079.1	OAW73469.1	EJE02795.1	EKS27465.1	AAW53621.1	OAW41235.1	KTW05626.1	OAW32293.1	OAW35860.1	OAW39165.1	OAX29387.1
387	KDP67888.1	KTT79023.1	KTT59627.1	OAZ52705.1	OAZ57960.1	OAZ51188.1	OAY92637.1	OAY97742.1	OOD00452.1	----------	EJD89565.1	EJE01619.1	KGY35636.1	EJE04697.1	EJD91616.1	EHM66343.1	EJE46667.1	EJE42273.1	EFE58308.1	KZK59001.1	AAO03953.1	KQC19344.1	OAW48930.1	OAW90922.1	OAW46486.1	EJE37327.1	OAW52265.1	OAW41482.1	EZI13986.1	EZI05865.1	EES59115.1	KEI47068.1	OAW59486.1	EGG73193.1	OAY96592.1	OAW51722.1	APT17199.1	OAW18165.1	KZG68078.1	OAW73468.1	EJE02794.1	EKS27464.1	AAW53620.1	OAW41236.1	KTW05625.1	OAW32292.1	OAW35861.1	OAW39166.1	OAX29386.1
388	KDP67740.1	KTT81424.1	KTT61569.1	OAZ51064.1	OAZ53039.1	OAZ57615.1	OAY94133.1	OAY94165.1	OOD00964.1	EJE07919.1	EJD87051.1	EJE01970.1	KGY36439.1	EJE06181.1	EJD92006.1	EHM69198.1	EJE45519.1	EJE41302.1	EFE59755.1	KZK61910.1	AAO04697.1	KQC19714.1	OAW49123.1	OAW86152.1	OAW45485.1	EJE37195.1	OAW51662.1	OAW43837.1	EZI10971.1	EZI12988.1	EES58340.1	KEI48222.1	OAW61567.1	EGG71633.1	OAY92598.1	OAW58509.1	APT16374.1	OAW18588.1	KZG67600.1	OAW69909.1	EJE03799.1	EKS39213.1	AAW54343.1	OAW44231.1	KTW07752.1	OAW28512.1	OAW35111.1	OAW40656.1	OAX29533.1
389	KDP67728.1	KTT81423.1	KTT61570.1	OAZ51063.1	OAZ53040.1	OAZ57616.1	OAY94132.1	OAY94166.1	OOD00963.1	EJE07918.1	EJD87050.1	EJE01969.1	KGY36438.1	EJE06180.1	EJD92005.1	EHM69212.1	EJE45518.1	EJE41301.1	EFE59756.1	KZK61909.1	AAO04696.1	KQC19713.1	OAW49122.1	OAW86153.1	OAW45486.1	EJE37194.1	OAW51661.1	OAW43836.1	EZI10947.1	EZI12965.1	EES58339.1	KEI48223.1	OAW61568.1	EGG71472.1	OAY92597.1	OAW58508.1	APT16375.1	OAW18589.1	KZG67599.1	OAW69908.1	EJE03798.1	EKS39212.1	AAW54342.1	OAW44232.1	KTW07753.1	OAW28513.1	OAW35112.1	OAW40657.1	OAX29534.1
390	KDP67734.1	KTT81422.1	KTT61571.1	OAZ51062.1	OAZ53041.1	OAZ57617.1	OAY94131.1	OAY94167.1	OOD00961.1	EJE07917.1	EJD87049.1	EJE01968.1	KGY36437.1	EJE06179.1	EJD92004.1	EHM69364.1	EJE45517.1	EJE41300.1	EFE59757.1	KZK61908.1	AAO04694.1	KQC19712.1	OAW49121.1	OAW86154.1	OAW45487.1	EJE37193.1	OAW51660.1	OAW43835.1	EZI10842.1	EZI12978.1	EES58337.1	KEI48224.1	OAW61569.1	EGG71516.1	OAY92596.1	OAW58507.1	----------	OAW18590.1	KZG67598.1	OAW69907.1	EJE03797.1	EKS39211.1	AAW54333.1	OAW44233.1	KTW07754.1	OAW28514.1	OAW35113.1	OAW40658.1	OAX29535.1
391	KDP67752.1	KTT81421.1	KTT61572.1	OAZ51061.1	OAZ53042.1	OAZ57618.1	OAY94130.1	OAY94168.1	OOD00960.1	EJE07916.1	EJD87048.1	EJE01967.1	KGY36436.1	EJE06178.1	EJD92003.1	EHM69438.1	EJE45516.1	EJE41299.1	EFE59758.1	KZK61907.1	AAO04693.1	KQC19711.1	OAW49120.1	OAW86155.1	OAW45488.1	EJE37192.1	OAW51659.1	OAW43834.1	EZI10981.1	EZI12971.1	EES58336.1	KEI48225.1	OAW61570.1	EGG71620.1	OAY92595.1	OAW58506.1	APT16377.1	OAW18591.1	KZG67597.1	OAW69906.1	EJE03796.1	EKS39210.1	AAW54332.1	OAW44234.1	KTW07755.1	OAW28515.1	OAW35114.1	OAW40659.1	OAX29536.1
392	KDP67731.1	KTT81418.1	KTT61575.1	OAZ54409.1	OAZ57729.1	OAZ57001.1	OAY91147.1	OAY90408.1	OOD00959.1	EJE07915.1	EJD87047.1	EJE01966.1	KGY36435.1	EJE06175.1	EJD92002.1	EHM69188.1	EJE45515.1	EJE41298.1	EFE59759.1	KZK60820.1	AAO04692.1	KQC19710.1	OAW48778.1	OAW86546.1	OAW48560.1	EJE37191.1	OAW51658.1	OAW46619.1	EZI10980.1	EZI12983.1	EES58335.1	KEI48228.1	OAW61571.1	EGG71489.1	OAY97054.1	OAW58505.1	APT16380.1	OAW18592.1	KZG66978.1	OAW73740.1	EJE03795.1	EKS39209.1	AAW54329.1	OAW42086.1	KTW07758.1	OAW32051.1	OAW35675.1	OAW34790.1	OAX29537.1
393	KDP67733.1	KTT81417.1	KTT61576.1	OAZ54410.1	OAZ57728.1	OAZ57002.1	OAY91148.1	OAY90409.1	OOD00958.1	EJE07914.1	EJD87046.1	EJE01965.1	KGY36434.1	EJE06174.1	EJD92001.1	EHM69306.1	EJE45514.1	EJE41297.1	EFE59760.1	KZK60819.1	AAO04691.1	KQC19709.1	OAW48779.1	OAW86545.1	OAW48561.1	EJE37190.1	OAW51657.1	OAW46618.1	EZI10995.1	EZI12968.1	EES58334.1	KEI48229.1	OAW61572.1	EGG71667.1	OAY97053.1	OAW58504.1	APT16381.1	OAW18593.1	KZG66979.1	OAW73739.1	EJE03794.1	EKS39208.1	AAW54328.1	OAW42087.1	KTW07759.1	OAW32050.1	OAW35676.1	OAW34789.1	OAX29538.1
394	KDP67759.1	KTT81416.1	KTT61577.1	OAZ54411.1	OAZ57727.1	OAZ57003.1	OAY91149.1	OAY90410.1	OOD00957.1	EJE07913.1	EJD87045.1	EJE01964.1	KGY36433.1	EJE06173.1	EJD92000.1	EHM69520.1	EJE45513.1	EJE41296.1	EFE59761.1	KZK60818.1	AAO04690.1	KQC19708.1	OAW48780.1	OAW86544.1	OAW48562.1	EJE37189.1	OAW51656.1	OAW46617.1	EZI11003.1	EZI12980.1	EES58333.1	KEI48230.1	OAW61573.1	EGG71567.1	OAY97052.1	OAW58503.1	APT16382.1	OAW18594.1	KZG66980.1	OAW73738.1	EJE03793.1	EKS39207.1	AAW54327.1	OAW42088.1	KTW07760.1	OAW32049.1	OAW35677.1	OAW34788.1	OAX29539.1
395	KDP67729.1	KTT81415.1	KTT61578.1	OAZ54412.1	OAZ57726.1	OAZ57004.1	OAY91150.1	OAY90411.1	OOD00956.1	EJE07912.1	EJD87044.1	EJE01963.1	KGY36432.1	EJE06172.1	EJD91999.1	EHM69251.1	EJE45512.1	EJE41295.1	EFE59762.1	KZK60817.1	AAO04689.1	KQC19707.1	OAW48781.1	OAW86543.1	OAW48563.1	EJE37188.1	OAW51655.1	OAW46616.1	EZI10998.1	EZI12989.1	EES58332.1	KEI48231.1	OAW61574.1	EGG71504.1	OAY97051.1	OAW58502.1	APT16383.1	OAW18595.1	KZG66981.1	OAW73737.1	EJE03792.1	EKS39206.1	AAW54326.1	OAW42089.1	KTW07761.1	OAW32048.1	OAW35678.1	OAW34787.1	OAX29540.1
396	KDP67735.1	KTT81414.1	KTT61579.1	OAZ54413.1	OAZ57725.1	OAZ57005.1	OAY91151.1	OAY90412.1	OOD00955.1	EJE07911.1	EJD87043.1	EJE01962.1	KGY36431.1	EJE06171.1	EJD91998.1	EHM69345.1	EJE45511.1	EJE41294.1	EFE59763.1	KZK60816.1	AAO04688.1	KQC19706.1	OAW48782.1	OAW86542.1	OAW48564.1	EJE37187.1	OAW51654.1	OAW46615.1	EZI10887.1	EZI12972.1	EES58331.1	KEI48232.1	OAW61575.1	EGG71647.1	OAY97050.1	OAW58501.1	APT16384.1	OAW18596.1	KZG66982.1	OAW73736.1	EJE03791.1	EKS39205.1	AAW54318.1	OAW42090.1	KTW07762.1	OAW32047.1	OAW35679.1	OAW34786.1	OAX29541.1
397	KDP67768.1	KTT81413.1	KTT61580.1	OAZ54414.1	OAZ57724.1	OAZ57006.1	OAY91152.1	OAY90413.1	OOD00954.1	EJE07910.1	EJD87042.1	EJE01961.1	KGY36430.1	EJE06170.1	EJD91997.1	EHM69440.1	EJE45510.1	EJE41293.1	EFE59764.1	KZK60815.1	AAO04687.1	KQC19705.1	OAW48783.1	OAW86541.1	OAW48565.1	EJE37186.1	OAW51653.1	OAW46614.1	EZI10890.1	EZI12970.1	EES58330.1	KEI48233.1	OAW61576.1	EGG71689.1	OAY97049.1	OAW58500.1	APT16385.1	OAW18597.1	KZG66983.1	OAW73735.1	EJE03790.1	EKS39204.1	AAW54317.1	OAW42091.1	KTW07763.1	OAW32046.1	OAW35680.1	OAW34785.1	OAX29542.1
398	KDP67747.1	KTT81412.1	KTT61581.1	OAZ54415.1	OAZ57723.1	OAZ57007.1	OAY91153.1	OAY90414.1	OOD00953.1	EJE07909.1	EJD87041.1	EJE01960.1	KGY36429.1	EJE06169.1	EJD91996.1	EHM69443.1	EJE45509.1	EJE41292.1	EFE59765.1	KZK60814.1	AAO04686.1	KQC19704.1	OAW48784.1	OAW86540.1	OAW48566.1	EJE37185.1	OAW51652.1	OAW46613.1	EZI10966.1	EZI12969.1	EES58329.1	KEI48234.1	OAW61577.1	EGG71563.1	OAY97048.1	OAW58499.1	APT16386.1	OAW18598.1	KZG66984.1	OAW73734.1	EJE03789.1	EKS39203.1	AAW54316.1	OAW42092.1	KTW07764.1	OAW32045.1	OAW35681.1	OAW34784.1	OAX29543.1
399	KDP67741.1	KTT81411.1	KTT61582.1	OAZ54416.1	OAZ57722.1	OAZ57008.1	OAY91154.1	OAY90415.1	OOD00952.1	EJE07908.1	EJD87040.1	EJE01959.1	KGY36428.1	EJE06168.1	EJD91995.1	EHM69284.1	EJE45508.1	EJE41291.1	EFE59766.1	KZK60813.1	AAO04685.1	KQC19703.1	OAW48785.1	OAW86539.1	OAW48567.1	EJE37184.1	OAW51651.1	OAW46612.1	EZI10990.1	EZI12973.1	EES58328.1	KEI48235.1	OAW61578.1	EGG71654.1	OAY97047.1	OAW58498.1	APT16387.1	OAW18599.1	KZG66985.1	OAW73733.1	EJE03788.1	EKS39202.1	AAW54315.1	OAW42093.1	KTW07765.1	OAW32044.1	OAW35682.1	OAW34783.1	OAX29544.1
400	KDP67745.1	KTT81410.1	KTT61583.1	OAZ54417.1	OAZ57721.1	OAZ57009.1	OAY91155.1	OAY90416.1	OOD00951.1	EJE07907.1	EJD87039.1	EJE01958.1	KGY36427.1	EJE06167.1	EJD91994.1	EHM69383.1	EJE45507.1	EJE41290.1	EFE59767.1	KZK60812.1	AAO04684.1	KQC19702.1	OAW48786.1	OAW86538.1	OAW48568.1	EJE37183.1	OAW51650.1	OAW46611.1	EZI10884.1	EZI12986.1	EES58327.1	KEI48236.1	OAW61579.1	EGG71555.1	OAY97046.1	OAW58497.1	APT16388.1	OAW18600.1	KZG66986.1	OAW73732.1	EJE03787.1	EKS39201.1	AAW54314.1	OAW42094.1	KTW07766.1	OAW32043.1	OAW35683.1	OAW34782.1	OAX29545.1
401	KDP67738.1	KTT81408.1	KTT61585.1	OAZ54419.1	OAZ57719.1	OAZ57011.1	OAY91157.1	----------	OOD00949.1	EJE07905.1	EJD87037.1	EJE01956.1	KGY36425.1	EJE06165.1	EJD91992.1	EHM69314.1	EJE45505.1	EJE41288.1	EFE59769.1	KZK60810.1	AAO04683.1	KQC19700.1	OAW48788.1	OAW86536.1	OAW48570.1	EJE37181.1	OAW51648.1	OAW46609.1	EZI10974.1	EZI12976.1	EES58325.1	KEI48238.1	OAW61581.1	EGG71512.1	OAY97044.1	OAW58495.1	APT16390.1	OAW18602.1	KZG66988.1	OAW73730.1	EJE03785.1	EKS39199.1	AAW54312.1	OAW42096.1	KTW07768.1	OAW32041.1	OAW35685.1	OAW34780.1	----------
402	KDP67736.1	----------	----------	OAZ54420.1	OAZ57718.1	OAZ57012.1	OAY91158.1	----------	OOD00948.1	----------	EJD87036.1	EJE01955.1	KGY36424.1	----------	EJD91990.1	EHM69395.1	EJE45504.1	----------	EFE59770.1	----------	AAO04682.1	----------	----------	OAW86535.1	----------	----------	----------	OAW46608.1	----------	----------	EES58324.1	----------	----------	----------	OAY97043.1	----------	----------	----------	----------	----------	----------	EKS39198.1	----------	----------	----------	OAW32040.1	----------	----------	----------
403	KDP67756.1	----------	----------	OAZ54421.1	OAZ57717.1	OAZ57013.1	OAY91159.1	OAY91013.1	OOD00947.1	EJE07904.1	EJD87035.1	EJE01954.1	KGY36423.1	----------	EJD91989.1	EHM69476.1	EJE45503.1	EJE41287.1	EFE59772.1	KZK60809.1	AAO04680.1	KQC19699.1	OAW48789.1	OAW86534.1	OAW48571.1	EJE37180.1	OAW51647.1	OAW46607.1	EZI11560.1	EZI12966.1	EES58323.1	----------	OAW61582.1	----------	OAY97042.1	OAW52547.1	----------	OAW18603.1	KZG66989.1	OAW73900.1	----------	EKS39197.1	----------	OAW42097.1	----------	OAW32039.1	OAW35453.1	----------	----------
404	KDP67744.1	----------	----------	OAZ54422.1	OAZ57716.1	OAZ57014.1	OAY91160.1	OAY91012.1	OOD00946.1	EJE07903.1	EJD87034.1	EJE01953.1	KGY36422.1	----------	EJD91988.1	EHM69209.1	EJE45502.1	EJE41286.1	EFE59773.1	KZK60808.1	AAO04679.1	KQC19698.1	OAW48790.1	OAW86533.1	OAW48572.1	EJE37179.1	OAW51646.1	OAW46606.1	EZI11557.1	EZI12984.1	EES58322.1	----------	OAW61583.1	EGG73225.1	OAY97041.1	OAW52546.1	----------	OAW18604.1	KZG66990.1	OAW73901.1	----------	EKS39196.1	----------	OAW42098.1	----------	OAW32038.1	OAW35454.1	OAW40854.1	----------
405	KDP67730.1	----------	----------	OAZ54423.1	OAZ57715.1	OAZ57015.1	----------	OAY91011.1	OOD00945.1	EJE07902.1	EJD87033.1	EJE01952.1	KGY36421.1	----------	EJD91987.1	EHM69259.1	EJE45501.1	EJE41285.1	EFE59774.1	KZK61550.1	AAO04678.1	KQC19697.1	OAW48791.1	OAW86532.1	OAW48573.1	EJE37178.1	OAW51645.1	OAW46605.1	EZI11551.1	EZI12967.1	EES58321.1	----------	OAW61584.1	EGG73228.1	OAY97040.1	OAW52545.1	----------	OAW18605.1	KZG66991.1	OAW73902.1	----------	EKS39195.1	----------	OAW42099.1	----------	OAW32037.1	OAW35455.1	OAW40853.1	----------
406	KDP67720.1	KTT81407.1	KTT61587.1	OAZ54424.1	OAZ57714.1	OAZ57016.1	OAY90867.1	OAY91010.1	OOD00944.1	EJE07901.1	EJD87032.1	EJE01951.1	KGY36420.1	EJE06163.1	EJD91986.1	EHM69359.1	EJE45500.1	EJE41284.1	EFE59775.1	KZK61551.1	AAO04677.1	KQC19696.1	OAW48792.1	OAW86531.1	OAW48574.1	EJE37177.1	OAW51644.1	OAW46604.1	EZI11552.1	EZI12183.1	EES58320.1	KEI48240.1	OAW61585.1	EGG73222.1	OAY97039.1	OAW52544.1	APT16392.1	OAW18606.1	KZG66992.1	OAW73903.1	EJE03783.1	EKS39194.1	AAW54302.1	OAW42100.1	KTW07770.1	OAW32036.1	OAW35456.1	OAW40852.1	OAX27480.1
407	KDP67763.1	KTT81406.1	KTT61588.1	OAZ54425.1	OAZ57713.1	OAZ57017.1	OAY90866.1	OAY91009.1	OOD00943.1	EJE07900.1	EJD87031.1	EJE01950.1	KGY36419.1	EJE06162.1	EJD91985.1	EHM69218.1	EJE45499.1	EJE41283.1	EFE59776.1	KZK61552.1	AAO04676.1	KQC19695.1	OAW48793.1	OAW86530.1	OAW48575.1	EJE37176.1	OAW51643.1	OAW46603.1	EZI11556.1	EZI12185.1	EES58319.1	KEI48241.1	OAW61586.1	EGG73220.1	OAY97038.1	OAW52543.1	APT16393.1	OAW18607.1	KZG66993.1	OAW73904.1	EJE03782.1	EKS39193.1	AAW54301.1	OAW42101.1	KTW07771.1	OAW32035.1	OAW35457.1	OAW40851.1	OAX27479.1
408	KDP67749.1	KTT81405.1	KTT61589.1	OAZ54426.1	OAZ57712.1	OAZ57018.1	OAY90865.1	OAY91008.1	OOD00942.1	EJE07899.1	EJD87030.1	EJE01949.1	KGY36418.1	EJE06161.1	EJD91984.1	EHM69312.1	EJE45498.1	EJE41282.1	EFE59777.1	KZK61553.1	AAO04675.1	KQC19694.1	OAW48794.1	OAW86529.1	OAW48576.1	EJE37175.1	OAW51642.1	OAW46602.1	EZI11544.1	EZI12174.1	EES58318.1	KEI48242.1	OAW61587.1	EGG73221.1	OAY97037.1	OAW52542.1	APT16394.1	OAW18608.1	KZG66994.1	OAW73905.1	EJE03781.1	EKS39192.1	AAW54300.1	OAW42102.1	KTW07772.1	OAW32034.1	OAW35458.1	OAW40850.1	OAX27478.1
409	KDP67758.1	KTT81404.1	KTT61590.1	OAZ54427.1	OAZ57711.1	OAZ57019.1	OAY90864.1	OAY91007.1	OOD00941.1	EJE07898.1	EJD87029.1	EJE01948.1	KGY36417.1	EJE06160.1	EJD91983.1	EHM69347.1	EJE45497.1	EJE41281.1	EFE59778.1	KZK61554.1	AAO04674.1	KQC19693.1	OAW48795.1	OAW86528.1	OAW48577.1	EJE37174.1	OAW51641.1	OAW46601.1	EZI11554.1	EZI12189.1	EES58317.1	KEI48243.1	OAW61588.1	EGG73224.1	OAY97036.1	OAW52541.1	APT16395.1	OAW18609.1	KZG66995.1	OAW73906.1	EJE03780.1	EKS39191.1	AAW54299.1	OAW42103.1	KTW07773.1	OAW32033.1	OAW35459.1	OAW40849.1	OAX27477.1
410	KDP67725.1	KTT81403.1	KTT61591.1	OAZ54428.1	OAZ57710.1	OAZ57020.1	OAY90863.1	OAY91006.1	OOD00940.1	EJE07897.1	EJD87028.1	EJE01947.1	KGY36416.1	EJE06159.1	EJD91982.1	EHM69191.1	EJE45496.1	EJE41280.1	EFE59779.1	KZK61555.1	AAO04673.1	KQC19692.1	OAW48796.1	OAW86527.1	OAW48578.1	EJE37173.1	OAW51640.1	OAW46600.1	EZI11563.1	EZI12178.1	EES58316.1	KEI48244.1	OAW61589.1	EGG73218.1	OAY97035.1	OAW52540.1	APT16396.1	OAW18610.1	KZG66996.1	OAW73907.1	EJE03779.1	EKS39190.1	AAW54298.1	OAW42104.1	KTW07774.1	OAW32032.1	OAW35460.1	OAW40848.1	OAX27476.1
411	KDP67718.1	KTT81402.1	KTT61592.1	OAZ54429.1	OAZ57709.1	OAZ57021.1	OAY90862.1	OAY91005.1	OOD00939.1	EJE07896.1	EJD87027.1	EJE01946.1	KGY36415.1	EJE06158.1	EJD91981.1	EHM69331.1	EJE45495.1	EJE41279.1	EFE59780.1	KZK61556.1	AAO04672.1	KQC19691.1	OAW48797.1	OAW86526.1	OAW48579.1	EJE37172.1	OAW51639.1	OAW46599.1	EZI11567.1	EZI12177.1	EES58315.1	KEI48245.1	OAW61590.1	EGG73219.1	OAY97034.1	OAW52539.1	APT16397.1	OAW18611.1	KZG66997.1	OAW73908.1	EJE03778.1	EKS39189.1	AAW54297.1	OAW42105.1	KTW07775.1	OAW32031.1	OAW35461.1	OAW40847.1	OAX27475.1
412	KDP67769.1	KTT81401.1	KTT61593.1	OAZ54430.1	OAZ57708.1	OAZ57022.1	OAY90861.1	OAY91004.1	OOD00938.1	EJE07895.1	EJD87026.1	EJE01945.1	KGY36414.1	EJE06157.1	EJD91980.1	EHM69431.1	EJE45494.1	EJE41278.1	EFE59781.1	KZK61557.1	AAO04671.1	KQC19690.1	OAW48798.1	OAW86525.1	OAW48580.1	EJE37171.1	OAW51638.1	OAW46598.1	EZI11529.1	EZI12161.1	EES58314.1	KEI48246.1	OAW61591.1	EGG73223.1	OAY97033.1	OAW52538.1	APT16398.1	OAW18612.1	KZG66998.1	OAW73909.1	EJE03777.1	EKS39188.1	AAW54296.1	OAW42106.1	KTW07776.1	OAW32030.1	OAW35462.1	OAW40846.1	OAX27474.1
413	KDP67727.1	----------	----------	OAZ54431.1	OAZ57707.1	OAZ57023.1	OAY90860.1	OAY91003.1	OOD00937.1	EJE07894.1	EJD87025.1	EJE01944.1	KGY36413.1	EJE06156.1	----------	EHM69450.1	EJE45493.1	EJE41277.1	EFE59782.1	KZK61558.1	AAO04670.1	KQC19689.1	OAW48799.1	OAW86524.1	OAW48581.1	EJE37170.1	OAW51637.1	OAW46597.1	EZI11543.1	EZI12164.1	EES58313.1	KEI48247.1	OAW61592.1	EGG73226.1	OAY97032.1	OAW52537.1	APT16399.1	OAW18613.1	KZG66999.1	OAW73910.1	EJE03776.1	EKS39187.1	AAW54286.1	OAW42107.1	----------	OAW32029.1	OAW35463.1	OAW40845.1	OAX27473.1
414	KDP67757.1	KTT81400.1	KTT61594.1	OAZ54432.1	OAZ57706.1	OAZ57024.1	OAY90859.1	OAY91002.1	OOD00936.1	EJE07893.1	EJD87024.1	EJE01943.1	KGY36412.1	EJE04533.1	EJD91244.1	EHM69349.1	EJE45492.1	EJE41276.1	EFE59783.1	KZK61559.1	AAO04669.1	KQC19688.1	OAW48800.1	OAW86523.1	OAW48582.1	EJE37169.1	OAW51636.1	OAW46596.1	EZI11561.1	EZI12182.1	EES58312.1	KEI48248.1	OAW61593.1	EGG73214.1	OAY97031.1	OAW52536.1	APT16400.1	OAW18614.1	KZG67000.1	OAW73911.1	EJE06860.1	EKS39186.1	AAW54285.1	OAW42108.1	KTW07777.1	OAW32028.1	OAW35464.1	OAW40844.1	OAX27472.1
415	KDP67760.1	KTT81399.1	KTT61595.1	OAZ54433.1	OAZ57705.1	OAZ57025.1	OAY90858.1	OAY91001.1	OOD00935.1	EJE07892.1	EJD87023.1	EJE01942.1	KGY36411.1	EJE04534.1	----------	EHM69249.1	EJE45491.1	EJE41275.1	EFE59784.1	KZK61560.1	AAO04668.1	KQC19687.1	OAW48801.1	OAW86522.1	OAW48583.1	EJE37168.1	OAW51635.1	OAW46595.1	EZI11539.1	EZI12175.1	EES58311.1	KEI48249.1	OAW61594.1	EGG73208.1	OAY97030.1	OAW52535.1	APT16401.1	OAW18615.1	KZG67001.1	OAW73912.1	EJE06861.1	EKS39185.1	AAW54284.1	OAW42109.1	KTW07778.1	OAW32027.1	OAW35465.1	OAW40843.1	OAX27471.1
416	KDP67726.1	KTT81398.1	KTT61596.1	OAZ54434.1	OAZ57704.1	OAZ57026.1	OAY90857.1	OAY91000.1	OOD00934.1	EJE07891.1	EJD87022.1	EJE01941.1	KGY36410.1	EJE04535.1	EJD91245.1	EHM69485.1	EJE45490.1	EJE41274.1	EFE59785.1	KZK55259.1	AAO04667.1	KQC19686.1	OAW48802.1	OAW86521.1	OAW48584.1	EJE37167.1	OAW51634.1	OAW46594.1	EZI11532.1	EZI12188.1	EES58310.1	KEI48250.1	OAW61595.1	EGG73205.1	OAY97029.1	OAW52534.1	APT16402.1	OAW18616.1	KZG67002.1	OAW73913.1	EJE06862.1	EKS39184.1	AAW54387.1	OAW42110.1	KTW07779.1	OAW32026.1	OAW35466.1	OAW40842.1	OAX27470.1
417	KDP67742.1	KTT81397.1	KTT61597.1	OAZ54435.1	OAZ57703.1	OAZ57027.1	OAY90856.1	OAY90999.1	OOD00933.1	EJE07890.1	EJD87021.1	EJE01940.1	KGY36409.1	EJE04536.1	EJD91246.1	EHM69230.1	EJE45489.1	EJE41273.1	EFE59786.1	KZK55260.1	AAO04666.1	KQC19685.1	OAW48803.1	OAW86520.1	OAW48585.1	EJE37166.1	OAW51633.1	OAW46593.1	EZI11538.1	EZI12176.1	EES58309.1	KEI48251.1	OAW61596.1	EGG73217.1	OAY97028.1	OAW52533.1	APT16403.1	OAW18617.1	KZG67003.1	OAW73914.1	EJE06863.1	EKS39183.1	AAW54370.1	OAW42111.1	KTW07780.1	OAW32025.1	OAW35467.1	OAW40841.1	OAX27469.1
418	KDP67751.1	KTT81396.1	KTT61598.1	OAZ54436.1	OAZ57702.1	OAZ57028.1	OAY90855.1	OAY90998.1	OOD00932.1	EJE07889.1	EJD87020.1	EJE01939.1	KGY36408.1	EJE04537.1	EJD91247.1	EHM69504.1	EJE45488.1	EJE41272.1	EFE59787.1	KZK55261.1	AAO04665.1	KQC19684.1	OAW48804.1	OAW86519.1	OAW48586.1	EJE37165.1	OAW51632.1	OAW46592.1	EZI11549.1	EZI12184.1	EES58308.1	KEI48252.1	OAW61597.1	EGG73211.1	OAY97027.1	OAW52532.1	APT16404.1	OAW18618.1	KZG67004.1	OAW73915.1	EJE06864.1	EKS39182.1	AAW54369.1	OAW42112.1	KTW07781.1	OAW32024.1	OAW35468.1	OAW40840.1	OAX27468.1
419	KDP67723.1	KTT81395.1	KTT61599.1	OAZ54437.1	OAZ57701.1	OAZ57029.1	OAY90854.1	OAY90997.1	OOD00931.1	EJE07888.1	EJD87019.1	----------	KGY36407.1	EJE04538.1	EJD91248.1	EHM69413.1	EJE45487.1	EJE41271.1	EFE59788.1	KZK55262.1	AAO04664.1	KQC19683.1	OAW48805.1	OAW86518.1	OAW48587.1	EJE37164.1	OAW51631.1	OAW46591.1	EZI11545.1	EZI12170.1	EES58307.1	KEI48253.1	OAW61598.1	EGG73206.1	OAY97026.1	OAW52531.1	APT16405.1	OAW18619.1	KZG67005.1	OAW73916.1	EJE06865.1	EKS39181.1	AAW54368.1	OAW42113.1	KTW07782.1	OAW32023.1	OAW35469.1	OAW40839.1	OAX27467.1
420	KDP67753.1	KTT81394.1	KTT61600.1	OAZ54438.1	OAZ57700.1	OAZ57030.1	OAY90853.1	OAY90996.1	OOD00930.1	EJE07887.1	EJD87018.1	EJE01938.1	KGY36406.1	EJE04539.1	EJD91249.1	EHM69368.1	EJE45486.1	EJE41270.1	EFE59789.1	KZK55263.1	AAO04663.1	KQC19682.1	OAW48806.1	OAW86517.1	OAW48588.1	EJE37163.1	OAW51630.1	OAW46590.1	EZI11541.1	EZI12179.1	EES58306.1	KEI48254.1	OAW61599.1	EGG73210.1	OAY97025.1	OAW52530.1	APT16406.1	OAW18620.1	KZG67006.1	OAW73917.1	EJE06866.1	EKS39180.1	AAW54367.1	OAW42114.1	KTW07783.1	OAW32022.1	OAW35470.1	OAW40838.1	OAX27466.1
421	KDP67767.1	KTT81393.1	KTT61601.1	OAZ54439.1	OAZ57699.1	OAZ57031.1	OAY90852.1	OAY90995.1	OOD00929.1	EJE07886.1	EJD87017.1	EJE01937.1	KGY36405.1	EJE04540.1	EJD91250.1	EHM69518.1	EJE45485.1	EJE41269.1	EFE59790.1	KZK55264.1	AAO04662.1	KQC19681.1	OAW48807.1	OAW86516.1	OAW48589.1	EJE37162.1	OAW51629.1	OAW46589.1	EZI11566.1	EZI12195.1	EES58305.1	KEI48255.1	OAW61600.1	EGG73213.1	OAY97024.1	OAW52529.1	APT16407.1	OAW18621.1	KZG67007.1	OAW73918.1	EJE06867.1	EKS39179.1	AAW54366.1	OAW42115.1	KTW07784.1	OAW32021.1	OAW35471.1	OAW40837.1	OAX27465.1
422	KDP67762.1	KTT81392.1	KTT61602.1	OAZ54440.1	OAZ57698.1	OAZ57032.1	OAY90851.1	OAY90994.1	OOD00928.1	EJE07885.1	EJD87016.1	EJE01936.1	KGY36404.1	EJE04541.1	EJD91251.1	EHM69446.1	EJE45484.1	EJE41268.1	EFE59791.1	KZK55265.1	AAO04661.1	KQC19680.1	OAW48808.1	OAW86515.1	OAW48590.1	EJE37161.1	OAW51628.1	OAW46588.1	EZI11534.1	EZI12192.1	EES58304.1	KEI48256.1	OAW61601.1	EGG73215.1	OAY97023.1	OAW52528.1	APT16408.1	OAW18622.1	KZG67008.1	OAW73919.1	EJE06868.1	EKS39178.1	AAW54365.1	OAW42116.1	KTW07785.1	OAW32020.1	OAW35472.1	OAW40836.1	OAX27464.1
423	KDP67755.1	KTT81391.1	KTT61603.1	OAZ54441.1	OAZ57697.1	OAZ57033.1	OAY90850.1	OAY90993.1	OOD00927.1	EJE07884.1	EJD87015.1	EJE01935.1	KGY36403.1	EJE04542.1	EJD91252.1	EHM69496.1	EJE45483.1	EJE41267.1	EFE59792.1	KZK55266.1	AAO04660.1	KQC19679.1	OAW48809.1	OAW86514.1	OAW48591.1	EJE37160.1	OAW51627.1	OAW46587.1	EZI11564.1	EZI12190.1	EES58303.1	KEI48257.1	OAW61602.1	EGG73216.1	OAY97022.1	OAW52527.1	APT16409.1	OAW18623.1	KZG67009.1	OAW73920.1	EJE06869.1	EKS39177.1	AAW54364.1	OAW42117.1	KTW07786.1	OAW32019.1	OAW35473.1	OAW40835.1	OAX27463.1
424	KDP67737.1	KTT81390.1	KTT61604.1	OAZ54442.1	OAZ57696.1	OAZ57034.1	OAY90849.1	OAY90992.1	OOD00926.1	EJE07883.1	EJD87014.1	EJE01934.1	KGY36402.1	EJE04543.1	EJD91253.1	EHM69473.1	EJE45482.1	EJE41266.1	EFE59793.1	KZK55267.1	AAO04659.1	KQC19678.1	OAW48810.1	OAW86513.1	OAW48592.1	EJE37159.1	OAW51626.1	OAW46586.1	EZI11528.1	EZI12191.1	EES58302.1	KEI48258.1	OAW61603.1	EGG73209.1	OAY97021.1	OAW52526.1	APT16410.1	OAW18624.1	KZG67010.1	OAW73921.1	EJE06870.1	EKS39176.1	AAW54355.1	OAW42118.1	KTW07787.1	OAW32018.1	OAW35474.1	OAW40834.1	OAX27462.1
425	KDP67748.1	KTT81389.1	KTT61605.1	OAZ54443.1	OAZ57695.1	OAZ57035.1	OAY90848.1	OAY90991.1	OOD00925.1	EJE07882.1	EJD87013.1	EJE01933.1	KGY36401.1	EJE04544.1	EJD91254.1	EHM69355.1	EJE45481.1	EJE41265.1	EFE59794.1	KZK55268.1	AAO04658.1	KQC19677.1	OAW48811.1	OAW86512.1	OAW48593.1	EJE37158.1	OAW51625.1	OAW46585.1	EZI11533.1	EZI12186.1	EES58301.1	KEI48259.1	OAW61604.1	EGG73207.1	OAY97020.1	OAW52525.1	APT16411.1	OAW18625.1	KZG67011.1	OAW73922.1	EJE06871.1	EKS39175.1	AAW54354.1	OAW42119.1	KTW07788.1	OAW32017.1	OAW35475.1	OAW40833.1	OAX27461.1
426	KDP67761.1	KTT81388.1	KTT61606.1	OAZ54444.1	OAZ57694.1	OAZ57036.1	OAY90847.1	OAY90990.1	OOD00924.1	EJE07881.1	EJD87012.1	EJE01932.1	KGY36400.1	EJE04545.1	EJD91255.1	EHM69479.1	EJE45480.1	EJE41264.1	EFE59795.1	KZK55269.1	AAO04657.1	KQC19676.1	OAW48812.1	OAW86511.1	OAW48594.1	EJE37157.1	OAW51624.1	OAW46584.1	EZI11540.1	EZI12172.1	EES58300.1	KEI48260.1	OAW61605.1	EGG73212.1	OAY97019.1	OAW52524.1	APT16412.1	OAW18626.1	KZG67012.1	OAW73923.1	EJE06872.1	EKS39174.1	AAW54353.1	OAW42120.1	KTW07789.1	OAW32016.1	OAW35476.1	OAW40832.1	OAX27460.1
427	KDP67765.1	KTT81386.1	KTT61608.1	OAZ54446.1	OAZ57692.1	OAZ57038.1	OAY90845.1	OAY90988.1	OOD00923.1	EJE07880.1	EJD87011.1	EJE01930.1	KGY36398.1	EJE04547.1	EJD91257.1	EHM69363.1	EJE45478.1	EJE41263.1	EFE59796.1	KZK55271.1	AAO04656.1	KQC19675.1	OAW48814.1	OAW86509.1	OAW48596.1	----------	OAW51622.1	OAW46582.1	EZI11558.1	EZI12168.1	EES58298.1	KEI48262.1	OAW61607.1	EGG72640.1	OAY97017.1	OAW52522.1	APT16414.1	OAW18627.1	KZG67014.1	OAW73925.1	EJE06874.1	EKS39172.1	AAW54351.1	OAW42122.1	KTW07791.1	OAW32014.1	OAW35478.1	OAW40830.1	OAX27458.1
428	KDP67722.1	KTT81385.1	KTT61609.1	OAZ54447.1	OAZ57691.1	OAZ57039.1	OAY90844.1	OAY90987.1	OOD00922.1	EJE07879.1	EJD87010.1	EJE01929.1	KGY36397.1	EJE04548.1	EJD91258.1	EHM69270.1	EJE45477.1	EJE41262.1	EFE59797.1	KZK55272.1	AAO04655.1	KQC19674.1	OAW48815.1	OAW86508.1	OAW48597.1	EJE37156.1	OAW52939.1	OAW46581.1	EZI11553.1	EZI12160.1	EES58297.1	KEI48263.1	OAW61608.1	EGG72008.1	OAY97016.1	OAW52521.1	APT16415.1	OAW18629.1	KZG67015.1	OAW73926.1	EJE06875.1	EKS39171.1	AAW54350.1	OAW42123.1	KTW07792.1	OAW32013.1	OAW35479.1	OAW40829.1	OAX27457.1
429	KDP67746.1	KTT81384.1	KTT61610.1	OAZ54448.1	OAZ57690.1	OAZ57040.1	OAY90843.1	OAY90986.1	OOD00921.1	EJE07878.1	EJD87009.1	EJE01928.1	KGY36396.1	EJE04549.1	EJD91259.1	EHM69420.1	EJE45476.1	EJE41261.1	EFE59798.1	KZK55273.1	AAO04654.1	KQC19673.1	OAW48816.1	OAW86507.1	OAW48598.1	EJE37155.1	OAW52940.1	OAW46580.1	EZI11547.1	EZI12162.1	EES58296.1	KEI48264.1	OAW61609.1	EGG72005.1	OAY97015.1	OAW52520.1	APT16416.1	OAW18630.1	KZG67016.1	OAW73927.1	EJE06876.1	EKS39170.1	AAW54349.1	OAW42124.1	KTW07793.1	OAW32012.1	OAW35480.1	OAW40828.1	OAX27456.1
430	KDP67743.1	KTT81383.1	KTT61611.1	OAZ54449.1	OAZ57689.1	OAZ57041.1	OAY90842.1	OAY90985.1	OOD00919.1	EJE07877.1	EJD87008.1	EJE01927.1	KGY36395.1	EJE04550.1	EJD91260.1	EHM69308.1	EJE45475.1	EJE41260.1	EFE59799.1	KZK55274.1	AAO04652.1	KQC19672.1	OAW48817.1	OAW86506.1	OAW48599.1	EJE37154.1	OAW52941.1	OAW46579.1	EZI11536.1	EZI12159.1	EES58295.1	KEI48265.1	OAW61610.1	EGG71998.1	OAY97014.1	OAW52519.1	APT16418.1	OAW18631.1	KZG67017.1	OAW73928.1	EJE06877.1	EKS39169.1	AAW54347.1	OAW42125.1	KTW07794.1	OAW32011.1	OAW35481.1	OAW40827.1	OAX27455.1
431	KDP67766.1	KTT81382.1	KTT61612.1	OAZ54450.1	OAZ57688.1	OAZ57042.1	OAY90841.1	OAY90984.1	OOD00918.1	EJE07876.1	----------	EJE01926.1	KGY36394.1	EJE04551.1	----------	EHM69512.1	EJE45474.1	EJE41259.1	EFE59800.1	KZK55275.1	AAO04651.1	KQC19671.1	OAW48818.1	OAW86505.1	OAW48600.1	EJE37153.1	OAW52942.1	OAW46578.1	EZI11562.1	EZI12163.1	----------	KEI48266.1	OAW61611.1	EGG72009.1	OAY97013.1	OAW52518.1	APT16419.1	OAW18632.1	KZG67018.1	OAW73929.1	EJE06878.1	EKS39168.1	AAW54340.1	OAW42126.1	KTW07795.1	OAW32010.1	OAW35482.1	OAW40826.1	OAX27454.1
432	KDP67721.1	KTT81381.1	KTT61613.1	OAZ54451.1	OAZ57687.1	OAZ57043.1	OAY90840.1	OAY90983.1	OOD00917.1	EJE07875.1	EJD87007.1	EJE01925.1	KGY36393.1	EJE04552.1	EJD91261.1	EHM69266.1	EJE45473.1	EJE41258.1	EFE59801.1	KZK55276.1	AAO04650.1	KQC19670.1	OAW48819.1	OAW86504.1	OAW48601.1	EJE37152.1	OAW52943.1	OAW46577.1	EZI11559.1	EZI12171.1	----------	KEI48267.1	OAW61612.1	EGG72010.1	OAY97012.1	OAW52517.1	APT16420.1	OAW18633.1	KZG67019.1	OAW73930.1	EJE06879.1	EKS39167.1	AAW54339.1	OAW42127.1	KTW07796.1	OAW32009.1	OAW35483.1	OAW40825.1	OAX27453.1
433	KDP67724.1	KTT81380.1	KTT61614.1	OAZ54452.1	OAZ57686.1	OAZ57044.1	OAY90839.1	OAY90982.1	OOD00916.1	EJE07874.1	EJD87006.1	EJE01924.1	KGY36392.1	EJE04553.1	EJD91262.1	EHM69326.1	EJE45472.1	EJE41257.1	EFE59802.1	KZK55277.1	AAO04649.1	KQC19669.1	OAW48820.1	OAW86503.1	OAW48602.1	EJE37151.1	OAW52944.1	OAW46576.1	EZI11531.1	EZI12181.1	EES58294.1	KEI48268.1	OAW61613.1	EGG72003.1	OAY97011.1	OAW52516.1	APT16421.1	OAW18634.1	KZG67020.1	OAW73931.1	EJE06880.1	EKS39166.1	AAW54338.1	OAW42128.1	KTW07797.1	OAW32008.1	OAW35484.1	OAW40824.1	OAX27452.1
434	KDP67739.1	KTT81379.1	KTT61615.1	OAZ54453.1	OAZ57685.1	OAZ57045.1	OAY90838.1	OAY90981.1	OOD00915.1	EJE07873.1	EJD87005.1	EJE01923.1	KGY36391.1	EJE04554.1	EJD91263.1	EHM69337.1	EJE45471.1	EJE41256.1	EFE59803.1	KZK55278.1	AAO04648.1	KQC19668.1	OAW48821.1	OAW86502.1	OAW48603.1	EJE37150.1	OAW52945.1	OAW46575.1	EZI11530.1	EZI12166.1	EES58293.1	KEI48269.1	OAW61614.1	EGG71999.1	OAY97010.1	OAW52515.1	APT16422.1	OAW18635.1	KZG67021.1	OAW73932.1	----------	EKS39165.1	AAW54337.1	OAW42129.1	KTW07798.1	OAW32007.1	OAW35485.1	OAW40823.1	OAX27451.1
435	KDP67732.1	KTT81378.1	KTT61616.1	OAZ54454.1	OAZ57684.1	OAZ57046.1	OAY90837.1	OAY90980.1	OOD00914.1	EJE07872.1	EJD87004.1	EJE01922.1	KGY36390.1	EJE04555.1	EJD91264.1	EHM69243.1	EJE45470.1	EJE41255.1	EFE59804.1	KZK55279.1	AAO04647.1	KQC19667.1	OAW48822.1	OAW86501.1	OAW48604.1	EJE37149.1	OAW52946.1	OAW46574.1	EZI11548.1	EZI12158.1	EES58292.1	KEI48270.1	OAW61615.1	EGG72007.1	OAY97009.1	OAW52514.1	APT16423.1	OAW18636.1	KZG67022.1	OAW73933.1	EJE06881.1	EKS39164.1	AAW54336.1	OAW42130.1	KTW07799.1	OAW32006.1	OAW35486.1	OAW40822.1	OAX27450.1
436	KDP67754.1	KTT81377.1	KTT61617.1	OAZ54455.1	OAZ57683.1	OAZ57047.1	OAY90836.1	OAY90979.1	OOD00913.1	EJE07871.1	EJD87003.1	EJE01921.1	KGY36389.1	EJE04556.1	EJD91265.1	EHM69491.1	EJE45469.1	EJE41254.1	EFE59805.1	KZK55280.1	AAO04646.1	KQC19666.1	OAW48823.1	OAW86500.1	OAW48605.1	EJE37148.1	OAW52947.1	OAW46573.1	EZI11542.1	EZI12165.1	EES58291.1	KEI48271.1	OAW61616.1	EGG72006.1	OAY97008.1	OAW52513.1	APT16424.1	OAW18637.1	KZG67023.1	OAW73934.1	EJE06882.1	EKS39163.1	AAW54335.1	OAW42131.1	KTW07800.1	OAW32005.1	OAW35487.1	OAW40821.1	OAX27449.1
437	KDP67717.1	KTT81376.1	KTT61618.1	OAZ54456.1	OAZ57682.1	OAZ57048.1	OAY90835.1	OAY90978.1	OOD00912.1	EJE07870.1	EJD87002.1	EJE01920.1	KGY36388.1	EJE04557.1	EJD91266.1	EHM69400.1	EJE45468.1	EJE41253.1	EFE59806.1	KZK55281.1	AAO04645.1	KQC19665.1	OAW48824.1	OAW86499.1	OAW48606.1	EJE37147.1	OAW52948.1	OAW46572.1	EZI11565.1	EZI12167.1	EES58290.1	KEI48272.1	OAW61617.1	EGG72004.1	OAY97007.1	OAW52512.1	APT16425.1	OAW18638.1	KZG67024.1	OAW73935.1	EJE06883.1	EKS39162.1	AAW54334.1	OAW42132.1	KTW07801.1	OAW32004.1	OAW35488.1	OAW40820.1	OAX27448.1
438	KDP67750.1	KTT81375.1	KTT61619.1	OAZ54457.1	OAZ57681.1	OAZ57049.1	OAY90834.1	OAY90977.1	OOD00911.1	EJE07869.1	EJD87001.1	EJE01919.1	KGY36387.1	EJE04558.1	EJD91267.1	EHM69268.1	EJE45467.1	EJE41252.1	EFE59807.1	KZK60356.1	AAO04644.1	KQC19664.1	OAW48825.1	OAW86498.1	OAW48607.1	EJE37146.1	OAW52949.1	OAW46571.1	EZI11537.1	EZI12180.1	EES58289.1	KEI47771.1	OAW61618.1	EGG72011.1	OAY97006.1	OAW52511.1	APT16426.1	OAW18639.1	KZG67025.1	OAW73936.1	EJE06884.1	EKS39161.1	AAW54325.1	OAW42133.1	KTW07802.1	OAW32003.1	OAW35489.1	OAW40819.1	OAX27447.1
439	KDP67719.1	KTT81374.1	KTT61620.1	OAZ54458.1	OAZ57680.1	OAZ57050.1	OAY90833.1	OAY90976.1	OOD00910.1	EJE07868.1	EJD87000.1	EJE01918.1	KGY36386.1	EJE04559.1	EJD91268.1	EHM69494.1	EJE45466.1	EJE41251.1	EFE59808.1	KZK60355.1	AAO04643.1	KQC19663.1	OAW48826.1	OAW86497.1	OAW48608.1	EJE37145.1	OAW52950.1	OAW46570.1	EZI11555.1	EZI12169.1	EES58288.1	KEI47770.1	OAW61619.1	EGG72000.1	OAY97005.1	OAW52510.1	APT16427.1	OAW18640.1	KZG67026.1	OAW73937.1	EJE06885.1	EKS39160.1	AAW54324.1	OAW42134.1	KTW07803.1	OAW32002.1	OAW35490.1	OAW40818.1	OAX27446.1
440	KDP67764.1	KTT81373.1	KTT61621.1	OAZ54459.1	OAZ57679.1	OAZ57051.1	OAY90832.1	OAY90975.1	OOD00909.1	EJE07867.1	EJD86999.1	EJE01917.1	KGY36385.1	EJE04560.1	EJD91269.1	EHM69279.1	EJE45465.1	EJE41250.1	EFE59809.1	KZK60354.1	AAO04642.1	KQC19662.1	OAW48827.1	OAW86496.1	OAW48609.1	EJE37144.1	OAW52951.1	OAW46569.1	EZI11535.1	EZI12194.1	EES58287.1	KEI47769.1	OAW61620.1	EGG72002.1	OAY97004.1	OAW52509.1	APT16428.1	OAW18641.1	KZG67027.1	OAW73938.1	EJE06886.1	EKS39159.1	AAW54323.1	OAW42135.1	KTW07804.1	OAW32001.1	OAW35491.1	OAW40817.1	OAX27445.1
441	KDP67700.1	----------	----------	----------	----------	----------	----------	----------	----------	----------	----------	EJD97038.1	----------	----------	----------	----------	----------	----------	----------	----------	----------	----------	----------	----------	----------	----------	----------	----------	----------	----------	----------	----------	----------	EGG72693.1	----------	----------	----------	----------	----------	----------	----------	----------	----------	----------	----------	----------	----------	----------	----------
442	KDP67706.1	----------	----------	----------	----------	----------	----------	----------	----------	----------	----------	EJD97039.1	----------	----------	----------	----------	----------	----------	----------	----------	----------	----------	----------	----------	----------	EJE38349.1	----------	----------	----------	----------	----------	----------	----------	EGG72681.1	----------	----------	----------	----------	----------	----------	----------	----------	----------	----------	----------	----------	----------	----------	----------
443	KDP67701.1	----------	----------	----------	----------	----------	----------	----------	----------	----------	----------	EJD97040.1	----------	----------	----------	----------	----------	----------	----------	----------	----------	----------	----------	----------	----------	EJE38348.1	----------	----------	----------	----------	----------	----------	----------	EGG72669.1	----------	----------	----------	----------	----------	----------	----------	----------	----------	----------	----------	----------	----------	----------	----------
444	KDP67711.1	----------	----------	----------	----------	----------	----------	----------	----------	----------	----------	----------	----------	----------	----------	----------	----------	----------	----------	----------	----------	----------	----------	----------	----------	EJE38347.1	OAW55600.1	----------	EZI13336.1	EZI08816.1	EES57713.1	----------	OAW58080.1	EGG72679.1	----------	OAW52690.1	----------	----------	----------	----------	----------	----------	----------	----------	----------	----------	----------	----------	----------
445	KDP67707.1	----------	----------	----------	----------	----------	----------	----------	----------	----------	----------	----------	----------	----------	----------	----------	----------	----------	----------	----------	----------	----------	----------	----------	----------	----------	----------	----------	----------	----------	----------	----------	----------	----------	----------	----------	----------	----------	----------	----------	----------	----------	----------	----------	----------	----------	----------	----------	----------
446	KDP67710.1	----------	----------	----------	----------	----------	----------	----------	----------	----------	----------	----------	----------	----------	----------	----------	----------	----------	----------	----------	----------	----------	----------	----------	----------	EJE38345.1	OAW55602.1	----------	EZI13281.1	EZI08823.1	EES57715.1	----------	OAW58078.1	EGG72656.1	----------	OAW52688.1	----------	----------	----------	----------	----------	----------	AAW53333.1	----------	----------	----------	----------	----------	----------
447	KDP67702.1	----------	----------	----------	----------	----------	----------	----------	----------	----------	----------	----------	----------	----------	----------	----------	----------	----------	----------	----------	----------	----------	----------	----------	----------	----------	----------	----------	----------	----------	----------	----------	----------	----------	----------	----------	----------	----------	----------	----------	----------	----------	----------	----------	----------	----------	----------	----------	----------
448	KDP67705.1	----------	----------	OAZ54295.1	OAZ57860.1	----------	OAY92915.1	OAY91803.1	----------	----------	----------	----------	----------	----------	----------	----------	EJE44012.1	EJE40232.1	----------	----------	----------	----------	OAW49531.1	----------	OAW44727.1	----------	----------	OAW43197.1	EZI13250.1	----------	EES57797.1	----------	----------	----------	OAY95314.1	----------	----------	----------	KZG66495.1	----------	EJE02503.1	----------	----------	----------	----------	OAW29911.1	OAW38292.1	OAW35643.1	OAX29549.1
449	KDP67709.1	----------	----------	OAZ54296.1	OAZ57859.1	----------	OAY92916.1	OAY91802.1	----------	----------	----------	EJD97756.1	----------	----------	----------	----------	EJE44013.1	----------	----------	----------	----------	----------	OAW49530.1	----------	OAW44728.1	----------	----------	OAW43196.1	EZI13292.1	----------	EES57798.1	----------	----------	----------	OAY95313.1	----------	----------	----------	KZG66496.1	----------	EJE02502.1	----------	----------	----------	----------	OAW29912.1	----------	OAW35642.1	OAX29548.1
450	KDP67708.1	----------	----------	----------	----------	----------	----------	----------	----------	----------	----------	----------	----------	----------	----------	----------	----------	----------	----------	----------	----------	----------	----------	----------	----------	----------	----------	----------	----------	----------	----------	----------	----------	----------	----------	----------	----------	----------	----------	----------	----------	----------	----------	----------	----------	----------	----------	----------	----------
451	KDP67704.1	----------	----------	----------	----------	----------	----------	----------	----------	----------	----------	----------	----------	----------	----------	----------	----------	----------	----------	----------	----------	----------	----------	----------	----------	----------	----------	----------	----------	----------	----------	----------	----------	----------	----------	----------	----------	----------	----------	----------	----------	----------	----------	----------	----------	----------	----------	----------	----------
452	KDP67703.1	----------	----------	----------	----------	----------	----------	----------	----------	----------	----------	----------	----------	----------	----------	----------	----------	----------	----------	----------	----------	----------	----------	----------	----------	----------	OAW55590.1	----------	----------	EZI08826.1	----------	----------	OAW58090.1	----------	----------	OAW52700.1	----------	----------	----------	----------	----------	----------	----------	----------	----------	----------	----------	----------	----------
453	KDP67699.1	----------	----------	OAZ51576.1	OAZ56531.1	OAZ53528.1	OAY90354.1	OAY90256.1	----------	----------	----------	----------	----------	----------	----------	----------	----------	----------	----------	KZK59597.1	----------	----------	OAW50404.1	----------	OAW45834.1	----------	OAW55591.1	OAW47384.1	----------	EZI08825.1	----------	----------	OAW58089.1	----------	OAY95171.1	OAW52699.1	----------	----------	KZG68955.1	----------	----------	----------	----------	----------	----------	OAW32705.1	OAW36511.1	OAW36264.1	----------
454	KDP67603.1	KTT80321.1	KTT62237.1	OAZ53442.1	OAZ52315.1	OAZ52217.1	OAY94840.1	OAY95857.1	OOD00670.1	EJE05897.1	EJD84095.1	EJE01380.1	KGY35234.1	EJE06583.1	EJD92694.1	EHM69732.1	EJE44323.1	EJE39124.1	EFE58865.1	KZK56831.1	AAO05901.1	KQC19926.1	OAW50469.1	OAW91037.1	OAW42791.1	EJE39091.1	OAW55377.1	OAW44382.1	EZI10731.1	EZI14476.1	EES57518.1	KEI46767.1	OAW57968.1	EGG71722.1	OAY93378.1	OAW56446.1	APT17613.1	OAW14971.1	KZG67548.1	OAW72983.1	EJE03492.1	EKS32439.1	AAW53171.1	OAW41752.1	KTW06858.1	OAW30517.1	----------	OAW40884.1	OAX29385.1
455	KDP67605.1	KTT80322.1	KTT62238.1	OAZ53443.1	OAZ52316.1	OAZ52218.1	OAY94841.1	OAY95858.1	OOD00671.1	EJE05898.1	EJD84094.1	EJE01379.1	KGY35233.1	EJE06582.1	EJD92695.1	EHM69735.1	EJE44322.1	EJE39125.1	EFE58864.1	KZK56832.1	AAO05900.1	KQC19925.1	OAW50468.1	OAW91036.1	OAW42790.1	EJE39090.1	OAW55376.1	OAW44381.1	EZI10776.1	EZI14467.1	EES57519.1	KEI46768.1	OAW57967.1	EGG71723.1	OAY93379.1	OAW56447.1	APT17614.1	OAW14970.1	KZG67547.1	OAW72984.1	EJE03493.1	EKS32438.1	AAW53170.1	OAW41753.1	KTW06859.1	OAW30516.1	----------	OAW40885.1	OAX29384.1
456	KDP67613.1	KTT80323.1	KTT62239.1	OAZ53444.1	OAZ52317.1	OAZ52219.1	OAY94842.1	OAY95859.1	OOD00672.1	EJE05899.1	----------	EJE01378.1	KGY35232.1	EJE06581.1	EJD92696.1	EHM69745.1	EJE44321.1	EJE39126.1	EFE58863.1	KZK56833.1	AAO05899.1	KQC19924.1	OAW50467.1	OAW91035.1	OAW42789.1	EJE39089.1	OAW55375.1	OAW44380.1	EZI10818.1	EZI14465.1	EES57520.1	KEI46769.1	OAW57966.1	EGG71730.1	OAY93380.1	OAW56448.1	APT17615.1	OAW14969.1	KZG67546.1	OAW72985.1	EJE03494.1	EKS32437.1	AAW53169.1	OAW41754.1	KTW06860.1	OAW30515.1	----------	OAW40886.1	OAX29383.1
457	KDP67601.1	KTT80324.1	KTT62240.1	OAZ53445.1	OAZ52318.1	OAZ52220.1	OAY94843.1	OAY95860.1	OOD00673.1	EJE05900.1	EJD84093.1	EJE01377.1	KGY35231.1	EJE06580.1	EJD92697.1	EHM69644.1	EJE44320.1	EJE39127.1	EFE58862.1	KZK56834.1	AAO05898.1	KQC19923.1	OAW50466.1	OAW91034.1	OAW42788.1	EJE39088.1	OAW55374.1	OAW44379.1	EZI10766.1	EZI14475.1	EES57521.1	KEI46770.1	OAW57965.1	EGG71727.1	OAY93381.1	OAW56449.1	APT17616.1	OAW14968.1	KZG67545.1	OAW72986.1	EJE03495.1	EKS32436.1	AAW53168.1	OAW41755.1	KTW06861.1	OAW30514.1	----------	OAW40887.1	OAX29382.1
458	KDP67595.1	KTT80325.1	KTT62241.1	OAZ53446.1	OAZ52319.1	OAZ52221.1	OAY94844.1	OAY95861.1	OOD00674.1	EJE05901.1	EJD84092.1	EJE01376.1	KGY35230.1	EJE06579.1	EJD92698.1	EHM69818.1	EJE44319.1	EJE39128.1	EFE58861.1	KZK56835.1	AAO05897.1	KQC19922.1	OAW50465.1	OAW91033.1	OAW42787.1	EJE39087.1	OAW55373.1	OAW44378.1	EZI10734.1	EZI14447.1	EES57522.1	KEI46771.1	OAW57964.1	EGG71724.1	OAY93382.1	OAW56450.1	APT17617.1	OAW14967.1	KZG67544.1	OAW72987.1	EJE03496.1	EKS32435.1	AAW53160.1	OAW41756.1	KTW06862.1	OAW30513.1	----------	OAW40888.1	OAX29381.1
459	KDP67594.1	KTT80326.1	KTT62242.1	OAZ53447.1	OAZ52320.1	OAZ52222.1	OAY94845.1	OAY95862.1	OOD00675.1	EJE05902.1	EJD84091.1	EJE01375.1	KGY35229.1	EJE06578.1	EJD92699.1	EHM69618.1	EJE44318.1	EJE39129.1	EFE58860.1	KZK56836.1	AAO05896.1	KQC19921.1	OAW50464.1	OAW91032.1	OAW42786.1	EJE39086.1	OAW55372.1	OAW44377.1	EZI10799.1	EZI14450.1	EES57523.1	KEI46772.1	OAW57963.1	EGG71729.1	OAY93383.1	OAW56451.1	APT17618.1	OAW14966.1	KZG67543.1	OAW72988.1	EJE03497.1	EKS32434.1	AAW53159.1	OAW41757.1	KTW06863.1	OAW30512.1	----------	OAW40889.1	OAX29380.1
460	KDP67593.1	KTT80327.1	KTT62243.1	OAZ53448.1	OAZ52321.1	OAZ52223.1	OAY94846.1	OAY95863.1	OOD00676.1	EJE05903.1	EJD84090.1	EJE01374.1	KGY35228.1	EJE06577.1	EJD92700.1	EHM69821.1	EJE44317.1	EJE39130.1	EFE58859.1	KZK56837.1	AAO05895.1	KQC19920.1	OAW50463.1	OAW91031.1	OAW42785.1	EJE39085.1	OAW55371.1	OAW44376.1	EZI10755.1	EZI14462.1	EES57524.1	KEI46773.1	OAW57962.1	EGG71725.1	OAY93384.1	OAW56452.1	APT17619.1	OAW14965.1	KZG67542.1	OAW72989.1	EJE03498.1	EKS32433.1	AAW53158.1	OAW41758.1	KTW06864.1	OAW30511.1	----------	OAW40890.1	OAX29379.1
461	KDP67614.1	KTT80328.1	KTT62244.1	OAZ53449.1	OAZ52322.1	OAZ52224.1	OAY94847.1	----------	OOD00677.1	EJE05904.1	EJD84089.1	EJE01373.1	KGY35227.1	EJE06576.1	EJD92701.1	EHM69647.1	EJE44316.1	EJE39131.1	EFE58858.1	----------	AAO05894.1	KQC19919.1	OAW50462.1	OAW91030.1	OAW42784.1	EJE39084.1	OAW55370.1	OAW44375.1	EZI10783.1	EZI14442.1	EES57525.1	KEI46774.1	OAW57961.1	EGG71728.1	OAY93385.1	OAW56453.1	APT17620.1	OAW14964.1	KZG67541.1	OAW72990.1	EJE03499.1	EKS32432.1	AAW53157.1	OAW41759.1	KTW06865.1	OAW30510.1	----------	OAW40891.1	OAX29378.1
462	KDP67597.1	KTT79617.1	KTT62045.1	----------	OAZ57180.1	----------	----------	----------	----------	----------	EJD85467.1	EJE02634.1	----------	----------	----------	EHM70292.1	----------	----------	----------	----------	AAO05892.1	----------	----------	----------	OAW45039.1	EJE39236.1	OAW55738.1	----------	EZI15420.1	----------	EES57502.1	KEI47744.1	OAW58472.1	EGG74395.1	----------	OAW57297.1	----------	OAW16481.1	----------	OAW71008.1	----------	EKS33089.1	----------	OAW43185.1	KTW06414.1	OAW31692.1	OAW37957.1	----------	----------
463	KDP67609.1	----------	KTT62252.1	----------	----------	----------	----------	----------	----------	EJE08949.1	----------	----------	----------	----------	----------	----------	----------	----------	----------	----------	AAO05893.1	----------	----------	----------	----------	EJE39237.1	----------	----------	----------	----------	EES56916.1	----------	----------	----------	----------	----------	----------	----------	----------	----------	----------	EKS32895.1	----------	----------	KTW04513.1	----------	----------	----------	----------
464	KDP67604.1	KTT79509.1	KTT62018.1	OAZ53450.1	OAZ57179.1	OAZ55818.1	OAY94848.1	OAY90182.1	OOD00678.1	EJE07456.1	EJD85466.1	EJE02633.1	KGY35226.1	----------	----------	EHM70289.1	EJE44315.1	EJE39132.1	EFE58906.1	KZK57619.1	----------	KQC19918.1	OAW49525.1	OAW91128.1	OAW45027.1	EJE39235.1	OAW55737.1	OAW45222.1	EZI15196.1	EZI10211.1	EES57503.1	KEI47745.1	OAW58471.1	EGG74407.1	OAY93386.1	OAW57296.1	----------	OAW16479.1	KZG66703.1	OAW71007.1	----------	----------	AAW53156.1	OAW43173.1	KTW06387.1	OAW31691.1	OAW37956.1	OAW39449.1	OAX28659.1
465	KDP67607.1	KTT79510.1	KTT62019.1	OAZ53451.1	OAZ57178.1	OAZ55817.1	OAY94849.1	OAY90180.1	OOD00679.1	EJE07455.1	EJD85465.1	EJE02632.1	KGY35225.1	EJE06687.1	EJD96812.1	EHM70285.1	EJE44314.1	EJE39133.1	EFE58905.1	KZK57620.1	AAO05890.1	KQC19917.1	OAW49524.1	OAW91029.1	OAW45028.1	EJE39234.1	OAW55736.1	OAW45223.1	EZI15296.1	EZI10202.1	EES57504.1	KEI47746.1	OAW58470.1	EGG74355.1	OAY93387.1	OAW57295.1	APT17514.1	OAW16478.1	KZG66702.1	OAW71006.1	----------	EKS33087.1	AAW53155.1	OAW43174.1	KTW06388.1	OAW31690.1	OAW37955.1	OAW39450.1	OAX28660.1
466	KDP67599.1	KTT79511.1	KTT62020.1	OAZ53452.1	OAZ57177.1	OAZ55816.1	OAY94850.1	OAY90179.1	OOD00680.1	EJE07454.1	EJD85464.1	EJE02631.1	KGY35224.1	EJE06686.1	EJD90701.1	EHM70286.1	EJE44313.1	EJE39134.1	EFE58904.1	KZK57621.1	AAO05889.1	KQC19916.1	OAW49523.1	OAW91028.1	OAW45029.1	EJE39233.1	OAW55735.1	OAW45224.1	EZI15394.1	EZI10215.1	EES57505.1	KEI47747.1	OAW58469.1	EGG74390.1	OAY93388.1	OAW57294.1	APT17515.1	OAW16477.1	KZG66701.1	OAW71005.1	----------	EKS33086.1	AAW53154.1	OAW43175.1	KTW06389.1	OAW31689.1	OAW37954.1	OAW39451.1	OAX28661.1
467	KDP67615.1	KTT79512.1	KTT62021.1	OAZ53462.1	OAZ57181.1	OAZ55819.1	OAY94860.1	OAY90181.1	OOD00690.1	EJE07453.1	EJD85463.1	EJE02630.1	KGY37431.1	EJE06685.1	EJD90702.1	EHM70290.1	EJE44312.1	EJE39135.1	EFE58903.1	KZK57631.1	AAO05888.1	KQC19927.1	OAW49526.1	OAW91127.1	OAW45040.1	EJE39232.1	OAW55739.1	OAW45276.1	EZI15150.1	EZI10206.1	EES57506.1	KEI47748.1	OAW58473.1	EGG74409.1	OAY93398.1	OAW57298.1	----------	OAW16480.1	KZG66706.1	OAW71009.1	----------	EKS33085.1	AAW53153.1	OAW43186.1	KTW06390.1	OAW31693.1	OAW37958.1	OAW39461.1	OAX28709.1
468	KDP67616.1	KTT79513.1	KTT62022.1	OAZ53453.1	OAZ57176.1	OAZ55815.1	OAY94851.1	OAY90178.1	OOD00681.1	EJE07452.1	EJD85462.1	EJE02629.1	KGY35223.1	EJE06684.1	EJD92597.1	EHM70295.1	EJE44311.1	EJE39136.1	EFE58902.1	KZK57622.1	AAO05887.1	KQC19915.1	OAW49522.1	OAW91027.1	OAW45030.1	EJE39231.1	OAW55734.1	OAW45225.1	EZI15262.1	EZI10221.1	EES57507.1	KEI47749.1	OAW58468.1	EGG74385.1	OAY93389.1	OAW57293.1	APT17516.1	OAW16476.1	KZG66700.1	OAW71004.1	----------	EKS33084.1	----------	OAW43176.1	KTW06391.1	OAW31688.1	OAW37953.1	OAW39452.1	OAX28662.1
469	KDP67598.1	KTT79514.1	KTT62023.1	OAZ53454.1	OAZ57175.1	OAZ55814.1	OAY94852.1	OAY90177.1	OOD00682.1	EJE07450.1	EJD85461.1	EJE02628.1	KGY35222.1	----------	EJD92704.1	EHM70294.1	EJE44310.1	EJE39137.1	EFE58901.1	KZK57623.1	AAO05886.1	KQC19914.1	OAW49521.1	OAW91026.1	OAW45031.1	EJE39230.1	OAW55733.1	OAW45226.1	EZI15312.1	EZI10228.1	EES57508.1	KEI47750.1	OAW58467.1	EGG74372.1	OAY93390.1	OAW57292.1	APT17622.1	OAW16475.1	KZG66699.1	OAW71003.1	EJE03501.1	EKS33083.1	AAW53145.1	OAW43177.1	KTW06392.1	OAW31687.1	OAW37952.1	OAW39453.1	OAX28663.1
470	KDP67608.1	KTT79515.1	KTT62024.1	OAZ53455.1	OAZ57174.1	OAZ55813.1	OAY94853.1	OAY90176.1	OOD00683.1	EJE07449.1	EJD85460.1	EJE02627.1	KGY35221.1	EJE06574.1	EJD92705.1	EHM70293.1	EJE44309.1	EJE39138.1	EFE58900.1	KZK57624.1	AAO05885.1	KQC19913.1	OAW49520.1	OAW91025.1	OAW45032.1	EJE39229.1	OAW55732.1	OAW45227.1	EZI15408.1	EZI10224.1	EES57509.1	KEI47751.1	OAW58466.1	EGG74373.1	OAY93391.1	OAW57291.1	APT17623.1	OAW16474.1	KZG66698.1	OAW71002.1	EJE03502.1	EKS33082.1	AAW53144.1	OAW43178.1	KTW06393.1	OAW31686.1	OAW37951.1	OAW39454.1	OAX28664.1
471	KDP67610.1	KTT79516.1	KTT62025.1	OAZ53456.1	OAZ57173.1	OAZ55812.1	OAY94854.1	OAY90175.1	OOD00684.1	EJE07448.1	EJD85459.1	EJE02626.1	KGY35220.1	EJE06573.1	EJD92706.1	EHM70287.1	EJE44308.1	EJE39139.1	EFE58899.1	KZK57625.1	AAO05884.1	KQC19912.1	OAW49519.1	OAW91024.1	OAW45033.1	EJE39228.1	OAW55731.1	OAW45228.1	EZI15278.1	EZI10205.1	EES57510.1	KEI47752.1	OAW58465.1	EGG74379.1	OAY93392.1	OAW57290.1	APT17624.1	OAW16473.1	KZG66697.1	OAW71001.1	EJE03503.1	EKS33081.1	AAW53143.1	OAW43179.1	KTW06394.1	OAW31685.1	OAW37950.1	OAW39455.1	OAX28665.1
472	KDP67606.1	KTT79517.1	KTT62026.1	OAZ53457.1	OAZ57172.1	OAZ55811.1	OAY94855.1	OAY90174.1	OOD00685.1	EJE07447.1	EJD85458.1	EJE02625.1	KGY35219.1	----------	EJD92707.1	EHM70296.1	EJE44307.1	EJE39140.1	EFE58898.1	KZK57626.1	AAO05883.1	KQC19911.1	OAW49518.1	OAW91023.1	OAW45034.1	EJE39227.1	OAW55730.1	OAW45229.1	EZI15322.1	EZI10209.1	EES57511.1	KEI47753.1	OAW58464.1	EGG74396.1	OAY93393.1	OAW57289.1	APT17625.1	OAW16472.1	KZG66696.1	OAW71000.1	----------	EKS33080.1	AAW53142.1	OAW43180.1	KTW06395.1	OAW31684.1	OAW37949.1	OAW39456.1	OAX28666.1
473	KDP67612.1	KTT79518.1	KTT62027.1	OAZ53458.1	OAZ57171.1	OAZ55810.1	OAY94856.1	OAY90173.1	OOD00686.1	EJE07446.1	EJD85457.1	EJE02624.1	KGY35218.1	EJE06571.1	EJD92708.1	EHM70291.1	EJE44306.1	EJE39141.1	EFE58897.1	KZK57627.1	AAO05882.1	KQC19910.1	OAW49517.1	OAW91022.1	OAW45035.1	EJE39226.1	OAW55729.1	OAW45230.1	EZI15399.1	EZI10216.1	EES57512.1	KEI47754.1	OAW58463.1	EGG74408.1	OAY93394.1	OAW57288.1	APT17626.1	OAW16471.1	KZG66695.1	OAW70999.1	EJE03505.1	EKS33079.1	AAW53141.1	OAW43181.1	KTW06396.1	OAW31683.1	OAW37948.1	OAW39457.1	OAX28667.1
474	KDP67596.1	KTT79519.1	KTT62028.1	OAZ53459.1	OAZ57170.1	OAZ55809.1	OAY94857.1	OAY90172.1	OOD00687.1	EJE07445.1	EJD85456.1	EJE02623.1	KGY35217.1	EJE06570.1	EJD92709.1	EHM70297.1	EJE44305.1	EJE39142.1	EFE58896.1	KZK57628.1	AAO05881.1	KQC19909.1	OAW49516.1	OAW91021.1	OAW45036.1	EJE39225.1	OAW55728.1	OAW45231.1	EZI15125.1	EZI10203.1	EES57513.1	KEI47755.1	OAW58462.1	EGG74392.1	OAY93395.1	OAW57287.1	APT17627.1	OAW16470.1	KZG66694.1	OAW70998.1	EJE03506.1	EKS33078.1	AAW53140.1	OAW43182.1	KTW06397.1	OAW31682.1	OAW37947.1	OAW39458.1	OAX28668.1
475	KDP67611.1	KTT79520.1	KTT62029.1	OAZ53460.1	OAZ57169.1	OAZ55808.1	OAY94858.1	OAY90171.1	OOD00688.1	EJE07444.1	EJD85455.1	EJE02622.1	KGY35216.1	EJE06569.1	EJD92710.1	EHM70288.1	EJE44304.1	EJE39143.1	EFE58895.1	KZK57629.1	AAO05880.1	KQC19908.1	OAW49515.1	OAW91020.1	OAW45037.1	EJE39224.1	OAW55727.1	OAW45232.1	EZI15140.1	EZI10218.1	EES57514.1	KEI47756.1	OAW58461.1	EGG74401.1	OAY93396.1	OAW53935.1	APT17628.1	OAW16469.1	KZG66693.1	OAW70997.1	EJE03507.1	EKS33077.1	AAW53139.1	OAW43183.1	KTW06398.1	OAW31681.1	OAW37946.1	OAW39459.1	OAX28669.1
476	KDP67600.1	KTT79521.1	KTT62030.1	OAZ53461.1	OAZ57168.1	OAZ55807.1	OAY94859.1	OAY90170.1	OOD00689.1	EJE07442.1	EJD85454.1	EJE02621.1	----------	EJE06568.1	EJD92711.1	EHM70298.1	EJE44303.1	EJE39144.1	EFE58894.1	KZK57630.1	AAO05878.1	----------	OAW49514.1	OAW91019.1	OAW45038.1	EJE39223.1	OAW55726.1	OAW45233.1	EZI15239.1	EZI10212.1	EES57517.1	KEI47757.1	OAW58460.1	EGG74354.1	OAY93397.1	OAW53936.1	----------	OAW16468.1	KZG66692.1	OAW70996.1	EJE03508.1	EKS33076.1	AAW53130.1	OAW43184.1	KTW06399.1	OAW31680.1	OAW37945.1	OAW39460.1	----------
477	KDP67449.1	KTT81372.1	KTT61622.1	OAZ51512.1	OAZ57678.1	OAZ57052.1	OAY95345.1	OAY92997.1	OOD02133.1	EJE08703.1	EJD86997.1	EJE01916.1	KGY36384.1	EJE04561.1	EJD91270.1	EHM69394.1	EJE45463.1	EJE41248.1	EFE59344.1	----------	AAO04640.1	KQC20168.1	OAW49796.1	OAW86495.1	OAW48610.1	EJE37142.1	OAW52952.1	OAW46568.1	EZI11380.1	EZI14504.1	EES58379.1	KEI47768.1	OAW61621.1	EGG72799.1	OAY96721.1	OAW52508.1	APT16429.1	OAW18642.1	KZG69527.1	OAW73939.1	EJE06887.1	EKS39158.1	AAW54322.1	OAW42136.1	KTW07805.1	OAW32000.1	OAW35492.1	OAW40816.1	OAX27444.1
478	KDP67468.1	KTT81371.1	KTT61623.1	OAZ51513.1	OAZ57677.1	OAZ57053.1	OAY95346.1	OAY92996.1	OOD02134.1	EJE08704.1	EJD86996.1	EJE01915.1	KGY36383.1	EJE04562.1	EJD91271.1	EHM69465.1	EJE45462.1	EJE41247.1	EFE59345.1	----------	AAO04639.1	KQC20167.1	OAW49797.1	OAW86494.1	OAW48611.1	EJE37141.1	OAW52953.1	OAW46567.1	EZI11385.1	EZI14505.1	EES58378.1	KEI47767.1	OAW61622.1	EGG72894.1	OAY96720.1	OAW52507.1	APT16430.1	OAW18643.1	KZG69528.1	OAW73940.1	EJE06888.1	EKS39157.1	AAW54321.1	OAW42137.1	KTW07806.1	OAW31999.1	OAW35493.1	OAW40815.1	OAX27443.1
479	KDP67454.1	KTT81370.1	KTT61624.1	OAZ51514.1	OAZ57676.1	OAZ57054.1	OAY95347.1	OAY92995.1	OOD02135.1	EJE08705.1	EJD86995.1	----------	KGY36382.1	EJE04563.1	EJD91272.1	EHM69226.1	EJE45461.1	EJE41246.1	EFE59346.1	----------	AAO04638.1	KQC20166.1	OAW49798.1	OAW86493.1	OAW48612.1	EJE37140.1	OAW52954.1	OAW46566.1	EZI11278.1	EZI14498.1	EES58377.1	KEI47766.1	OAW61623.1	EGG72855.1	OAY96719.1	OAW52506.1	APT16431.1	OAW18644.1	KZG69529.1	OAW73941.1	EJE06889.1	EKS39156.1	AAW54320.1	OAW42138.1	KTW07807.1	OAW31998.1	OAW35494.1	OAW40814.1	OAX27442.1
480	KDP67458.1	KTT81369.1	KTT61625.1	OAZ51515.1	OAZ57675.1	OAZ57055.1	OAY95348.1	OAY92994.1	OOD02136.1	EJE08706.1	EJD86994.1	EJE01914.1	KGY36381.1	EJE04564.1	EJD91273.1	EHM69217.1	EJE45460.1	EJE41245.1	EFE59347.1	----------	AAO04637.1	KQC20165.1	OAW49799.1	OAW86492.1	OAW48613.1	EJE37139.1	OAW52955.1	OAW46565.1	EZI11333.1	EZI14499.1	EES58376.1	KEI47765.1	OAW61624.1	EGG72950.1	OAY96718.1	OAW52505.1	APT16432.1	OAW18645.1	KZG69530.1	OAW73942.1	EJE06890.1	EKS39155.1	AAW54319.1	OAW42139.1	KTW07808.1	OAW31997.1	OAW35495.1	OAW40813.1	OAX27441.1
481	KDP67470.1	KTT81368.1	KTT61626.1	OAZ51516.1	OAZ57674.1	OAZ57056.1	OAY95349.1	OAY92993.1	OOD02137.1	EJE08707.1	EJD86993.1	EJE01913.1	KGY36380.1	EJE04565.1	EJD91274.1	EHM69497.1	EJE45459.1	EJE41244.1	EFE59348.1	KZK56223.1	AAO04636.1	KQC20164.1	OAW49800.1	OAW86491.1	OAW48614.1	EJE37138.1	OAW52956.1	OAW46564.1	EZI11365.1	EZI14496.1	EES58375.1	KEI47764.1	OAW58891.1	EGG72788.1	OAY96717.1	OAW52504.1	APT16433.1	OAW18646.1	KZG69531.1	OAW73943.1	EJE06891.1	EKS39154.1	AAW54310.1	OAW42140.1	KTW07809.1	OAW31996.1	OAW35496.1	OAW40812.1	OAX27440.1
482	KDP67441.1	KTT81367.1	KTT61627.1	OAZ51517.1	OAZ57673.1	OAZ57057.1	OAY95350.1	OAY92992.1	OOD02138.1	EJE08708.1	EJD86992.1	EJE01912.1	KGY36379.1	EJE04566.1	EJD91275.1	EHM69385.1	EJE45458.1	EJE41243.1	EFE59349.1	KZK56224.1	AAO04635.1	KQC20163.1	OAW49801.1	OAW86490.1	OAW48615.1	EJE37137.1	OAW52957.1	OAW46563.1	EZI11394.1	EZI14501.1	EES58374.1	KEI47763.1	OAW58892.1	EGG72937.1	OAY96716.1	OAW52503.1	APT16434.1	OAW18647.1	KZG69532.1	OAW73944.1	EJE06892.1	EKS39153.1	AAW54309.1	OAW42141.1	KTW07810.1	OAW31995.1	OAW35497.1	OAW40811.1	OAX27439.1
483	KDP67464.1	KTT81366.1	KTT61628.1	OAZ51518.1	OAZ57672.1	OAZ57058.1	OAY95351.1	OAY92991.1	OOD02139.1	EJE08709.1	EJD86991.1	EJE01911.1	KGY36378.1	EJE04567.1	EJD91276.1	EHM69283.1	EJE45457.1	EJE41242.1	EFE59350.1	KZK56225.1	AAO04634.1	KQC20162.1	OAW49802.1	OAW86489.1	OAW48616.1	EJE37136.1	OAW52958.1	OAW46562.1	EZI11237.1	EZI14497.1	EES58373.1	KEI47762.1	OAW58893.1	EGG72886.1	OAY96715.1	OAW52502.1	APT16435.1	OAW18648.1	KZG69533.1	OAW73945.1	EJE06893.1	EKS39152.1	AAW54308.1	OAW42142.1	KTW07811.1	OAW31994.1	OAW35498.1	OAW40810.1	OAX27438.1
484	KDP67448.1	KTT81365.1	KTT61629.1	OAZ51519.1	OAZ57671.1	OAZ57059.1	OAY95352.1	OAY92990.1	OOD02140.1	EJE08710.1	EJD86990.1	EJE01910.1	KGY36377.1	----------	EJD91277.1	EHM69213.1	----------	----------	EFE59351.1	KZK56226.1	AAO04633.1	KQC20161.1	OAW49803.1	OAW86488.1	OAW48617.1	----------	OAW52959.1	OAW46561.1	EZI11295.1	EZI14506.1	EES58372.1	KEI47761.1	OAW58894.1	EGG72952.1	OAY96714.1	OAW52501.1	APT16436.1	OAW18649.1	KZG69534.1	OAW73946.1	----------	EKS39151.1	AAW54307.1	OAW42143.1	KTW07812.1	OAW31993.1	OAW35499.1	OAW40809.1	OAX27437.1
485	KDP67456.1	KTT81364.1	KTT61630.1	OAZ51520.1	OAZ57670.1	OAZ57060.1	OAY95353.1	OAY92989.1	OOD02141.1	EJE08711.1	EJD86989.1	EJE01909.1	KGY36376.1	EJE04568.1	EJD91278.1	EHM69437.1	EJE45456.1	EJE41241.1	EFE59352.1	KZK56227.1	AAO04632.1	KQC20160.1	OAW49804.1	OAW86487.1	OAW48618.1	EJE37135.1	OAW52960.1	OAW46560.1	EZI11401.1	EZI14503.1	EES58371.1	KEI47760.1	OAW58895.1	EGG72787.1	OAY96713.1	OAW52500.1	APT16437.1	OAW18650.1	KZG69535.1	OAW73947.1	EJE06894.1	EKS39150.1	AAW54306.1	OAW42144.1	KTW07813.1	OAW31992.1	OAW35500.1	OAW40808.1	OAX27436.1
486	KDP67443.1	KTT81363.1	KTT61631.1	OAZ51521.1	OAZ57669.1	OAZ57061.1	OAY95354.1	OAY92988.1	OOD02142.1	EJE08712.1	EJD86988.1	EJE01908.1	KGY36375.1	EJE04569.1	EJD91279.1	EHM69481.1	EJE45455.1	EJE41240.1	EFE59353.1	KZK56228.1	AAO04631.1	KQC20159.1	OAW49805.1	OAW86486.1	OAW48619.1	EJE37134.1	OAW52961.1	OAW46559.1	EZI11316.1	EZI14508.1	EES58370.1	KEI47759.1	OAW58896.1	EGG72867.1	OAY96712.1	OAW52499.1	APT16438.1	OAW18651.1	KZG69536.1	OAW73948.1	EJE06895.1	EKS39149.1	AAW54305.1	OAW42145.1	KTW07814.1	OAW31991.1	OAW35501.1	OAW40807.1	OAX27435.1
487	KDP67446.1	KTT81362.1	KTT61632.1	OAZ55962.1	OAZ57668.1	OAZ54263.1	OAY95081.1	OAY92987.1	OOD02143.1	EJE08713.1	EJD86987.1	EJE01907.1	KGY36374.1	EJE04570.1	EJD91280.1	EHM69332.1	EJE45454.1	EJE41239.1	EFE59354.1	KZK59087.1	AAO04630.1	KQC20158.1	OAW49995.1	OAW89276.1	OAW43968.1	EJE37133.1	OAW52962.1	OAW46558.1	EZI11314.1	EZI14500.1	EES58369.1	KEI47725.1	OAW58897.1	EGG72805.1	OAY93313.1	OAW52498.1	APT16439.1	OAW18652.1	KZG69537.1	OAW73949.1	EJE06896.1	EKS39148.1	AAW54304.1	OAW42146.1	KTW07815.1	OAW28536.1	OAW34791.1	OAW39012.1	OAX27434.1
488	KDP67467.1	KTT81361.1	KTT61633.1	OAZ55963.1	OAZ57667.1	OAZ54262.1	OAY95082.1	OAY92986.1	OOD02144.1	EJE08714.1	EJD86986.1	EJE01906.1	KGY36373.1	EJE04571.1	EJD91281.1	EHM69265.1	EJE45453.1	EJE41238.1	EFE59355.1	KZK59088.1	AAO04629.1	KQC20157.1	OAW49996.1	OAW89277.1	OAW43969.1	EJE37132.1	OAW52963.1	OAW46557.1	EZI11389.1	EZI14502.1	EES58368.1	KEI47726.1	OAW58898.1	EGG72871.1	OAY93312.1	OAW52497.1	APT16440.1	OAW18653.1	KZG69538.1	OAW73950.1	EJE06897.1	EKS39147.1	AAW54303.1	OAW42147.1	KTW07816.1	OAW28537.1	OAW34792.1	OAW39013.1	OAX27433.1
489	KDP67465.1	KTT81360.1	KTT61634.1	OAZ55964.1	OAZ57666.1	OAZ54261.1	OAY95083.1	OAY92985.1	OOD02145.1	EJE08715.1	EJD86985.1	EJE01905.1	----------	EJE04572.1	EJD91282.1	EHM69203.1	EJE45452.1	EJE41237.1	EFE59356.1	KZK59089.1	AAO04628.1	KQC20156.1	OAW49997.1	OAW89278.1	OAW43970.1	EJE37131.1	OAW52964.1	OAW46556.1	EZI11348.1	EZI14507.1	EES58367.1	KEI47727.1	OAW58899.1	EGG72816.1	OAY93311.1	OAW52496.1	APT16441.1	OAW18654.1	KZG69539.1	OAW73951.1	EJE06898.1	EKS39146.1	AAW54295.1	OAW42148.1	KTW07817.1	OAW28538.1	OAW34793.1	OAW39014.1	OAX27432.1
490	KDP67450.1	KTT81359.1	KTT61635.1	OAZ55965.1	OAZ57665.1	OAZ54260.1	OAY95084.1	OAY92984.1	OOD02146.1	EJE08716.1	EJD86984.1	EJE01904.1	KGY36372.1	EJE04573.1	EJD91283.1	EHM69389.1	EJE45451.1	EJE41236.1	EFE59357.1	KZK59090.1	AAO04627.1	KQC20155.1	OAW49998.1	OAW89279.1	OAW43971.1	EJE37130.1	OAW53440.1	OAW46555.1	EZI11294.1	EZI11102.1	EES58366.1	KEI47728.1	----------	EGG72863.1	OAY93310.1	OAW52495.1	APT16442.1	OAW18655.1	KZG69540.1	OAW73952.1	EJE06899.1	EKS39145.1	AAW54294.1	OAW42149.1	KTW07818.1	OAW28539.1	OAW34794.1	OAW39015.1	OAX27431.1
491	KDP67445.1	KTT81358.1	KTT61636.1	OAZ55966.1	OAZ57664.1	OAZ54259.1	OAY95085.1	OAY92983.1	OOD02147.1	EJE08717.1	EJD86983.1	EJE01903.1	KGY36371.1	EJE04574.1	EJD91284.1	EHM69427.1	EJE45450.1	EJE41235.1	EFE59358.1	KZK59091.1	AAO04626.1	KQC20154.1	OAW49999.1	OAW89280.1	OAW43972.1	EJE37129.1	OAW53441.1	OAW46554.1	EZI11323.1	EZI11164.1	EES58365.1	KEI47729.1	----------	EGG72811.1	OAY93309.1	OAW52494.1	APT16443.1	OAW18656.1	KZG69541.1	OAW73953.1	----------	EKS39144.1	AAW54293.1	OAW42150.1	KTW07819.1	OAW28540.1	OAW34795.1	OAW39016.1	OAX27430.1
492	KDP67455.1	KTT81357.1	KTT61637.1	OAZ55967.1	OAZ57663.1	OAZ54258.1	OAY95086.1	OAY92982.1	OOD02148.1	EJE08718.1	EJD86982.1	EJE01902.1	KGY36370.1	EJE04575.1	EJD91285.1	EHM69515.1	EJE45449.1	EJE41234.1	EFE59360.1	KZK59092.1	AAO04625.1	KQC20153.1	OAW50000.1	OAW89281.1	OAW43973.1	EJE37128.1	OAW53442.1	OAW46553.1	EZI11249.1	EZI11126.1	EES58364.1	KEI47730.1	----------	EGG72785.1	OAY93308.1	OAW52493.1	APT16444.1	OAW18657.1	KZG69542.1	OAW73954.1	EJE06900.1	EKS39143.1	AAW54292.1	OAW42151.1	KTW07820.1	OAW28541.1	OAW34796.1	OAW39017.1	OAX27429.1
493	KDP67457.1	KTT81356.1	KTT61638.1	OAZ55968.1	OAZ57662.1	OAZ54257.1	OAY95087.1	OAY92981.1	OOD02149.1	EJE08719.1	EJD86981.1	EJE01901.1	KGY36369.1	EJE04576.1	EJD91286.1	EHM69299.1	EJE45448.1	EJE41233.1	EFE59361.1	KZK59093.1	AAO04624.1	KQC20152.1	OAW50001.1	OAW89282.1	OAW43974.1	EJE37127.1	OAW53443.1	OAW46552.1	EZI11310.1	EZI11021.1	EES58363.1	KEI47731.1	----------	EGG72906.1	OAY93307.1	OAW52492.1	APT16445.1	OAW18658.1	KZG69543.1	OAW73955.1	EJE06901.1	EKS39142.1	AAW54291.1	OAW42152.1	KTW07821.1	OAW28542.1	OAW34797.1	OAW39018.1	OAX27428.1
494	KDP67471.1	KTT81355.1	KTT61639.1	OAZ55969.1	OAZ57661.1	OAZ54256.1	OAY95088.1	OAY92980.1	OOD02150.1	EJE08720.1	EJD86980.1	EJE01900.1	KGY36368.1	EJE04577.1	EJD91287.1	EHM69393.1	EJE45447.1	EJE41232.1	EFE59362.1	KZK59094.1	AAO04623.1	KQC20151.1	OAW50002.1	OAW89283.1	OAW43975.1	EJE37126.1	OAW53444.1	OAW46551.1	EZI11352.1	EZI11056.1	EES58362.1	KEI47732.1	----------	EGG72928.1	OAY93306.1	OAW52491.1	APT16446.1	OAW18659.1	KZG69544.1	OAW73956.1	EJE06902.1	EKS39141.1	AAW54289.1	OAW42153.1	----------	OAW28543.1	OAW34798.1	OAW39019.1	OAX27427.1
495	KDP67469.1	KTT81354.1	KTT61640.1	OAZ55970.1	OAZ57660.1	OAZ54255.1	OAY95089.1	OAY92979.1	OOD02151.1	EJE08721.1	EJD86979.1	EJE01899.1	KGY36367.1	EJE04578.1	EJD91288.1	EHM69426.1	EJE45446.1	EJE41231.1	EFE59363.1	KZK59095.1	AAO04622.1	KQC20150.1	OAW50003.1	OAW89284.1	OAW43976.1	EJE37125.1	OAW53445.1	OAW46550.1	EZI11281.1	EZI11179.1	----------	KEI47733.1	----------	EGG72865.1	OAY93305.1	OAW52490.1	APT16447.1	OAW18660.1	KZG69545.1	OAW73957.1	EJE06903.1	EKS39140.1	AAW54287.1	OAW42154.1	KTW05069.1	OAW28544.1	OAW34799.1	OAW39020.1	OAX27426.1
496	KDP67439.1	KTT81353.1	KTT61641.1	OAZ55971.1	OAZ57659.1	OAZ54254.1	OAY95090.1	OAY92978.1	OOD02152.1	EJE08722.1	EJD86978.1	EJE01898.1	KGY36366.1	EJE04579.1	EJD91289.1	EHM69330.1	EJE45445.1	EJE41230.1	EFE59364.1	KZK59096.1	AAO04621.1	KQC20149.1	OAW50004.1	OAW89285.1	OAW43977.1	EJE37124.1	OAW53446.1	OAW46549.1	EZI11393.1	EZI11085.1	EES58360.1	KEI47734.1	OAW57389.1	EGG72796.1	OAY93304.1	OAW52489.1	APT16448.1	OAW18661.1	KZG69546.1	OAW73958.1	EJE06904.1	EKS39139.1	AAW54278.1	OAW42155.1	KTW05068.1	OAW28545.1	OAW34800.1	OAW39021.1	OAX27425.1
497	KDP67472.1	KTT81352.1	KTT61642.1	OAZ55972.1	OAZ57658.1	OAZ54253.1	OAY95091.1	OAY92977.1	OOD02153.1	EJE08723.1	EJD86977.1	EJE01897.1	KGY36365.1	EJE04580.1	EJD91290.1	EHM69262.1	EJE45444.1	EJE41229.1	EFE59365.1	KZK59097.1	AAO04620.1	KQC20148.1	OAW50005.1	OAW89286.1	OAW43978.1	EJE37123.1	OAW53447.1	OAW46548.1	EZI11264.1	EZI11209.1	EES58359.1	KEI47735.1	OAW57390.1	EGG72942.1	OAY93303.1	OAW52488.1	APT16449.1	OAW18662.1	KZG69547.1	OAW73959.1	EJE06905.1	EKS39138.1	AAW54277.1	OAW42156.1	KTW05067.1	OAW28546.1	OAW34801.1	OAW39022.1	OAX27424.1
498	KDP67444.1	KTT81351.1	KTT61643.1	OAZ55973.1	OAZ57657.1	OAZ54252.1	OAY95092.1	OAY92976.1	OOD02154.1	EJE08724.1	EJD86976.1	EJE01896.1	KGY36364.1	EJE04581.1	EJD91291.1	EHM69513.1	EJE45443.1	EJE41228.1	EFE59366.1	KZK59098.1	AAO04619.1	KQC20147.1	OAW50006.1	OAW89287.1	OAW43979.1	EJE37122.1	OAW53448.1	OAW46547.1	EZI11345.1	EZI11107.1	EES58358.1	KEI47736.1	OAW57391.1	EGG72903.1	OAY93302.1	OAW52487.1	APT16450.1	OAW18663.1	KZG69548.1	OAW73960.1	EJE06906.1	EKS39137.1	AAW54276.1	OAW42157.1	KTW05066.1	OAW28547.1	OAW34802.1	OAW39023.1	OAX27423.1
499	KDP67447.1	KTT81350.1	KTT61644.1	OAZ55974.1	OAZ57656.1	OAZ54251.1	OAY95093.1	OAY92975.1	OOD02156.1	EJE08726.1	EJD86974.1	EJE01894.1	KGY36363.1	EJE04583.1	EJD91293.1	EHM69453.1	EJE45442.1	----------	EFE59368.1	KZK59099.1	AAO04617.1	KQC20170.1	OAW50007.1	OAW89288.1	OAW43980.1	EJE37121.1	OAW53449.1	OAW46546.1	EZI11254.1	EZI11205.1	EES58356.1	KEI47737.1	OAW57392.1	EGG72843.1	OAY93301.1	OAW52486.1	APT16451.1	OAW18664.1	KZG69549.1	OAW73961.1	EJE06908.1	EKS39135.1	AAW54274.1	OAW42158.1	KTW05065.1	OAW28584.1	OAW34803.1	OAW39024.1	OAX27422.1
500	KDP67473.1	KTT81349.1	KTT61645.1	OAZ55975.1	OAZ57655.1	OAZ54250.1	OAY95094.1	OAY92974.1	OOD02157.1	EJE08727.1	EJD86973.1	EJE01893.1	KGY36362.1	EJE04584.1	EJD91294.1	EHM69374.1	EJE45441.1	EJE41226.1	EFE59369.1	KZK59100.1	AAO04616.1	KQC20146.1	OAW50008.1	OAW89289.1	OAW43981.1	EJE37120.1	OAW53450.1	OAW46545.1	EZI11378.1	EZI11097.1	EES58355.1	KEI47738.1	OAW57393.1	EGG72925.1	OAY93300.1	OAW52485.1	APT16452.1	OAW18665.1	KZG69550.1	OAW73962.1	EJE06909.1	EKS39134.1	AAW54273.1	OAW42159.1	KTW05064.1	OAW28548.1	OAW34804.1	OAW39025.1	OAX27421.1
501	KDP67451.1	KTT81348.1	KTT61646.1	OAZ55976.1	OAZ57654.1	OAZ54249.1	OAY95095.1	OAY92973.1	OOD02158.1	EJE08728.1	EJD86972.1	EJE01892.1	KGY36361.1	EJE04585.1	EJD91295.1	EHM69275.1	EJE45440.1	EJE41225.1	EFE59370.1	KZK59101.1	AAO04615.1	KQC20145.1	OAW50009.1	OAW89290.1	OAW43982.1	EJE37119.1	OAW53451.1	OAW46544.1	EZI11288.1	EZI11203.1	EES58354.1	KEI47739.1	OAW57394.1	EGG72882.1	OAY93299.1	OAW52484.1	APT16453.1	OAW18666.1	KZG69551.1	OAW73963.1	EJE06910.1	EKS39133.1	AAW54272.1	OAW42160.1	KTW05063.1	OAW28549.1	OAW34805.1	OAW39026.1	OAX27420.1
502	KDP67466.1	KTT81347.1	KTT61647.1	OAZ55977.1	OAZ57653.1	OAZ54248.1	OAY95096.1	OAY92972.1	OOD02159.1	EJE08729.1	EJD86971.1	EJE01891.1	KGY36360.1	EJE04586.1	EJD91296.1	EHM69192.1	EJE45439.1	EJE41224.1	EFE59371.1	KZK59102.1	AAO04614.1	KQC20144.1	OAW50010.1	OAW89291.1	OAW43983.1	EJE37118.1	OAW53452.1	OAW46543.1	EZI11374.1	EZI11110.1	EES58353.1	KEI47740.1	OAW57395.1	EGG72797.1	OAY93298.1	OAW52483.1	APT16454.1	OAW18667.1	KZG69552.1	OAW73964.1	EJE06911.1	EKS39132.1	AAW54271.1	OAW42161.1	KTW05062.1	OAW28550.1	OAW34806.1	OAW39027.1	OAX27419.1
503	KDP67442.1	KTT81346.1	KTT61648.1	OAZ55978.1	OAZ57652.1	OAZ54247.1	OAY95097.1	OAY92971.1	OOD02160.1	EJE08730.1	EJD86970.1	EJE01890.1	KGY36359.1	EJE04587.1	EJD91297.1	EHM69486.1	EJE45438.1	EJE41223.1	EFE59372.1	KZK59103.1	AAO04613.1	KQC20143.1	OAW50011.1	OAW89292.1	OAW43984.1	EJE37117.1	OAW53453.1	OAW46542.1	EZI11273.1	EZI11199.1	EES58352.1	KEI47741.1	OAW57396.1	EGG72853.1	OAY93297.1	OAW52482.1	APT16455.1	OAW18668.1	KZG69553.1	OAW73965.1	EJE06912.1	EKS39131.1	AAW54263.1	OAW42162.1	KTW05061.1	OAW28551.1	OAW34807.1	OAW39028.1	OAX27418.1
504	KDP67440.1	KTT81345.1	KTT61649.1	OAZ55979.1	OAZ57651.1	OAZ54246.1	OAY95098.1	OAY92970.1	OOD02161.1	EJE08731.1	EJD86969.1	EJE01889.1	KGY36358.1	EJE04588.1	EJD91298.1	EHM69291.1	EJE45437.1	EJE41222.1	EFE59373.1	KZK59104.1	AAO04612.1	KQC20142.1	OAW50012.1	OAW89293.1	OAW43985.1	EJE37116.1	OAW53454.1	OAW46541.1	EZI11317.1	EZI11144.1	EES58351.1	KEI47742.1	OAW57397.1	EGG72824.1	OAY93296.1	OAW52481.1	APT16456.1	OAW18669.1	KZG69554.1	OAW73966.1	EJE06913.1	EKS39130.1	AAW54262.1	OAW42163.1	KTW05060.1	OAW28552.1	OAW34808.1	OAW39029.1	OAX27417.1
505	KDP67460.1	KTT81344.1	KTT61650.1	OAZ55980.1	OAZ57650.1	OAZ54245.1	OAY95099.1	OAY92969.1	OOD02162.1	EJE08732.1	EJD86968.1	EJE01888.1	KGY36357.1	EJE04589.1	EJD91299.1	EHM69348.1	EJE45436.1	EJE41221.1	EFE59374.1	KZK59105.1	AAO04611.1	KQC20141.1	OAW50013.1	OAW89294.1	OAW43986.1	EJE37115.1	OAW53455.1	OAW46540.1	EZI11268.1	EZI11214.1	EES58350.1	KEI47743.1	OAW57398.1	EGG72897.1	OAY93295.1	OAW52480.1	APT16457.1	OAW18670.1	KZG69555.1	OAW73967.1	EJE06914.1	EKS39129.1	AAW54261.1	OAW42164.1	KTW05059.1	OAW28553.1	OAW34809.1	OAW39030.1	OAX27416.1
506	KDP67452.1	KTT81343.1	KTT61651.1	OAZ55981.1	OAZ57649.1	OAZ54244.1	OAY95100.1	OAY92968.1	OOD00517.1	EJE08733.1	EJD86967.1	EJE01887.1	KGY36356.1	EJE04590.1	EJD91300.1	EHM69460.1	EJE45435.1	EJE41220.1	EFE59375.1	KZK59106.1	AAO04609.1	KQC20140.1	OAW50014.1	OAW89295.1	OAW43987.1	EJE37114.1	OAW53456.1	OAW46539.1	EZI11336.1	EZI11133.1	EES58349.1	KEI47102.1	OAW57399.1	EGG72804.1	OAY93294.1	OAW52479.1	APT16458.1	OAW18671.1	KZG69556.1	OAW73968.1	EJE06915.1	EKS39128.1	AAW54260.1	OAW42165.1	KTW05058.1	OAW28554.1	OAW34810.1	OAW39031.1	OAX27415.1
507	KDP67474.1	KTT81342.1	KTT61652.1	OAZ55982.1	OAZ57648.1	OAZ54243.1	OAY95101.1	OAY92967.1	OOD00518.1	EJE08734.1	EJD86966.1	EJE01886.1	KGY36355.1	EJE04591.1	EJD91301.1	EHM69462.1	EJE45434.1	EJE41219.1	EFE59376.1	KZK59107.1	AAO04608.1	KQC20139.1	OAW50015.1	OAW89296.1	OAW43988.1	EJE37113.1	OAW53457.1	OAW46538.1	EZI11236.1	EZI11015.1	EES58348.1	KEI47101.1	OAW57400.1	EGG72849.1	OAY93293.1	OAW52478.1	APT16459.1	OAW18672.1	KZG69557.1	OAW73969.1	EJE06916.1	EKS39127.1	AAW54259.1	OAW42166.1	KTW05057.1	OAW28555.1	OAW34811.1	OAW39032.1	OAX27414.1
508	KDP67461.1	KTT81341.1	KTT61653.1	OAZ55983.1	OAZ57647.1	OAZ54242.1	OAY95102.1	OAY92966.1	OOD00519.1	EJE08735.1	EJD86965.1	EJE01885.1	KGY36354.1	EJE04592.1	EJD91302.1	EHM69352.1	EJE45433.1	EJE41218.1	EFE59377.1	KZK59108.1	AAO04607.1	KQC20138.1	OAW50016.1	OAW89297.1	OAW43989.1	EJE37112.1	OAW53458.1	OAW46537.1	EZI11342.1	EZI11128.1	EES58347.1	KEI47100.1	OAW57401.1	EGG72851.1	OAY93292.1	OAW52477.1	APT16460.1	OAW18673.1	KZG69558.1	OAW73970.1	EJE06917.1	EKS39126.1	AAW54258.1	OAW42167.1	KTW05056.1	OAW28556.1	OAW34812.1	OAW39033.1	OAX27413.1
509	KDP67462.1	KTT81340.1	KTT61654.1	OAZ55984.1	OAZ57646.1	OAZ54241.1	OAY95103.1	OAY92965.1	OOD00520.1	EJE08736.1	EJD86964.1	EJE01884.1	KGY36353.1	EJE04593.1	EJD91303.1	EHM69285.1	EJE45432.1	EJE41217.1	EFE59378.1	KZK59109.1	AAO04606.1	KQC20137.1	OAW50017.1	OAW89298.1	OAW43990.1	EJE37111.1	OAW53459.1	OAW46536.1	EZI11274.1	EZI11020.1	EES58346.1	KEI47099.1	OAW57402.1	EGG72951.1	OAY93291.1	OAW52476.1	APT16461.1	OAW18674.1	KZG69559.1	OAW73971.1	EJE06918.1	EKS39125.1	AAW54257.1	OAW42168.1	KTW05055.1	OAW28557.1	OAW34813.1	OAW39034.1	OAX27412.1
510	KDP67459.1	KTT81339.1	KTT61655.1	OAZ55985.1	OAZ57645.1	OAZ54240.1	OAY95104.1	OAY92964.1	OOD00521.1	EJE08737.1	EJD86963.1	EJE01883.1	KGY36352.1	EJE04594.1	EJD91304.1	EHM69354.1	EJE45431.1	EJE41216.1	EFE59379.1	KZK59110.1	AAO04605.1	KQC20136.1	OAW50018.1	OAW89299.1	OAW43991.1	EJE37110.1	OAW53460.1	OAW46535.1	EZI11262.1	EZI11101.1	EES58345.1	KEI47098.1	OAW57403.1	EGG72792.1	OAY93290.1	OAW52475.1	APT16462.1	OAW18675.1	KZG69560.1	OAW73972.1	EJE06919.1	EKS39124.1	AAW54256.1	OAW42169.1	KTW05054.1	OAW28558.1	OAW34814.1	OAW39035.1	OAX27411.1
511	KDP67463.1	KTT81338.1	KTT61656.1	OAZ55986.1	OAZ57644.1	OAZ54239.1	OAY95105.1	OAY92963.1	OOD00522.1	EJE08738.1	EJD86962.1	EJE01882.1	KGY36351.1	EJE04595.1	EJD91305.1	EHM69194.1	EJE45430.1	EJE41215.1	EFE59380.1	----------	AAO04604.1	KQC20135.1	OAW50019.1	OAW89300.1	OAW43992.1	EJE37109.1	OAW53461.1	OAW46534.1	EZI11259.1	EZI11189.1	EES58344.1	KEI47097.1	OAW57404.1	EGG72887.1	OAY93289.1	OAW52474.1	APT16463.1	OAW18676.1	KZG69561.1	OAW73973.1	EJE06920.1	EKS39123.1	AAW54249.1	OAW42170.1	KTW05053.1	OAW28559.1	OAW34815.1	OAW39036.1	----------
512	KDP67453.1	KTT81337.1	KTT61657.1	----------	OAZ57643.1	----------	----------	OAY92962.1	OOD00523.1	EJE08739.1	EJD86961.1	EJE01881.1	KGY36350.1	EJE04596.1	EJD91306.1	EHM69280.1	EJE45429.1	EJE41214.1	EFE59381.1	----------	AAO04603.1	KQC20134.1	----------	OAW89301.1	----------	EJE37108.1	OAW53462.1	OAW46533.1	EZI11275.1	EZI11093.1	EES58343.1	KEI47096.1	OAW57405.1	EGG72821.1	----------	OAW52473.1	APT16464.1	OAW18677.1	KZG69562.1	OAW73974.1	EJE06921.1	EKS39122.1	AAW54247.1	OAW42171.1	KTW05052.1	----------	----------	----------	----------
513	KDP67331.1	KTT80516.1	KTT61257.1	----------	OAZ51082.1	OAZ51011.1	OAY90137.1	OAY92311.1	OOD01208.1	EJE08874.1	----------	EJD98507.1	KGY37113.1	EJE11218.1	----------	EHM68457.1	EJE44629.1	EJE38696.1	EFE57935.1	----------	AAO05513.1	----------	OAW46111.1	OAW90645.1	OAW42531.1	EJE40450.1	OAW50932.1	----------	EZI10549.1	EZI05749.1	----------	KEI47915.1	OAW59370.1	----------	----------	OAW57259.1	APT15676.1	OAW14637.1	KZG65168.1	OAW73342.1	EJE06384.1	EKS33474.1	AAW55260.1	OAW40000.1	KTW08452.1	OAW27463.1	OAW32944.1	OAW34117.1	OAX27060.1
514	KDP67353.1	KTT80515.1	KTT61258.1	----------	OAZ51229.1	----------	----------	OAY92312.1	OOD00753.1	EJE08873.1	EJD85267.1	EJD98166.1	KGY37112.1	EJE11217.1	EJD97108.1	EHM68446.1	EJE44682.1	EJE38553.1	EFE57881.1	----------	AAO05512.1	KQC18075.1	----------	OAW90506.1	----------	EJE40449.1	OAW50931.1	OAW45882.1	EZI10447.1	EZI05732.1	EES57105.1	KEI47916.1	OAW59371.1	EGG73275.1	----------	OAW57258.1	APT15677.1	----------	KZG69839.1	OAW71377.1	EJE01559.1	EKS27204.1	AAW55259.1	OAW39999.1	KTW03928.1	----------	----------	----------	OAX29413.1
515	KDP67345.1	KTT80514.1	KTT61259.1	OAZ51842.1	OAZ51228.1	OAZ58106.1	OAY96648.1	OAY92313.1	OOD00754.1	EJE08872.1	EJD85268.1	EJD98167.1	KGY37111.1	EJE11216.1	EJD97109.1	EHM68448.1	EJE44681.1	EJE38554.1	EFE57882.1	KZK61995.1	AAO05511.1	KQC18074.1	OAW48661.1	OAW90507.1	OAW45506.1	EJE40448.1	OAW50930.1	OAW45881.1	EZI10548.1	EZI05697.1	EES57106.1	KEI47917.1	OAW59372.1	EGG73303.1	OAY92374.1	OAW57257.1	APT15678.1	OAW17106.1	KZG69838.1	OAW71378.1	EJE04688.1	EKS27203.1	AAW55258.1	OAW39998.1	KTW04297.1	OAW30138.1	OAW34391.1	OAW35592.1	OAX29414.1
516	KDP67341.1	KTT80513.1	KTT61260.1	OAZ51843.1	OAZ51227.1	OAZ58107.1	OAY96649.1	OAY92314.1	OOD00755.1	EJE08871.1	EJD85269.1	EJD98168.1	KGY37110.1	EJE11215.1	EJD97110.1	EHM68428.1	EJE44680.1	EJE38555.1	EFE57883.1	KZK61994.1	AAO05510.1	KQC18073.1	OAW48660.1	OAW90508.1	OAW45507.1	EJE40447.1	OAW50929.1	OAW45880.1	EZI10463.1	EZI05768.1	EES57107.1	KEI47918.1	OAW59373.1	EGG73323.1	OAY92375.1	OAW57256.1	APT15679.1	OAW17107.1	KZG69837.1	OAW71379.1	EJE04687.1	EKS27202.1	AAW55257.1	OAW39997.1	KTW04298.1	OAW30139.1	OAW34392.1	OAW35593.1	OAX29415.1
517	KDP67352.1	KTT80512.1	KTT61261.1	----------	----------	----------	----------	----------	OOD00756.1	EJE08870.1	EJD85270.1	EJD98169.1	KGY37109.1	EJE11214.1	EJD97111.1	EHM68439.1	EJE44679.1	EJE38556.1	EFE57884.1	----------	AAO05509.1	KQC18072.1	----------	OAW90509.1	----------	EJE40446.1	OAW50928.1	----------	EZI10529.1	EZI05721.1	EES57108.1	KEI47919.1	OAW59374.1	EGG73314.1	----------	OAW57255.1	APT15680.1	OAW17108.1	----------	OAW71380.1	EJE02818.1	EKS27201.1	AAW55256.1	OAW39996.1	KTW05125.1	----------	----------	----------	OAX29416.1
518	KDP67334.1	KTT80511.1	KTT61262.1	OAZ51844.1	OAZ54813.1	OAZ58108.1	OAY96650.1	OAY92315.1	OOD00757.1	EJE08869.1	EJD85271.1	EJD98170.1	KGY37108.1	EJE11213.1	EJD97112.1	EHM68443.1	EJE44678.1	EJE38557.1	EFE57885.1	KZK61993.1	AAO05508.1	KQC18071.1	OAW48659.1	OAW90510.1	OAW45508.1	EJE40445.1	OAW50927.1	OAW45879.1	EZI10511.1	EZI05708.1	EES57109.1	KEI47920.1	OAW59375.1	EGG73287.1	OAY92376.1	OAW57254.1	APT15681.1	OAW17109.1	KZG69836.1	OAW71381.1	EJE02819.1	EKS27200.1	AAW55255.1	OAW44411.1	KTW05126.1	OAW30140.1	OAW34393.1	OAW35594.1	OAX29417.1
519	KDP67348.1	KTT80510.1	KTT61263.1	OAZ51845.1	OAZ54812.1	OAZ58109.1	OAY96651.1	OAY92316.1	OOD00758.1	EJE08868.1	EJD85272.1	EJD98171.1	KGY37107.1	EJE11212.1	EJD97113.1	EHM68451.1	EJE44677.1	EJE38558.1	EFE57886.1	KZK61992.1	AAO05507.1	KQC18070.1	OAW48658.1	OAW90511.1	OAW45509.1	EJE40444.1	OAW50926.1	OAW45878.1	EZI10439.1	EZI05750.1	EES57110.1	KEI47921.1	OAW59376.1	EGG73313.1	OAY92377.1	OAW57253.1	APT15682.1	OAW17110.1	KZG69835.1	OAW71382.1	EJE02820.1	EKS27199.1	AAW55246.1	OAW44412.1	KTW05127.1	OAW30141.1	OAW34394.1	OAW35595.1	OAX29418.1
520	KDP67326.1	KTT80509.1	KTT61264.1	OAZ51846.1	OAZ54811.1	OAZ58110.1	OAY96652.1	OAY92317.1	OOD00759.1	EJE08867.1	EJD85273.1	EJD98172.1	KGY37106.1	EJE11211.1	EJD97114.1	EHM68456.1	EJE44676.1	EJE38559.1	EFE57887.1	KZK61991.1	AAO05506.1	KQC18069.1	OAW48657.1	OAW90512.1	OAW45510.1	EJE40443.1	OAW50925.1	OAW45877.1	EZI10460.1	EZI05794.1	EES57111.1	KEI47922.1	OAW59377.1	EGG73253.1	OAY92378.1	OAW57252.1	APT15683.1	OAW17111.1	KZG69834.1	OAW71383.1	EJE02821.1	EKS27198.1	AAW55245.1	OAW44413.1	KTW05128.1	OAW30142.1	OAW34395.1	OAW35596.1	OAX29419.1
521	KDP67332.1	KTT80508.1	KTT61265.1	OAZ51847.1	OAZ54810.1	OAZ58111.1	OAY96653.1	OAY92318.1	OOD00760.1	EJE08866.1	EJD85274.1	EJD98173.1	KGY37105.1	EJE11210.1	EJD97115.1	EHM68449.1	EJE44675.1	EJE38560.1	EFE57888.1	KZK61990.1	AAO05505.1	KQC18068.1	OAW48656.1	OAW90513.1	OAW45511.1	EJE40442.1	OAW50924.1	OAW45876.1	EZI10451.1	EZI05758.1	EES57112.1	KEI47923.1	OAW59378.1	EGG73267.1	OAY92379.1	OAW57251.1	APT15684.1	OAW17112.1	KZG69833.1	OAW71384.1	EJE02822.1	EKS27197.1	AAW55244.1	OAW44414.1	KTW05129.1	OAW30143.1	OAW34396.1	OAW35597.1	OAX29420.1
522	KDP67340.1	KTT80507.1	KTT61266.1	OAZ51848.1	OAZ54809.1	OAZ58112.1	OAY96654.1	OAY92319.1	OOD00761.1	EJE08865.1	EJD85275.1	EJD98174.1	KGY37104.1	EJE11209.1	EJD97116.1	EHM68427.1	EJE44674.1	EJE38561.1	EFE57889.1	KZK61989.1	AAO05504.1	KQC18067.1	OAW48655.1	OAW90514.1	OAW45512.1	EJE40441.1	OAW50923.1	OAW45875.1	EZI10504.1	EZI05690.1	EES57113.1	KEI47924.1	OAW59379.1	EGG73285.1	OAY92380.1	OAW57250.1	APT15685.1	OAW17113.1	KZG69832.1	OAW71385.1	EJE02823.1	EKS27196.1	AAW55243.1	OAW44415.1	KTW05130.1	OAW30144.1	OAW34397.1	OAW35598.1	OAX29421.1
523	KDP67342.1	KTT80506.1	KTT61267.1	OAZ51849.1	OAZ54808.1	OAZ58113.1	OAY96655.1	OAY92320.1	OOD00762.1	EJE08864.1	EJD85276.1	EJD98175.1	KGY37103.1	EJE11208.1	EJD97117.1	EHM68447.1	EJE44673.1	EJE38562.1	EFE57890.1	KZK61988.1	AAO05503.1	KQC18066.1	OAW48654.1	OAW90515.1	OAW45513.1	EJE40440.1	OAW50922.1	OAW45874.1	EZI10512.1	EZI05791.1	EES57114.1	KEI47925.1	OAW59380.1	EGG73269.1	OAY92381.1	OAW57249.1	APT15686.1	OAW17114.1	KZG69831.1	OAW71386.1	EJE02824.1	EKS27195.1	AAW55242.1	OAW44416.1	KTW05131.1	OAW30145.1	OAW34398.1	OAW35599.1	OAX29422.1
524	KDP67328.1	KTT80505.1	KTT61268.1	OAZ51850.1	OAZ54807.1	OAZ58114.1	OAY96656.1	OAY92321.1	OOD00763.1	EJE08863.1	EJD85277.1	EJD98176.1	KGY37102.1	EJE11207.1	EJD97118.1	EHM68435.1	EJE44672.1	EJE38563.1	EFE57891.1	KZK61987.1	AAO05502.1	KQC18065.1	OAW48653.1	OAW90516.1	OAW45514.1	EJE40439.1	OAW50921.1	OAW45873.1	EZI10523.1	EZI05700.1	EES57115.1	KEI47926.1	OAW59381.1	EGG73271.1	OAY92382.1	OAW57248.1	APT15687.1	OAW17115.1	KZG69830.1	OAW71387.1	EJE02825.1	EKS27194.1	AAW55241.1	OAW44417.1	KTW05132.1	OAW30146.1	OAW34399.1	OAW35600.1	OAX29423.1
525	KDP67349.1	KTT80504.1	KTT61269.1	OAZ51851.1	OAZ54806.1	OAZ58115.1	OAY96657.1	OAY92322.1	OOD00764.1	EJE08862.1	EJD85278.1	EJD98177.1	KGY37101.1	EJE11206.1	EJD97119.1	EHM68455.1	EJE44671.1	EJE38564.1	EFE57892.1	KZK61986.1	AAO05501.1	KQC18064.1	OAW48652.1	OAW90517.1	OAW45515.1	EJE40438.1	OAW50920.1	OAW45872.1	EZI10440.1	EZI05737.1	EES57116.1	KEI47927.1	OAW59382.1	EGG73291.1	OAY92383.1	OAW57247.1	APT15688.1	OAW17116.1	KZG69829.1	OAW71388.1	EJE02826.1	EKS27193.1	AAW55240.1	OAW44418.1	KTW05133.1	OAW30147.1	OAW34400.1	OAW35601.1	OAX29424.1
526	KDP67347.1	KTT80503.1	KTT61270.1	OAZ51852.1	OAZ54805.1	OAZ58116.1	OAY96658.1	OAY92323.1	OOD00765.1	EJE08861.1	EJD85279.1	EJD98178.1	KGY37100.1	EJE11205.1	EJD97120.1	EHM68458.1	EJE44670.1	EJE38565.1	EFE57893.1	KZK61985.1	AAO05499.1	KQC18063.1	OAW48651.1	OAW90518.1	OAW45516.1	EJE40437.1	OAW50919.1	OAW45871.1	EZI10414.1	EZI05694.1	EES57118.1	KEI47928.1	OAW59383.1	EGG73330.1	OAY92384.1	OAW57246.1	APT15689.1	OAW17117.1	KZG69828.1	OAW71389.1	EJE02827.1	EKS27192.1	AAW55233.1	OAW44419.1	KTW05796.1	OAW30148.1	OAW34401.1	OAW35602.1	OAX29425.1
527	KDP67336.1	KTT80502.1	KTT61271.1	OAZ51853.1	OAZ54804.1	OAZ58117.1	OAY96659.1	OAY92324.1	OOD00766.1	EJE08860.1	EJD85280.1	EJD98179.1	KGY37099.1	EJE11204.1	EJD97121.1	EHM68438.1	EJE44669.1	EJE38566.1	EFE57894.1	KZK61984.1	AAO05498.1	KQC18062.1	OAW48650.1	OAW90519.1	OAW45517.1	EJE40436.1	OAW50918.1	OAW45870.1	EZI10505.1	EZI05733.1	EES57119.1	KEI47929.1	OAW59384.1	EGG73328.1	OAY92385.1	OAW57245.1	APT15690.1	OAW17118.1	KZG69827.1	OAW71390.1	EJE02828.1	EKS27191.1	AAW55232.1	OAW44420.1	KTW05795.1	OAW30149.1	OAW34402.1	OAW35603.1	OAX29426.1
528	KDP67346.1	KTT80501.1	KTT61272.1	OAZ51854.1	OAZ54803.1	OAZ58118.1	OAY96660.1	OAY92325.1	OOD00767.1	EJE08859.1	EJD85281.1	EJD98180.1	KGY37098.1	EJE11203.1	EJD97122.1	EHM68454.1	EJE44668.1	EJE38567.1	EFE57895.1	KZK61983.1	AAO05497.1	KQC18061.1	OAW48649.1	OAW90520.1	OAW45518.1	EJE40435.1	OAW50917.1	OAW45869.1	EZI10526.1	EZI05703.1	EES57120.1	KEI47930.1	OAW59385.1	EGG73322.1	OAY92386.1	OAW57244.1	APT15691.1	OAW17119.1	KZG69826.1	OAW71391.1	EJE02829.1	EKS27190.1	AAW55231.1	OAW44421.1	KTW05794.1	OAW30150.1	OAW34403.1	OAW35604.1	OAX29427.1
529	KDP67344.1	KTT80500.1	KTT61273.1	OAZ51855.1	OAZ54802.1	OAZ58119.1	OAY96661.1	OAY92326.1	OOD00768.1	EJE08858.1	EJD85282.1	EJD98181.1	KGY37097.1	EJE11202.1	EJD97123.1	EHM68445.1	EJE44667.1	EJE38568.1	EFE57896.1	KZK61982.1	AAO05496.1	KQC18060.1	OAW48648.1	OAW90521.1	OAW45519.1	EJE40434.1	OAW50916.1	OAW45868.1	EZI10522.1	EZI05774.1	EES57121.1	KEI47931.1	OAW59386.1	EGG73336.1	OAY92387.1	OAW57243.1	APT15692.1	OAW17120.1	KZG69825.1	OAW71392.1	EJE02830.1	EKS27189.1	AAW55230.1	OAW44422.1	KTW05793.1	OAW30151.1	OAW34404.1	OAW35605.1	OAX29428.1
530	KDP67330.1	KTT80498.1	KTT61275.1	OAZ51858.1	OAZ51788.1	OAZ58122.1	OAY96664.1	OAY92327.1	OOD00771.1	----------	EJD85285.1	----------	KGY37094.1	EJE11200.1	EJD97125.1	EHM68453.1	----------	EJE38571.1	EFE57899.1	KZK61981.1	AAO05493.1	KQC18059.1	OAW48647.1	OAW90524.1	OAW45520.1	EJE40432.1	OAW50915.1	OAW45865.1	EZI10449.1	EZI05681.1	EES57125.1	KEI47933.1	OAW59387.1	EGG73250.1	OAY92390.1	OAW57242.1	APT15694.1	OAW17122.1	KZG69824.1	OAW71393.1	EJE02832.1	EKS27187.1	AAW55229.1	OAW44423.1	KTW05791.1	OAW30154.1	OAW34407.1	OAW35606.1	OAX29431.1
531	KDP67329.1	KTT80497.1	KTT61276.1	OAZ51859.1	OAZ51787.1	OAZ58123.1	OAY96665.1	OAY92328.1	OOD00772.1	EJE08855.1	EJD85286.1	EJD98184.1	KGY37093.1	EJE11199.1	EJD97126.1	EHM68441.1	EJE44664.1	EJE38572.1	EFE57900.1	KZK61980.1	AAO05492.1	KQC18058.1	OAW48646.1	OAW90525.1	OAW45521.1	EJE40431.1	OAW50914.1	OAW45864.1	EZI10514.1	EZI05688.1	EES57126.1	KEI47934.1	OAW59388.1	EGG73320.1	OAY92391.1	OAW57241.1	APT15695.1	OAW17123.1	KZG69823.1	OAW71394.1	EJE02833.1	EKS27186.1	AAW55228.1	OAW44424.1	KTW05790.1	OAW30155.1	OAW34408.1	OAW35607.1	OAX29432.1
532	KDP67351.1	KTT80496.1	KTT61277.1	OAZ51860.1	OAZ51786.1	OAZ58124.1	OAY96666.1	OAY92329.1	OOD00773.1	EJE08854.1	EJD85287.1	EJD98185.1	KGY37092.1	EJE11198.1	EJD97127.1	EHM68432.1	EJE44663.1	EJE38573.1	EFE57901.1	KZK61979.1	AAO05491.1	KQC18057.1	OAW48645.1	OAW90526.1	OAW45522.1	EJE40430.1	OAW50913.1	OAW45863.1	EZI10431.1	EZI05762.1	EES57127.1	KEI47935.1	OAW59389.1	EGG73337.1	OAY92392.1	OAW57240.1	APT15696.1	OAW17124.1	KZG69822.1	OAW71395.1	EJE02834.1	EKS27185.1	AAW55219.1	OAW44425.1	KTW05789.1	OAW30156.1	OAW34409.1	OAW35608.1	OAX29433.1
533	KDP67343.1	KTT80495.1	KTT61278.1	OAZ51861.1	OAZ51785.1	OAZ58125.1	OAY96667.1	OAY92330.1	OOD00774.1	EJE08853.1	EJD85288.1	EJD98186.1	KGY37091.1	EJE11197.1	EJD97128.1	EHM68450.1	EJE44662.1	EJE38574.1	EFE57902.1	KZK61978.1	AAO05490.1	KQC18056.1	OAW48644.1	OAW90527.1	OAW45523.1	EJE40429.1	OAW50912.1	OAW45862.1	EZI10517.1	EZI05722.1	EES57128.1	KEI47936.1	OAW59390.1	EGG73233.1	OAY92393.1	OAW57239.1	APT15697.1	OAW17125.1	KZG69821.1	OAW71396.1	EJE02835.1	EKS27184.1	AAW55218.1	OAW44426.1	KTW05788.1	OAW30157.1	OAW34410.1	OAW35609.1	OAX29434.1
534	KDP67350.1	KTT80494.1	KTT61279.1	OAZ51862.1	OAZ51784.1	OAZ58126.1	OAY96668.1	OAY92331.1	OOD00775.1	EJE08852.1	EJD85289.1	EJD98187.1	KGY37090.1	EJE11196.1	EJD97129.1	EHM68431.1	EJE44661.1	EJE38575.1	EFE57903.1	KZK61977.1	AAO05489.1	KQC18055.1	OAW48643.1	OAW90528.1	OAW45524.1	EJE40428.1	OAW50911.1	OAW45861.1	EZI10422.1	EZI05759.1	EES57129.1	KEI47937.1	OAW59391.1	EGG73260.1	OAY92394.1	OAW57238.1	APT15698.1	OAW17126.1	KZG69820.1	OAW71397.1	EJE02836.1	EKS27183.1	AAW55217.1	OAW44427.1	KTW05787.1	OAW30158.1	OAW34411.1	OAW35610.1	OAX29435.1
535	KDP67338.1	KTT80493.1	KTT61280.1	OAZ51863.1	OAZ51783.1	OAZ58127.1	OAY96669.1	OAY92332.1	OOD00776.1	EJE08851.1	EJD85290.1	EJD98188.1	KGY37089.1	EJE11195.1	EJD97130.1	EHM68440.1	EJE44660.1	EJE38576.1	EFE57904.1	KZK61976.1	AAO05488.1	KQC18054.1	OAW48642.1	OAW90529.1	OAW45525.1	EJE40427.1	OAW50910.1	OAW45860.1	EZI10490.1	EZI05734.1	EES57130.1	KEI47938.1	OAW59392.1	EGG73257.1	OAY92395.1	OAW57237.1	----------	OAW17127.1	KZG69819.1	OAW71398.1	EJE02837.1	EKS27182.1	AAW55216.1	OAW44428.1	KTW05786.1	OAW30159.1	OAW34412.1	OAW35611.1	OAX29436.1
536	KDP67333.1	KTT80492.1	KTT61281.1	OAZ51864.1	OAZ51782.1	OAZ58128.1	OAY96670.1	OAY92333.1	OOD00777.1	EJE08850.1	EJD85291.1	EJD98189.1	KGY37088.1	EJE11194.1	EJD97131.1	EHM68437.1	EJE44659.1	EJE38577.1	EFE57905.1	KZK61975.1	AAO05487.1	KQC18053.1	OAW48641.1	OAW90530.1	OAW45526.1	EJE40426.1	OAW50909.1	OAW45859.1	EZI10470.1	EZI05760.1	EES57131.1	KEI47939.1	OAW59393.1	EGG73270.1	OAY92396.1	OAW57236.1	APT15699.1	OAW17128.1	KZG69818.1	OAW71399.1	EJE02838.1	EKS27181.1	AAW55215.1	OAW44429.1	KTW05785.1	OAW30160.1	OAW34413.1	OAW35612.1	OAX29437.1
537	KDP67335.1	KTT80491.1	KTT61282.1	OAZ51865.1	OAZ51781.1	OAZ58129.1	OAY96671.1	OAY92334.1	OOD00778.1	EJE08849.1	EJD85292.1	EJD98190.1	KGY37087.1	EJE11193.1	EJD97132.1	EHM68430.1	EJE44658.1	EJE38578.1	EFE57906.1	KZK61974.1	AAO05486.1	KQC18052.1	OAW48640.1	OAW90531.1	OAW45527.1	EJE40425.1	OAW50908.1	OAW45858.1	EZI10441.1	EZI05728.1	EES57132.1	KEI47940.1	OAW59394.1	EGG73282.1	OAY92397.1	OAW57235.1	APT15700.1	OAW17129.1	KZG69817.1	OAW71400.1	EJE02839.1	EKS27180.1	AAW55214.1	OAW44430.1	KTW05784.1	OAW30161.1	OAW34414.1	OAW35613.1	OAX29438.1
538	KDP67339.1	KTT80490.1	KTT61283.1	OAZ51866.1	OAZ51780.1	OAZ58130.1	OAY96672.1	OAY92335.1	OOD00779.1	EJE08848.1	EJD85293.1	EJD98191.1	KGY37086.1	EJE11192.1	EJD97133.1	EHM68436.1	EJE44657.1	EJE38579.1	EFE57907.1	KZK61973.1	AAO05485.1	KQC18051.1	OAW48639.1	OAW90532.1	OAW45528.1	EJE40424.1	OAW50907.1	OAW45857.1	EZI10510.1	EZI05691.1	EES57133.1	KEI47941.1	OAW59395.1	EGG73339.1	OAY92398.1	OAW57234.1	APT15701.1	OAW17130.1	KZG69816.1	OAW71401.1	EJE02840.1	EKS27179.1	AAW55205.1	OAW44431.1	KTW05783.1	OAW30162.1	OAW34415.1	OAW35614.1	OAX29439.1
539	KDP67354.1	KTT80489.1	KTT61284.1	OAZ51867.1	OAZ51779.1	OAZ58131.1	OAY96673.1	OAY92336.1	OOD00780.1	EJE08846.1	EJD85294.1	EJD98192.1	KGY37085.1	EJE11191.1	EJD97134.1	EHM68429.1	EJE44656.1	EJE38580.1	EFE57908.1	KZK61972.1	AAO05484.1	KQC18050.1	OAW48638.1	OAW90533.1	OAW45529.1	EJE40423.1	OAW50906.1	OAW45856.1	EZI10480.1	EZI05725.1	EES57134.1	KEI47942.1	OAW59396.1	EGG73327.1	OAY92399.1	OAW57233.1	APT15702.1	OAW17131.1	KZG69815.1	OAW71402.1	EJE02841.1	EKS27178.1	AAW55204.1	OAW44432.1	KTW05782.1	OAW30163.1	OAW34416.1	OAW35615.1	OAX29440.1
540	KDP67327.1	KTT80488.1	KTT61285.1	OAZ51868.1	OAZ51778.1	OAZ58132.1	OAY96674.1	OAY92337.1	OOD00781.1	EJE08845.1	EJD85295.1	EJD98193.1	KGY37084.1	EJE11190.1	EJD97135.1	EHM68434.1	EJE44655.1	EJE38581.1	EFE57909.1	KZK61971.1	AAO05483.1	KQC18049.1	OAW48637.1	OAW90534.1	OAW45530.1	EJE40422.1	OAW50905.1	OAW45855.1	EZI10552.1	EZI05723.1	EES57135.1	KEI47943.1	OAW59397.1	EGG73319.1	OAY92400.1	OAW57232.1	APT15703.1	OAW17132.1	KZG69814.1	OAW71403.1	EJE02842.1	EKS27177.1	AAW55203.1	OAW44433.1	KTW05781.1	OAW30164.1	OAW34417.1	OAW35616.1	OAX29441.1
541	KDP67325.1	KTT80487.1	KTT61286.1	OAZ51869.1	OAZ51777.1	OAZ58133.1	OAY96675.1	OAY92338.1	OOD00782.1	EJE08844.1	EJD85296.1	EJD98194.1	KGY37083.1	EJE11189.1	EJD97136.1	EHM68452.1	EJE44654.1	EJE38582.1	EFE57910.1	KZK61970.1	AAO05482.1	KQC18048.1	OAW48636.1	OAW90535.1	OAW45531.1	EJE40421.1	OAW50904.1	OAW45854.1	EZI10477.1	EZI05793.1	EES57136.1	KEI47944.1	OAW59398.1	EGG73301.1	OAY92401.1	OAW57231.1	APT15704.1	OAW17133.1	KZG69813.1	OAW71404.1	EJE02843.1	EKS27176.1	AAW55202.1	OAW44434.1	KTW05780.1	OAW30165.1	OAW34418.1	OAW35617.1	OAX29442.1
542	KDP67337.1	KTT80486.1	KTT61287.1	OAZ51870.1	OAZ51776.1	OAZ58134.1	OAY96676.1	OAY92339.1	OOD00783.1	EJE08843.1	EJD85297.1	EJD98195.1	KGY37082.1	EJE11188.1	EJD97137.1	EHM68444.1	EJE44653.1	EJE38583.1	EFE57911.1	KZK61969.1	AAO05481.1	KQC18047.1	OAW48635.1	OAW90536.1	OAW45532.1	EJE40420.1	OAW50903.1	OAW45853.1	EZI10528.1	EZI05782.1	EES57137.1	KEI47945.1	OAW59399.1	EGG73263.1	OAY92402.1	OAW57230.1	APT15705.1	OAW17134.1	----------	OAW71405.1	EJE02844.1	EKS27175.1	AAW55201.1	OAW44435.1	KTW05779.1	OAW30166.1	OAW34419.1	OAW35618.1	OAX29443.1
543	KDP67222.1	----------	----------	OAZ55542.1	OAZ53404.1	OAZ57192.1	----------	----------	OOD01553.1	----------	----------	----------	----------	----------	----------	----------	EJE43970.1	----------	----------	KZK60315.1	AAO03677.1	KQC16580.1	OAW50418.1	----------	OAW45892.1	----------	OAW56058.1	OAW45348.1	EZI13481.1	EZI09585.1	----------	KEI47050.1	OAW58447.1	----------	OAY90421.1	OAW55748.1	----------	----------	KZG66582.1	----------	----------	----------	----------	----------	----------	OAW29271.1	OAW35266.1	OAW41651.1	----------
544	KDP67220.1	----------	----------	OAZ55543.1	OAZ53405.1	OAZ57191.1	OAY97495.1	OAY97840.1	OOD01554.1	----------	----------	----------	----------	----------	----------	----------	EJE43971.1	----------	----------	KZK60316.1	AAO03678.1	KQC16581.1	OAW50419.1	----------	OAW45891.1	----------	OAW56057.1	OAW45349.1	EZI13485.1	EZI09586.1	----------	KEI47051.1	OAW58446.1	----------	OAY90422.1	OAW55747.1	----------	----------	KZG66581.1	----------	----------	----------	----------	----------	----------	OAW29270.1	OAW35265.1	OAW41652.1	----------
545	KDP67216.1	----------	----------	OAZ55544.1	OAZ53406.1	OAZ57190.1	OAY90183.1	OAY90125.1	OOD01555.1	----------	----------	----------	----------	----------	----------	----------	EJE43972.1	----------	----------	KZK60317.1	AAO03679.1	KQC16582.1	OAW50420.1	----------	OAW45890.1	----------	OAW56056.1	OAW45350.1	EZI13482.1	EZI09588.1	----------	KEI47052.1	OAW58445.1	----------	OAY90423.1	OAW55746.1	----------	----------	KZG66580.1	----------	----------	----------	----------	----------	----------	OAW29269.1	OAW35264.1	OAW41653.1	----------
546	KDP67217.1	----------	----------	OAZ55545.1	OAZ53407.1	OAZ57189.1	----------	----------	OOD01556.1	----------	----------	----------	----------	----------	----------	----------	EJE43973.1	----------	----------	KZK60318.1	AAO03680.1	KQC16583.1	OAW50421.1	----------	OAW45889.1	----------	OAW56055.1	OAW45351.1	EZI13484.1	EZI09581.1	----------	KEI47053.1	OAW58444.1	----------	OAY90424.1	OAW55745.1	----------	----------	KZG66579.1	----------	----------	----------	----------	----------	----------	OAW29268.1	OAW35263.1	OAW41654.1	----------
547	KDP67221.1	----------	----------	----------	----------	----------	----------	----------	----------	----------	----------	----------	----------	----------	----------	----------	----------	----------	----------	----------	----------	----------	----------	----------	----------	----------	----------	----------	EZI13483.1	EZI09582.1	----------	----------	----------	----------	----------	----------	----------	----------	----------	----------	----------	----------	----------	----------	----------	----------	----------	----------	----------
548	KDP67218.1	----------	----------	OAZ55547.1	OAZ53409.1	OAZ57187.1	----------	----------	OOD01558.1	----------	----------	----------	----------	----------	----------	----------	EJE43975.1	----------	----------	KZK60309.1	AAO03682.1	KQC16585.1	OAW50423.1	----------	OAW45887.1	----------	OAW56053.1	OAW45353.1	EZI13480.1	EZI09587.1	----------	KEI47055.1	OAW58442.1	----------	OAY90426.1	OAW55743.1	----------	----------	KZG66577.1	----------	----------	----------	----------	----------	----------	OAW29266.1	OAW35261.1	OAW41656.1	----------
549	KDP67223.1	----------	----------	OAZ55548.1	OAZ53410.1	OAZ57186.1	OAY97246.1	OAY90538.1	OOD01559.1	----------	----------	----------	----------	----------	----------	----------	EJE43976.1	----------	----------	KZK60310.1	AAO03683.1	KQC16586.1	OAW50424.1	----------	OAW45886.1	----------	OAW56052.1	OAW45354.1	EZI13487.1	EZI09584.1	----------	KEI47056.1	OAW58441.1	----------	OAY90427.1	OAW55742.1	----------	----------	KZG66576.1	----------	----------	----------	----------	----------	----------	OAW29265.1	OAW35260.1	OAW41657.1	----------
550	KDP67219.1	----------	----------	OAZ55549.1	OAZ53411.1	OAZ57185.1	OAY97483.1	----------	OOD01561.1	----------	----------	----------	----------	----------	----------	----------	EJE43977.1	----------	----------	KZK60311.1	AAO03684.1	KQC16587.1	OAW50425.1	----------	OAW45885.1	----------	OAW56051.1	OAW45355.1	EZI13486.1	EZI09580.1	----------	----------	OAW58440.1	----------	OAY90428.1	OAW55741.1	----------	----------	KZG66575.1	----------	----------	----------	----------	----------	----------	OAW29264.1	OAW35259.1	OAW41658.1	----------
551	KDP67215.1	----------	----------	OAZ55550.1	OAZ53412.1	OAZ57184.1	----------	----------	OOD01563.1	----------	----------	----------	----------	----------	----------	----------	EJE43978.1	----------	----------	KZK60312.1	AAO03685.1	KQC16588.1	OAW50426.1	----------	OAW45884.1	----------	OAW56050.1	OAW45356.1	----------	----------	----------	----------	OAW58439.1	----------	OAY90429.1	OAW55740.1	----------	----------	KZG66574.1	----------	----------	----------	----------	----------	----------	OAW29263.1	OAW35258.1	OAW41659.1	----------
552	KDP67214.1	----------	----------	OAZ55551.1	OAZ53413.1	OAZ57183.1	----------	----------	OOD01562.1	----------	----------	----------	----------	----------	----------	----------	EJE43979.1	----------	----------	KZK60313.1	AAO03686.1	KQC16589.1	OAW50427.1	----------	OAW45883.1	----------	----------	OAW45357.1	EZI13479.1	EZI09583.1	----------	----------	----------	----------	OAY90430.1	----------	----------	----------	KZG66573.1	----------	----------	----------	----------	----------	----------	OAW29262.1	OAW35257.1	OAW41660.1	----------
553	KDP67082.1	KTT81693.1	KTT61174.1	OAZ52896.1	OAZ53513.1	OAZ51775.1	OAY91534.1	----------	OOD01831.1	EJE05724.1	EJD85746.1	EJE01097.1	KGY36917.1	EJE04885.1	EJD90840.1	EHM67197.1	EJE43483.1	EJE38352.1	EFE58447.1	KZK56085.1	AAO05261.1	KQC20750.1	OAW49075.1	OAW88526.1	OAW43785.1	EJE36466.1	OAW52683.1	OAW44842.1	EZI13051.1	EZI06680.1	EES59257.1	KEI47899.1	OAW60138.1	EGG73146.1	OAY91346.1	OAW56257.1	APT15869.1	OAW15265.1	KZG66406.1	OAW70496.1	----------	EKS31508.1	AAW55020.1	OAW40638.1	KTW06539.1	OAW31918.1	OAW34133.1	OAW38590.1	OAX29996.1
554	KDP67062.1	KTT81692.1	KTT61173.1	OAZ52897.1	OAZ53514.1	OAZ51774.1	OAY91535.1	OAY97789.1	OOD01832.1	----------	EJD85745.1	EJE01096.1	KGY36916.1	EJE04884.1	EJD90841.1	EHM67237.1	EJE43482.1	EJE38353.1	EFE58448.1	KZK56084.1	AAO05260.1	KQC20751.1	OAW49076.1	OAW88525.1	OAW43784.1	EJE36467.1	OAW52682.1	OAW44841.1	EZI13019.1	EZI06663.1	EES59258.1	KEI47900.1	OAW60139.1	EGG73160.1	OAY91345.1	OAW56256.1	APT15870.1	OAW15264.1	KZG66405.1	OAW70495.1	EJE03235.1	EKS31509.1	AAW55019.1	OAW40637.1	KTW06540.1	OAW31919.1	OAW34132.1	OAW38591.1	OAX29997.1
555	KDP67052.1	KTT81691.1	KTT61172.1	OAZ52898.1	----------	OAZ51773.1	OAY91536.1	OAY97534.1	OOD01833.1	EJE05725.1	EJD85744.1	EJE01095.1	----------	EJE04883.1	EJD90842.1	EHM67184.1	EJE43481.1	EJE38354.1	EFE58449.1	KZK56083.1	AAO05259.1	KQC20752.1	OAW49077.1	OAW88524.1	OAW43783.1	EJE36468.1	OAW52681.1	OAW44840.1	EZI13023.1	EZI06675.1	EES59259.1	KEI47901.1	OAW60140.1	EGG73145.1	OAY91344.1	OAW56255.1	APT15871.1	OAW15263.1	KZG66404.1	OAW70494.1	EJE03236.1	EKS31510.1	AAW55018.1	OAW40636.1	KTW06541.1	OAW31920.1	OAW34131.1	OAW38592.1	OAX29998.1
556	KDP67061.1	KTT81690.1	KTT61171.1	OAZ52899.1	OAZ53515.1	OAZ51772.1	OAY91537.1	----------	OOD01834.1	EJE05726.1	EJD85743.1	EJE01094.1	KGY36915.1	EJE04882.1	EJD90843.1	EHM67187.1	EJE43480.1	EJE38355.1	EFE58450.1	KZK56082.1	AAO05258.1	KQC20753.1	OAW49078.1	OAW88523.1	OAW43782.1	EJE36469.1	OAW52680.1	OAW44839.1	EZI13040.1	EZI06667.1	EES59260.1	KEI47902.1	OAW60141.1	EGG73166.1	OAY91343.1	OAW56254.1	----------	OAW15262.1	KZG66403.1	OAW70493.1	EJE03237.1	EKS31511.1	AAW55017.1	OAW40635.1	KTW06542.1	OAW31921.1	OAW34130.1	OAW38593.1	OAX29999.1
557	KDP67059.1	KTT81689.1	KTT61170.1	OAZ52900.1	OAZ53516.1	OAZ51771.1	OAY91538.1	OAY97810.1	OOD01835.1	EJE05727.1	----------	EJE01093.1	KGY36914.1	EJE04881.1	----------	EHM67222.1	EJE43479.1	----------	EFE58451.1	KZK56081.1	AAO05257.1	KQC20754.1	OAW49079.1	OAW88522.1	OAW43781.1	EJE36470.1	OAW52679.1	OAW44838.1	EZI13021.1	EZI06670.1	EES59261.1	KEI47903.1	OAW60142.1	EGG73169.1	OAY91342.1	OAW56253.1	APT15872.1	OAW15261.1	KZG66402.1	OAW70492.1	EJE03238.1	EKS31512.1	AAW55016.1	OAW40634.1	KTW06543.1	OAW31922.1	OAW34129.1	OAW38594.1	OAX30000.1
558	KDP67069.1	KTT81688.1	KTT61169.1	OAZ52901.1	OAZ53517.1	OAZ51770.1	OAY91539.1	OAY97811.1	OOD01836.1	EJE05728.1	EJD85742.1	EJE01092.1	KGY36913.1	EJE04880.1	EJD90844.1	EHM67232.1	EJE43478.1	EJE38356.1	EFE58452.1	KZK56080.1	AAO05256.1	KQC20755.1	OAW49080.1	OAW88521.1	OAW43780.1	EJE36471.1	OAW52678.1	OAW44837.1	EZI13011.1	EZI06673.1	EES59262.1	KEI47904.1	OAW60143.1	EGG73159.1	OAY91341.1	OAW56252.1	APT15873.1	OAW15260.1	KZG66401.1	OAW70491.1	EJE03239.1	EKS31513.1	AAW55015.1	OAW40633.1	KTW06544.1	OAW31923.1	OAW34128.1	OAW38595.1	OAX30001.1
559	KDP67055.1	KTT81687.1	KTT61168.1	OAZ52902.1	OAZ53518.1	OAZ51769.1	OAY91540.1	OAY97812.1	OOD01837.1	EJE05729.1	EJD85741.1	EJE01091.1	KGY36912.1	EJE04879.1	EJD90845.1	EHM67199.1	EJE43477.1	EJE38357.1	EFE58453.1	KZK56079.1	AAO05255.1	KQC20756.1	OAW49081.1	OAW88520.1	OAW43779.1	EJE36472.1	OAW52677.1	OAW44836.1	EZI13052.1	EZI06674.1	EES59263.1	KEI47905.1	OAW60144.1	EGG73151.1	OAY91340.1	OAW56251.1	APT15874.1	OAW15259.1	KZG66400.1	OAW70490.1	EJE03240.1	EKS31514.1	AAW55014.1	OAW40632.1	KTW06545.1	OAW31924.1	OAW34127.1	OAW38596.1	OAX30002.1
560	KDP67072.1	KTT81695.1	KTT61175.1	OAZ52903.1	OAZ53519.1	OAZ51768.1	OAY91541.1	OAY91553.1	OOD01838.1	EJE05730.1	EJD85740.1	EJE01090.1	KGY37460.1	EJE04878.1	EJD90846.1	EHM67192.1	EJE43476.1	EJE38358.1	EFE58454.1	KZK56078.1	AAO05254.1	KQC20793.1	OAW49082.1	OAW88519.1	OAW43778.1	EJE36473.1	OAW52686.1	OAW44835.1	EZI13039.1	EZI06660.1	EES59264.1	KEI47906.1	OAW60162.1	EGG73156.1	OAY91339.1	OAW56259.1	APT15875.1	OAW15266.1	KZG66399.1	OAW70489.1	EJE03241.1	EKS31515.1	AAW55004.1	OAW40631.1	KTW06547.1	OAW31925.1	OAW34126.1	OAW38597.1	OAX30045.1
561	KDP67060.1	KTT81686.1	KTT61167.1	OAZ52904.1	OAZ53520.1	OAZ51767.1	OAY91542.1	----------	OOD01839.1	EJE05731.1	EJD85739.1	EJE01089.1	KGY36911.1	EJE04877.1	EJD90847.1	EHM67213.1	EJE43475.1	EJE38359.1	EFE58455.1	KZK56077.1	AAO05253.1	KQC20757.1	OAW49083.1	OAW88518.1	OAW43777.1	EJE36474.1	OAW52676.1	OAW44834.1	EZI13034.1	EZI06682.1	EES59265.1	KEI47907.1	OAW60145.1	EGG73165.1	OAY91338.1	OAW56250.1	APT15876.1	OAW15258.1	KZG66398.1	OAW70488.1	EJE03242.1	EKS31516.1	AAW55003.1	OAW40630.1	KTW06546.1	OAW31926.1	OAW34125.1	OAW38598.1	OAX30003.1
562	KDP67087.1	KTT81685.1	KTT61166.1	OAZ52905.1	OAZ53521.1	OAZ51766.1	OAY91543.1	OAY90151.1	OOD01840.1	EJE07246.1	EJD85738.1	EJE01088.1	KGY36910.1	EJE04876.1	EJD90848.1	EHM67226.1	EJE43474.1	EJE38360.1	EFE58456.1	KZK56076.1	AAO05252.1	KQC20758.1	OAW49084.1	OAW88517.1	OAW43776.1	EJE36475.1	OAW52675.1	OAW44833.1	EZI13033.1	EZI06679.1	EES59266.1	KEI47908.1	OAW60146.1	EGG73162.1	OAY91337.1	OAW56249.1	APT15877.1	OAW15257.1	KZG66397.1	OAW70487.1	EJE03243.1	EKS31517.1	AAW55002.1	OAW40629.1	KTW08815.1	OAW31927.1	OAW34124.1	OAW38599.1	OAX30004.1
563	KDP67045.1	KTT81684.1	KTT61165.1	OAZ52906.1	OAZ53522.1	OAZ51765.1	OAY91544.1	OAY90152.1	OOD01841.1	EJE07245.1	EJD85737.1	EJE01087.1	KGY36909.1	EJE04875.1	EJD90849.1	EHM67188.1	EJE43473.1	EJE38361.1	EFE58457.1	KZK56075.1	AAO05251.1	KQC20759.1	OAW49085.1	OAW88516.1	OAW43775.1	EJE36476.1	OAW52674.1	OAW44832.1	EZI13008.1	EZI06677.1	EES59267.1	KEI47909.1	OAW60147.1	EGG73164.1	OAY91336.1	OAW56248.1	APT15878.1	OAW15256.1	KZG66396.1	OAW70486.1	EJE03244.1	EKS31518.1	AAW55001.1	OAW40628.1	KTW08814.1	OAW31928.1	OAW34123.1	OAW38600.1	OAX30005.1
564	KDP67070.1	KTT81683.1	KTT61164.1	OAZ52907.1	OAZ53523.1	OAZ51764.1	OAY91545.1	OAY90153.1	OOD01842.1	EJE07244.1	EJD85736.1	EJE01086.1	KGY36908.1	EJE04874.1	EJD90850.1	EHM67223.1	EJE43472.1	EJE38362.1	EFE58458.1	KZK56074.1	AAO05250.1	KQC20760.1	OAW49086.1	OAW88515.1	OAW43774.1	EJE36477.1	OAW52673.1	OAW44831.1	EZI13050.1	EZI06669.1	EES59268.1	KEI47910.1	OAW60148.1	EGG73161.1	OAY91335.1	OAW56247.1	APT15879.1	OAW15255.1	KZG66395.1	OAW70485.1	EJE03245.1	EKS31519.1	AAW55000.1	OAW40627.1	KTW08813.1	OAW31929.1	OAW34122.1	OAW38601.1	OAX30006.1
565	KDP67047.1	KTT81682.1	KTT61163.1	OAZ52908.1	OAZ53524.1	OAZ51763.1	OAY91546.1	OAY90154.1	OOD01843.1	EJE07243.1	EJD85735.1	EJE01085.1	KGY36907.1	EJE04873.1	EJD90851.1	EHM67207.1	EJE43471.1	EJE38363.1	EFE58459.1	KZK56073.1	AAO05249.1	KQC20761.1	OAW49087.1	OAW88514.1	OAW43773.1	EJE36478.1	OAW52672.1	OAW44830.1	EZI13017.1	EZI06672.1	EES59269.1	KEI47911.1	OAW60149.1	EGG73152.1	OAY91334.1	OAW56246.1	APT15880.1	OAW15254.1	KZG66394.1	OAW70484.1	EJE03246.1	EKS31520.1	AAW54999.1	OAW40626.1	KTW08812.1	OAW31930.1	OAW34121.1	OAW38602.1	OAX30007.1
566	KDP67050.1	KTT81681.1	KTT61162.1	OAZ52909.1	OAZ53525.1	OAZ51762.1	OAY91547.1	OAY90155.1	OOD01844.1	EJE07242.1	EJD85734.1	EJE01084.1	KGY36906.1	EJE04872.1	EJD90852.1	EHM67215.1	EJE43470.1	EJE38364.1	EFE58460.1	KZK56072.1	AAO05248.1	KQC20762.1	OAW49088.1	OAW88513.1	OAW43772.1	EJE36479.1	OAW52671.1	OAW44829.1	EZI13007.1	EZI06683.1	EES59270.1	KEI47912.1	OAW60150.1	EGG73168.1	OAY91333.1	OAW56245.1	APT15881.1	OAW15253.1	KZG66393.1	OAW70483.1	----------	EKS31521.1	AAW54998.1	OAW40625.1	KTW08811.1	OAW31931.1	OAW34120.1	OAW38603.1	OAX30008.1
567	KDP67066.1	KTT81680.1	KTT61161.1	OAZ52910.1	OAZ53526.1	OAZ51761.1	OAY91548.1	OAY90156.1	OOD01845.1	EJE07241.1	EJD85733.1	EJE01083.1	KGY36905.1	EJE04871.1	EJD90853.1	EHM67216.1	----------	EJE38365.1	EFE58461.1	KZK56071.1	AAO05247.1	KQC20763.1	OAW49089.1	OAW88512.1	OAW43771.1	EJE36480.1	OAW52670.1	OAW44828.1	EZI13025.1	EZI06666.1	EES59272.1	KEI47913.1	OAW60151.1	EGG73143.1	OAY91332.1	OAW56244.1	APT15882.1	OAW15252.1	KZG66392.1	OAW70482.1	EJE03247.1	EKS31522.1	AAW54986.1	OAW40624.1	KTW08810.1	OAW31932.1	OAW34119.1	OAW38604.1	OAX30009.1
568	KDP67056.1	KTT81679.1	KTT61160.1	OAZ52911.1	OAZ53527.1	OAZ51760.1	OAY91549.1	OAY90157.1	OOD01846.1	EJE07240.1	EJD85732.1	EJE01082.1	KGY36904.1	EJE04870.1	EJD90854.1	EHM67190.1	EJE43469.1	EJE38366.1	EFE58462.1	KZK60137.1	AAO05246.1	KQC20764.1	OAW49090.1	OAW88511.1	OAW43770.1	EJE36481.1	OAW52669.1	OAW44827.1	EZI13020.1	EZI06662.1	EES59273.1	KEI47914.1	OAW60152.1	EGG73148.1	OAY91331.1	OAW56243.1	APT15883.1	OAW15251.1	KZG66391.1	OAW70481.1	EJE03248.1	EKS31523.1	AAW54985.1	OAW40623.1	KTW08809.1	OAW31933.1	OAW34118.1	OAW38605.1	OAX30010.1
569	KDP67091.1	KTT81677.1	KTT58930.1	OAZ55135.1	OAZ51104.1	OAZ51908.1	OAY92371.1	OAY96373.1	OOD01848.1	EJE07238.1	EJD85730.1	EJE01080.1	KGY36902.1	EJE04868.1	EJD90856.1	EHM67180.1	EJE43818.1	EJE38368.1	EFE58464.1	KZK60647.1	AAO05245.1	KQC20766.1	OAW49807.1	----------	OAW42935.1	EJE36483.1	OAW52667.1	OAW45534.1	EZI13029.1	EZI06668.1	EES59275.1	KEI47426.1	OAW60154.1	EGG73149.1	OAY92781.1	OAW56241.1	APT15885.1	OAW15249.1	KZG63396.1	OAW67806.1	EJE03250.1	EKS31525.1	AAW54983.1	OAW39520.1	KTW08807.1	OAW32922.1	OAW38803.1	OAW40174.1	OAX30012.1
570	KDP67064.1	KTT81676.1	KTT58929.1	OAZ51395.1	OAZ57432.1	OAZ53590.1	OAY92093.1	OAY91051.1	OOD01849.1	EJE07237.1	EJD85729.1	EJE01079.1	KGY36901.1	EJE04867.1	EJD90857.1	EHM67177.1	EJE43817.1	EJE38369.1	EFE58465.1	KZK58400.1	AAO05244.1	KQC20767.1	OAW50682.1	OAW86458.1	OAW47460.1	EJE36484.1	OAW52666.1	OAW44928.1	EZI13049.1	EZI06676.1	EES59276.1	KEI47425.1	OAW60155.1	EGG73142.1	OAY95926.1	OAW56240.1	APT15886.1	OAW15248.1	KZG69093.1	OAW69290.1	EJE03251.1	EKS31526.1	AAW54830.1	OAW39775.1	KTW08806.1	OAW29672.1	OAW34349.1	OAW40508.1	OAX30013.1
571	KDP67075.1	KTT81675.1	KTT58928.1	OAZ51394.1	OAZ57431.1	OAZ53589.1	OAY92094.1	OAY91050.1	OOD01850.1	EJE07236.1	EJD85728.1	EJE01078.1	KGY36900.1	EJE04866.1	EJD90858.1	EHM67178.1	EJE43816.1	EJE38370.1	EFE58466.1	KZK58399.1	AAO05243.1	KQC20768.1	OAW50683.1	OAW86457.1	OAW47459.1	EJE36485.1	OAW52665.1	OAW44927.1	EZI13060.1	EZI06671.1	EES59277.1	KEI47424.1	OAW60156.1	EGG73155.1	OAY95925.1	OAW56239.1	APT15887.1	OAW15247.1	KZG69094.1	OAW69291.1	EJE03252.1	EKS31527.1	AAW54829.1	OAW39774.1	KTW08805.1	OAW29673.1	OAW34350.1	OAW40509.1	OAX30014.1
572	KDP67046.1	KTT81674.1	KTT58927.1	OAZ51393.1	OAZ57430.1	OAZ53588.1	OAY92095.1	OAY91049.1	OOD01851.1	EJE07235.1	EJD85727.1	EJE01077.1	KGY36899.1	EJE04865.1	EJD90859.1	EHM67229.1	EJE43815.1	EJE38371.1	EFE58467.1	KZK58398.1	AAO05242.1	KQC20769.1	OAW50684.1	OAW86456.1	OAW47458.1	EJE36486.1	OAW52664.1	OAW44926.1	EZI13014.1	EZI06681.1	EES59278.1	KEI47423.1	OAW60157.1	EGG73163.1	OAY95924.1	OAW56238.1	APT15888.1	OAW15246.1	KZG69095.1	OAW69292.1	EJE03253.1	EKS31528.1	AAW54828.1	OAW39773.1	KTW08804.1	OAW29674.1	OAW34351.1	OAW40510.1	OAX30015.1
573	KDP67044.1	KTT81673.1	KTT58926.1	OAZ51392.1	OAZ57429.1	OAZ53587.1	OAY92096.1	OAY91048.1	OOD01853.1	EJE07234.1	EJD85726.1	EJE01076.1	KGY36898.1	EJE04864.1	EJD90860.1	EHM67225.1	EJE43814.1	EJE38372.1	EFE58468.1	KZK58397.1	AAO05239.1	KQC20770.1	OAW50685.1	OAW86455.1	OAW47457.1	EJE36487.1	OAW52663.1	OAW44925.1	EZI13037.1	EZI06661.1	EES59279.1	KEI47422.1	OAW60158.1	EGG73147.1	OAY95923.1	OAW56237.1	APT15890.1	OAW15245.1	KZG69096.1	OAW69293.1	EJE03254.1	EKS31529.1	AAW54826.1	OAW39772.1	KTW08803.1	OAW29675.1	OAW34352.1	OAW40511.1	OAX30016.1
574	KDP67090.1	KTT81672.1	KTT58925.1	OAZ51391.1	OAZ57428.1	OAZ53586.1	OAY92097.1	OAY91047.1	OOD01854.1	EJE07233.1	EJD85725.1	EJE01075.1	KGY36897.1	EJE04863.1	EJD90861.1	EHM67189.1	EJE43813.1	EJE38373.1	EFE58469.1	KZK58396.1	AAO05238.1	KQC20771.1	OAW50686.1	OAW86454.1	OAW47456.1	EJE36488.1	OAW52662.1	OAW44924.1	EZI13010.1	EZI06664.1	EES59280.1	KEI47421.1	OAW60159.1	EGG73144.1	OAY95922.1	OAW56236.1	APT15891.1	OAW15244.1	KZG69097.1	OAW69294.1	EJE03255.1	EKS31530.1	AAW54825.1	OAW39771.1	KTW08802.1	OAW29676.1	OAW34353.1	OAW40512.1	OAX30017.1
575	KDP67040.1	KTT81671.1	KTT58924.1	OAZ51390.1	OAZ57427.1	OAZ53585.1	OAY92098.1	OAY91046.1	OOD01855.1	EJE07232.1	----------	EJE01074.1	KGY36896.1	EJE04862.1	EJD90862.1	EHM67185.1	EJE43812.1	EJE38374.1	EFE58470.1	KZK58395.1	AAO05237.1	KQC20772.1	OAW50687.1	OAW86453.1	OAW47455.1	EJE36489.1	OAW52661.1	OAW44923.1	EZI13024.1	EZI06678.1	EES59281.1	KEI47420.1	OAW60160.1	EGG73167.1	OAY95921.1	OAW56235.1	APT15892.1	OAW15243.1	KZG69098.1	OAW69295.1	EJE03256.1	EKS31531.1	AAW54824.1	OAW39770.1	KTW08801.1	OAW29677.1	OAW34354.1	OAW40513.1	OAX30018.1
576	KDP67083.1	KTT81670.1	KTT58923.1	OAZ51389.1	OAZ57426.1	OAZ53584.1	OAY92099.1	OAY91045.1	OOD01856.1	EJE07231.1	EJD85724.1	EJE01073.1	KGY36895.1	EJE04861.1	EJD90863.1	EHM67179.1	EJE43811.1	EJE38375.1	EFE58471.1	KZK58394.1	AAO05236.1	KQC20773.1	OAW50688.1	OAW86452.1	OAW47454.1	EJE36490.1	OAW52660.1	OAW44922.1	EZI13056.1	EZI06665.1	EES59282.1	KEI47419.1	OAW60161.1	EGG73153.1	OAY95920.1	OAW56234.1	APT15893.1	OAW15242.1	KZG69099.1	OAW69296.1	EJE03257.1	EKS31532.1	AAW54823.1	OAW39769.1	KTW08800.1	OAW29678.1	OAW34355.1	OAW40514.1	OAX30019.1
577	KDP67081.1	KTT81669.1	KTT58922.1	OAZ51388.1	OAZ57425.1	OAZ53583.1	OAY92100.1	OAY91044.1	OOD01857.1	EJE07230.1	EJD85723.1	EJE01072.1	KGY36894.1	EJE04860.1	EJD90864.1	EHM67208.1	EJE43810.1	EJE38376.1	EFE58472.1	KZK58393.1	AAO05235.1	KQC20774.1	OAW50689.1	OAW86451.1	OAW47453.1	EJE36491.1	OAW52659.1	OAW44921.1	EZI13027.1	EZI05613.1	EES59283.1	KEI47418.1	OAW62367.1	EGG73158.1	OAY95919.1	OAW56233.1	APT15894.1	OAW15241.1	KZG69100.1	OAW69297.1	EJE03258.1	EKS31533.1	AAW54815.1	OAW39768.1	KTW08799.1	OAW29679.1	OAW34356.1	OAW40515.1	OAX30020.1
578	KDP67078.1	KTT81668.1	KTT58921.1	OAZ51387.1	OAZ57424.1	OAZ53582.1	OAY92101.1	OAY91043.1	OOD01858.1	EJE07229.1	EJD85722.1	EJE01071.1	KGY36893.1	EJE04859.1	EJD90865.1	EHM67210.1	EJE43809.1	EJE38377.1	EFE58473.1	KZK58392.1	AAO05234.1	KQC20775.1	OAW50690.1	OAW86450.1	OAW47452.1	EJE36492.1	OAW52658.1	OAW44920.1	EZI13032.1	EZI05615.1	EES59284.1	----------	OAW62368.1	EGG73150.1	OAY95918.1	OAW56232.1	----------	OAW15240.1	KZG69101.1	OAW69298.1	EJE03259.1	EKS31534.1	AAW54814.1	OAW39767.1	KTW08798.1	OAW29680.1	OAW34357.1	OAW40516.1	OAX30021.1
579	KDP67063.1	KTT81667.1	KTT58920.1	OAZ51386.1	OAZ57423.1	OAZ53581.1	OAY92102.1	OAY91042.1	OOD01859.1	EJE07227.1	EJD85720.1	EJE01069.1	KGY36892.1	EJE04857.1	EJD90867.1	EHM67195.1	EJE43807.1	EJE38379.1	EFE58474.1	KZK58391.1	AAO05232.1	KQC20776.1	OAW50691.1	OAW86449.1	OAW47451.1	EJE36494.1	OAW52657.1	OAW44919.1	EZI13061.1	EZI05612.1	EES59285.1	KEI47417.1	OAW62369.1	EGG73157.1	OAY95917.1	OAW56231.1	APT15895.1	OAW15239.1	KZG69102.1	OAW69299.1	EJE03261.1	EKS31535.1	AAW54813.1	OAW39766.1	KTW08797.1	OAW29681.1	OAW34358.1	OAW40517.1	OAX30022.1
580	KDP67088.1	KTT81666.1	KTT58919.1	OAZ56998.1	OAZ53977.1	OAZ56357.1	OAY92186.1	OAY97985.1	OOD01860.1	EJE07226.1	EJD85719.1	EJE01068.1	KGY36891.1	EJE04856.1	----------	EHM67221.1	EJE43806.1	EJE38380.1	EFE58475.1	KZK57004.1	AAO05231.1	KQC20777.1	OAW50692.1	----------	OAW47450.1	EJE36495.1	OAW52656.1	----------	EZI13018.1	EZI05614.1	EES59286.1	KEI47416.1	OAW62370.1	EGG71086.1	OAY95916.1	OAW53055.1	APT15896.1	OAW17366.1	KZG69103.1	OAW68088.1	EJE03262.1	EKS31536.1	AAW54812.1	OAW39765.1	KTW07004.1	OAW31864.1	----------	OAW40518.1	OAX30023.1
581	KDP67076.1	KTT81665.1	KTT58918.1	OAZ56997.1	OAZ53978.1	OAZ56356.1	OAY92187.1	OAY97983.1	OOD01861.1	EJE07225.1	EJD85718.1	EJE01067.1	KGY36890.1	EJE04855.1	EJD90868.1	EHM67200.1	EJE43805.1	EJE38381.1	EFE58476.1	KZK57005.1	AAO05230.1	KQC20778.1	OAW50693.1	OAW85534.1	OAW47449.1	EJE36496.1	OAW52655.1	OAW48204.1	EZI13053.1	EZI05616.1	EES59287.1	KEI47415.1	OAW62371.1	EGG71037.1	OAY95915.1	OAW53056.1	APT15897.1	OAW17365.1	KZG69104.1	OAW68089.1	EJE03263.1	EKS31537.1	AAW54811.1	OAW39764.1	KTW07003.1	OAW31865.1	OAW38708.1	OAW40519.1	OAX30024.1
582	KDP67053.1	KTT81664.1	KTT58917.1	OAZ56996.1	OAZ53979.1	OAZ56355.1	OAY92188.1	OAY97982.1	OOD01862.1	EJE07224.1	EJD85717.1	EJE01066.1	KGY36889.1	EJE04854.1	EJD90869.1	EHM67206.1	EJE43804.1	EJE38382.1	EFE58477.1	KZK57006.1	AAO05229.1	KQC20779.1	OAW50694.1	OAW85533.1	OAW47448.1	EJE36497.1	OAW52654.1	OAW48205.1	EZI13047.1	EZI05617.1	EES59288.1	KEI47414.1	OAW62372.1	EGG71039.1	OAY95914.1	OAW53057.1	APT15898.1	OAW17364.1	KZG69105.1	OAW68090.1	EJE03264.1	EKS31538.1	AAW54810.1	OAW39763.1	KTW07002.1	OAW31866.1	OAW38707.1	OAW40520.1	OAX30025.1
583	KDP67089.1	KTT81663.1	KTT58916.1	OAZ56995.1	OAZ53980.1	OAZ56354.1	OAY92189.1	OAY97981.1	OOD01863.1	EJE07223.1	EJD85716.1	EJE01065.1	KGY36888.1	EJE04853.1	EJD90870.1	EHM67219.1	EJE43803.1	EJE38383.1	EFE58478.1	KZK57007.1	AAO05228.1	KQC20780.1	OAW50695.1	OAW85532.1	OAW47447.1	EJE36498.1	OAW52653.1	OAW48206.1	EZI13022.1	EZI05618.1	EES59289.1	KEI47413.1	OAW62373.1	EGG71022.1	OAY95913.1	OAW53058.1	APT15899.1	OAW17363.1	KZG69106.1	OAW68091.1	EJE03265.1	EKS31539.1	AAW54809.1	OAW39762.1	KTW07001.1	OAW31867.1	OAW38706.1	OAW40521.1	OAX30026.1
584	KDP67043.1	KTT81637.1	KTT58890.1	OAZ56970.1	OAZ54005.1	OAZ56329.1	OAY92214.1	OAY97956.1	OOD01864.1	EJE07222.1	EJD85715.1	EJE01042.1	KGY36887.1	EJE04849.1	EJD91434.1	EHM67220.1	EJE43802.1	EJE38384.1	EFE58479.1	----------	AAO05227.1	KQC20781.1	OAW50720.1	OAW85509.1	OAW47422.1	EJE36499.1	OAW52652.1	OAW48231.1	EZI13036.1	EZI09474.1	EES59290.1	KEI48058.1	OAW62374.1	EGG71049.1	OAY95888.1	OAW53059.1	----------	OAW17362.1	KZG69131.1	OAW68114.1	EJE03266.1	EKS27214.1	AAW54808.1	OAW39739.1	KTW06007.1	OAW31892.1	OAW38681.1	OAW40546.1	OAX30027.1
585	KDP67074.1	KTT81694.1	KTT58931.1	OAZ56999.1	OAZ54030.1	OAZ56358.1	OAY92239.1	OAY97984.1	OOD01869.1	EJE07221.1	EJD85714.1	EJD97872.1	KGY37459.1	EJE04847.1	EJD91432.1	EHM67227.1	EJE43801.1	EJE38386.1	EFE58480.1	----------	AAO05226.1	KQC20794.1	OAW50749.1	OAW85535.1	OAW47461.1	EJE36500.1	OAW52684.1	OAW48302.1	EZI13015.1	EZI09425.1	EES59292.1	KEI48059.1	OAW62406.1	EGG71034.1	OAY95995.1	OAW53077.1	APT17719.1	OAW17367.1	KZG69161.1	OAW68139.1	EJE03267.1	EKS27215.1	AAW54797.1	OAW39844.1	KTW06076.1	OAW31917.1	OAW38709.1	OAW40620.1	OAX30047.1
586	KDP67065.1	KTT81636.1	KTT58889.1	OAZ56969.1	OAZ54006.1	OAZ56328.1	OAY92215.1	OAY97955.1	OOD01865.1	EJE07219.1	EJD85712.1	EJD97870.1	KGY36886.1	EJE04845.1	EJD91430.1	EHM67224.1	EJE43799.1	EJE38388.1	EFE58481.1	----------	AAO05225.1	KQC20782.1	OAW50721.1	OAW85508.1	OAW47421.1	EJE36502.1	OAW52651.1	OAW48232.1	EZI13059.1	EZI09458.1	EES59294.1	KEI48060.1	OAW62375.1	EGG71029.1	OAY95887.1	OAW53060.1	APT15928.1	OAW17361.1	KZG69132.1	OAW68115.1	EJE03269.1	EKS27216.1	AAW54795.1	OAW39738.1	KTW06008.1	OAW31893.1	OAW38680.1	OAW40547.1	OAX30028.1
587	KDP67058.1	KTT81635.1	KTT58888.1	OAZ56968.1	OAZ54007.1	OAZ56327.1	OAY92216.1	OAY97954.1	OOD01866.1	EJE07218.1	EJD85711.1	EJD97869.1	KGY36885.1	EJE04844.1	EJD91429.1	EHM67182.1	EJE43798.1	EJE38389.1	EFE58482.1	----------	AAO05224.1	KQC20783.1	OAW50722.1	OAW85507.1	OAW47420.1	EJE36503.1	OAW52650.1	OAW48233.1	EZI13044.1	EZI09440.1	EES59295.1	KEI48061.1	OAW62376.1	EGG71054.1	OAY95886.1	OAW53061.1	APT15929.1	OAW17360.1	KZG69133.1	OAW68116.1	EJE03270.1	EKS27217.1	AAW54794.1	OAW39737.1	KTW06009.1	OAW31894.1	OAW38679.1	OAW40548.1	OAX30029.1
588	KDP67085.1	KTT81634.1	KTT58887.1	OAZ56967.1	OAZ54008.1	OAZ56326.1	OAY92217.1	OAY97953.1	OOD01867.1	EJE07217.1	EJD85710.1	EJD97868.1	KGY36884.1	EJE04843.1	EJD91428.1	EHM67193.1	EJE43797.1	EJE38390.1	EFE58483.1	----------	AAO05223.1	KQC20784.1	OAW50723.1	OAW85506.1	OAW47419.1	EJE36504.1	OAW52649.1	OAW48234.1	EZI13045.1	EZI09412.1	EES59296.1	KEI48062.1	OAW62377.1	EGG71011.1	OAY95885.1	OAW53062.1	APT15930.1	OAW17359.1	KZG69134.1	OAW68117.1	EJE03271.1	EKS27218.1	AAW54793.1	OAW39736.1	KTW06010.1	OAW31895.1	OAW38678.1	OAW40549.1	OAX30030.1
589	KDP67067.1	KTT81633.1	KTT58886.1	OAZ56966.1	OAZ54009.1	OAZ56325.1	OAY92218.1	OAY97952.1	OOC99170.1	EJE07216.1	EJD85709.1	EJD97867.1	KGY36883.1	EJE04842.1	EJD91427.1	EHM67240.1	EJE43796.1	EJE38391.1	EFE58484.1	----------	AAO05222.1	KQC20785.1	OAW50724.1	OAW85505.1	OAW47418.1	EJE36505.1	OAW52648.1	OAW48235.1	EZI13057.1	EZI09456.1	EES59297.1	KEI48063.1	OAW62378.1	EGG71051.1	OAY95884.1	OAW53063.1	APT15931.1	OAW17358.1	KZG69135.1	OAW68118.1	EJE03272.1	EKS27219.1	AAW54792.1	OAW39735.1	KTW06011.1	OAW31896.1	OAW38677.1	OAW40550.1	OAX30031.1
590	KDP67048.1	KTT81632.1	KTT58885.1	OAZ56965.1	OAZ54010.1	OAZ56324.1	OAY92219.1	OAY97951.1	OOC99171.1	EJE07215.1	EJD85708.1	EJD97866.1	KGY36882.1	EJE04841.1	EJD91426.1	EHM67236.1	EJE43795.1	EJE38392.1	EFE58485.1	----------	AAO05221.1	KQC20786.1	OAW50725.1	OAW85504.1	OAW47417.1	EJE36506.1	OAW52647.1	OAW48236.1	EZI13041.1	EZI09473.1	EES59298.1	KEI48064.1	OAW62379.1	EGG71047.1	OAY95883.1	OAW53064.1	APT15932.1	OAW17357.1	KZG69136.1	OAW68119.1	EJE03273.1	EKS27220.1	AAW54791.1	OAW39734.1	KTW06012.1	OAW31897.1	OAW38676.1	OAW40551.1	OAX30032.1
591	KDP67077.1	KTT81631.1	KTT58884.1	OAZ56964.1	OAZ54011.1	OAZ56323.1	OAY92220.1	OAY97950.1	OOC99172.1	EJE07214.1	EJD85707.1	EJD97865.1	KGY36881.1	EJE04840.1	EJD91425.1	EHM67205.1	----------	EJE38393.1	EFE58486.1	----------	AAO05220.1	KQC20787.1	OAW50726.1	OAW85503.1	OAW47416.1	EJE36507.1	OAW52646.1	OAW48237.1	EZI13038.1	EZI09411.1	EES59299.1	KEI48065.1	OAW62380.1	EGG71041.1	OAY95882.1	OAW53065.1	APT15933.1	OAW17356.1	KZG69137.1	OAW68120.1	EJE03274.1	EKS27221.1	AAW54782.1	OAW39733.1	KTW06013.1	OAW31898.1	OAW38675.1	OAW40552.1	OAX30033.1
592	KDP67071.1	----------	----------	----------	----------	----------	----------	----------	OOC98677.1	EJE07213.1	EJD85706.1	EJD97864.1	----------	----------	----------	EHM67186.1	EJE43794.1	EJE38394.1	EFE58487.1	----------	AAO05219.1	----------	----------	----------	----------	EJE36508.1	----------	----------	EZI13030.1	EZI09461.1	EES59300.1	----------	----------	EGG71056.1	----------	----------	----------	----------	----------	----------	----------	EKS27222.1	----------	----------	----------	----------	----------	----------	----------
593	KDP67054.1	KTT81630.1	KTT58883.1	OAZ56963.1	OAZ54012.1	OAZ56322.1	OAY92221.1	OAY97949.1	OOC98678.1	EJE07212.1	EJD85705.1	EJD97863.1	KGY36880.1	EJE04839.1	EJD91424.1	EHM67218.1	EJE43793.1	EJE38395.1	EFE58488.1	----------	AAO05218.1	KQC20788.1	OAW50727.1	OAW85502.1	OAW47415.1	EJE36509.1	OAW52645.1	OAW48238.1	EZI13043.1	EZI09419.1	EES59301.1	KEI48066.1	OAW62381.1	EGG71065.1	OAY95881.1	OAW53066.1	APT15934.1	OAW17355.1	KZG69138.1	OAW68121.1	EJE03275.1	EKS27223.1	AAW54781.1	OAW39732.1	KTW06014.1	OAW31899.1	OAW38674.1	OAW40553.1	OAX30034.1
594	KDP67057.1	KTT81629.1	KTT58882.1	OAZ56962.1	OAZ54013.1	OAZ56321.1	OAY92222.1	OAY97948.1	OOC98679.1	EJE07211.1	EJD85704.1	EJD97862.1	KGY36879.1	EJE04838.1	EJD91423.1	EHM67231.1	EJE43792.1	EJE38396.1	EFE58489.1	----------	AAO05217.1	KQC20789.1	OAW50728.1	OAW85501.1	OAW47414.1	EJE36510.1	OAW52644.1	OAW48239.1	EZI13058.1	EZI09470.1	EES59302.1	KEI48067.1	OAW62382.1	EGG71002.1	OAY95880.1	OAW53067.1	APT15935.1	OAW17354.1	KZG69139.1	OAW68122.1	EJE03276.1	EKS27224.1	AAW54780.1	OAW39731.1	KTW06015.1	OAW31900.1	OAW38673.1	OAW40554.1	OAX30035.1
595	KDP67086.1	KTT81628.1	KTT58881.1	OAZ56961.1	OAZ54014.1	OAZ56320.1	OAY92223.1	OAY97947.1	OOC98680.1	EJE07210.1	EJD85703.1	EJD97861.1	KGY36878.1	EJE04837.1	EJD91422.1	EHM67202.1	EJE43791.1	EJE38397.1	EFE58490.1	----------	AAO05216.1	KQC20790.1	OAW50729.1	OAW85500.1	OAW47413.1	EJE36511.1	OAW52643.1	OAW48240.1	EZI13046.1	EZI09427.1	EES59303.1	KEI48068.1	OAW62383.1	EGG71016.1	OAY95879.1	OAW53068.1	APT15936.1	OAW17353.1	KZG69140.1	OAW68123.1	EJE03277.1	EKS27225.1	AAW54779.1	OAW39730.1	KTW06016.1	OAW31901.1	OAW38672.1	OAW40555.1	OAX30036.1
596	KDP67049.1	KTT81627.1	KTT58880.1	OAZ56960.1	OAZ54015.1	OAZ56319.1	OAY92224.1	OAY97946.1	OOC98681.1	EJE07209.1	EJD85702.1	EJD97860.1	KGY36877.1	EJE04836.1	EJD91421.1	EHM67204.1	EJE43790.1	EJE38398.1	EFE58491.1	----------	AAO05215.1	KQC20791.1	OAW50730.1	OAW85499.1	OAW47412.1	EJE36512.1	OAW52642.1	OAW48241.1	EZI13026.1	EZI09462.1	EES59304.1	KEI48069.1	OAW62384.1	EGG71028.1	OAY95878.1	OAW53069.1	APT15937.1	OAW17352.1	KZG69141.1	OAW68124.1	EJE03278.1	EKS27226.1	AAW54778.1	OAW39729.1	KTW06017.1	OAW31902.1	OAW38671.1	OAW40556.1	OAX30037.1
597	KDP67080.1	KTT81626.1	KTT58879.1	OAZ56959.1	OAZ54016.1	OAZ56318.1	OAY92225.1	OAY97945.1	OOC98682.1	EJE07208.1	EJD85701.1	EJD97859.1	KGY36876.1	EJE04835.1	EJD91420.1	EHM67233.1	EJE43789.1	EJE38399.1	EFE58492.1	----------	AAO05214.1	KQC20792.1	OAW50731.1	OAW85498.1	OAW47411.1	EJE36513.1	OAW52641.1	OAW48242.1	EZI13031.1	EZI09417.1	EES59305.1	----------	OAW62385.1	EGG71058.1	OAY95877.1	OAW53070.1	APT15938.1	OAW17351.1	KZG69142.1	OAW68125.1	EJE03279.1	EKS27227.1	AAW54874.1	OAW39728.1	KTW06018.1	OAW31903.1	OAW38670.1	OAW40557.1	OAX30038.1
598	KDP67084.1	KTT81625.1	KTT58878.1	----------	OAZ54896.1	----------	----------	OAY95561.1	OOC98683.1	EJE07207.1	EJD85700.1	EJD97858.1	----------	EJE04834.1	EJD91419.1	EHM67191.1	EJE43788.1	EJE38400.1	EFE58493.1	----------	AAO05213.1	----------	----------	----------	----------	EJE36514.1	OAW52640.1	OAW43575.1	EZI13012.1	EZI09469.1	EES59306.1	KEI48070.1	OAW62386.1	EGG71015.1	----------	OAW53071.1	APT15939.1	----------	KZG66571.1	----------	EJE03280.1	EKS27228.1	----------	----------	KTW06019.1	----------	----------	----------	OAX30039.1
599	KDP67068.1	----------	----------	OAZ56958.1	OAZ54017.1	OAZ56317.1	OAY92226.1	OAY97944.1	OOC95258.1	EJE07206.1	EJD85699.1	----------	KGY36875.1	----------	----------	----------	EJE43787.1	EJE38401.1	EFE58494.1	----------	AAO05212.1	KQC17872.1	OAW50732.1	OAW85497.1	OAW47410.1	EJE36515.1	----------	OAW48243.1	EZI13035.1	----------	----------	----------	----------	EGG71060.1	OAY95876.1	----------	----------	OAW17350.1	KZG69143.1	OAW68126.1	EJE03281.1	----------	AAW54865.1	OAW39727.1	----------	OAW31904.1	OAW38669.1	OAW40558.1	----------
600	KDP67041.1	----------	----------	OAZ56957.1	OAZ54018.1	OAZ56316.1	OAY92227.1	OAY97943.1	OOC98284.1	EJE07205.1	EJD85698.1	----------	KGY36874.1	----------	----------	----------	EJE43786.1	EJE38402.1	EFE58495.1	----------	AAO05211.1	KQC17871.1	OAW50733.1	OAW85496.1	OAW47409.1	EJE36516.1	----------	OAW48244.1	EZI13009.1	----------	----------	----------	----------	EGG71087.1	OAY95875.1	----------	----------	OAW17349.1	KZG69144.1	OAW68127.1	EJE03282.1	----------	AAW54864.1	OAW39726.1	----------	OAW31905.1	OAW38668.1	OAW40559.1	----------
601	KDP67073.1	----------	----------	OAZ56956.1	OAZ54019.1	OAZ56315.1	OAY92228.1	OAY97942.1	----------	EJE07204.1	EJD85697.1	----------	KGY36873.1	----------	----------	----------	EJE43785.1	EJE38403.1	EFE58496.1	----------	AAO05210.1	KQC17870.1	OAW50734.1	OAW85495.1	OAW47408.1	EJE36517.1	----------	OAW48245.1	EZI13055.1	----------	----------	----------	----------	EGG71062.1	OAY95874.1	----------	----------	OAW17348.1	KZG69145.1	OAW68128.1	EJE03283.1	----------	AAW54863.1	OAW39725.1	----------	OAW31906.1	OAW38667.1	OAW40560.1	----------
602	KDP67079.1	----------	----------	OAZ56955.1	OAZ54020.1	OAZ56314.1	OAY92229.1	OAY97941.1	----------	EJE07203.1	EJD85696.1	----------	----------	----------	----------	----------	EJE44128.1	EJE38404.1	EFE58497.1	----------	AAO05209.1	KQC17869.1	OAW50735.1	OAW85494.1	OAW47407.1	EJE36518.1	----------	OAW48246.1	EZI13042.1	----------	----------	----------	----------	EGG71061.1	OAY95873.1	----------	----------	OAW17347.1	KZG69146.1	OAW68129.1	----------	----------	AAW54862.1	OAW39724.1	----------	OAW31907.1	OAW38666.1	OAW40561.1	----------
603	KDP67039.1	----------	----------	OAZ56954.1	OAZ54021.1	OAZ56313.1	OAY92230.1	OAY97940.1	----------	EJE07202.1	EJD85695.1	----------	KGY36872.1	----------	----------	----------	EJE43883.1	EJE38405.1	EFE58498.1	----------	AAO05208.1	KQC17868.1	OAW50736.1	OAW85493.1	OAW47406.1	EJE36519.1	----------	OAW48247.1	EZI13013.1	----------	----------	----------	----------	EGG71077.1	OAY95872.1	----------	----------	OAW17346.1	KZG69147.1	OAW68130.1	EJE03284.1	----------	----------	OAW39723.1	----------	OAW31908.1	OAW38665.1	OAW40562.1	----------
604	KDP67051.1	----------	----------	OAZ56953.1	OAZ54022.1	OAZ56312.1	OAY92231.1	OAY97939.1	OOC98673.1	EJE07804.1	EJD85694.1	----------	KGY36871.1	----------	----------	----------	EJE44126.1	EJE38406.1	EFE58499.1	----------	AAO05207.1	KQC17867.1	OAW50737.1	OAW85492.1	OAW47405.1	----------	----------	OAW48248.1	EZI12834.1	----------	----------	----------	----------	EGG71079.1	OAY95871.1	----------	----------	OAW17345.1	KZG69148.1	OAW68131.1	----------	----------	AAW54861.1	OAW39722.1	----------	OAW31909.1	OAW38664.1	OAW40563.1	----------
605	KDP66933.1	----------	----------	----------	----------	----------	----------	----------	----------	----------	----------	----------	KGY37409.1	----------	----------	----------	----------	----------	EFE58996.1	----------	----------	----------	----------	----------	----------	EJE39330.1	----------	----------	----------	----------	----------	----------	----------	EGG69791.1	----------	----------	----------	OAW15155.1	----------	----------	EJE03481.1	----------	AAW53059.1	----------	----------	----------	----------	----------	OAX30113.1
606	KDP66956.1	----------	----------	----------	----------	----------	----------	----------	----------	----------	----------	----------	KGY37408.1	----------	----------	----------	----------	----------	EFE58995.1	----------	----------	----------	----------	----------	----------	EJE39329.1	----------	----------	----------	----------	----------	----------	----------	EGG69796.1	----------	----------	----------	OAW15154.1	----------	----------	EJE03482.1	----------	AAW53058.1	----------	----------	----------	----------	----------	OAX30112.1
607	KDP66945.1	----------	----------	----------	----------	----------	----------	----------	----------	----------	----------	----------	KGY37407.1	----------	----------	----------	----------	----------	EFE58994.1	----------	----------	----------	----------	----------	----------	EJE39328.1	----------	----------	----------	----------	----------	----------	----------	EGG69826.1	----------	----------	----------	OAW15153.1	----------	----------	EJE03483.1	----------	AAW53057.1	----------	----------	----------	----------	----------	OAX30111.1
608	KDP66897.1	----------	----------	----------	----------	----------	----------	----------	----------	----------	----------	----------	KGY37406.1	----------	----------	----------	----------	----------	EFE58993.1	----------	----------	----------	----------	----------	----------	EJE39327.1	----------	----------	----------	----------	----------	----------	----------	EGG69820.1	----------	----------	----------	OAW15152.1	----------	----------	----------	----------	AAW53048.1	----------	----------	----------	----------	----------	OAX30110.1
609	KDP66938.1	----------	----------	----------	----------	----------	----------	----------	----------	----------	----------	----------	----------	----------	----------	----------	----------	----------	EFE58991.1	----------	----------	----------	----------	----------	----------	EJE39326.1	----------	----------	----------	----------	EES57413.1	----------	----------	EGG69831.1	----------	----------	----------	----------	----------	----------	----------	----------	AAW53046.1	----------	----------	----------	----------	----------	----------
610	KDP66950.1	----------	----------	----------	----------	----------	----------	----------	OOD02587.1	EJE08361.1	EJD85425.1	----------	----------	----------	----------	EHM67583.1	EJE44409.1	EJE39019.1	EFE58990.1	----------	AAO05845.1	----------	----------	----------	----------	EJE39324.1	----------	----------	EZI15267.1	EZI14114.1	EES57415.1	----------	----------	EGG69798.1	----------	----------	----------	----------	----------	----------	----------	----------	----------	----------	----------	----------	----------	----------	----------
611	KDP66939.1	KTT79581.1	KTT62511.1	OAZ56276.1	OAZ54185.1	OAZ54842.1	OAY97773.1	OAY96561.1	OOD02586.1	EJE08360.1	EJD85424.1	EJE02593.1	KGY37405.1	EJE06502.1	EJD92786.1	EHM67600.1	EJE44408.1	EJE39021.1	EFE58989.1	KZK60023.1	AAO05843.1	KQC18703.1	OAW49069.1	OAW88150.1	OAW46105.1	----------	OAW54492.1	OAW46805.1	EZI15327.1	EZI14089.1	EES57417.1	KEI47465.1	OAW61034.1	EGG69827.1	OAY92456.1	OAW51852.1	----------	OAW15151.1	KZG66663.1	OAW71948.1	EJE03539.1	EKS33547.1	AAW53045.1	OAW43507.1	KTW05025.1	OAW31651.1	OAW37682.1	OAW35250.1	OAX30109.1
612	KDP66931.1	KTT79584.1	KTT62508.1	OAZ56275.1	OAZ54184.1	OAZ54843.1	OAY97774.1	OAY96560.1	OOD02585.1	EJE08359.1	EJD85423.1	EJE02592.1	KGY37404.1	EJE06501.1	EJD92787.1	EHM67597.1	EJE44407.1	EJE39022.1	----------	KZK61038.1	AAO05842.1	KQC18704.1	OAW49070.1	OAW88149.1	OAW46106.1	EJE39323.1	OAW54493.1	OAW46976.1	EZI15273.1	EZI14087.1	EES57418.1	----------	OAW61033.1	EGG69816.1	OAY92457.1	OAW51853.1	APT17689.1	OAW15150.1	KZG66662.1	OAW71949.1	EJE03540.1	EKS33546.1	AAW53044.1	OAW43506.1	KTW05022.1	OAW31650.1	OAW37683.1	OAW35251.1	OAX30108.1
613	KDP66916.1	KTT79585.1	KTT62507.1	OAZ56273.1	OAZ54182.1	OAZ54845.1	OAY97776.1	OAY96558.1	OOD02584.1	----------	----------	EJE02591.1	KGY37403.1	EJE06500.1	----------	EHM67563.1	----------	----------	EFE58988.1	KZK61040.1	AAO05841.1	KQC18705.1	OAW49072.1	OAW88147.1	OAW46108.1	EJE39322.1	OAW54495.1	OAW46978.1	EZI15355.1	EZI14101.1	EES57420.1	KEI47464.1	OAW61031.1	EGG69832.1	OAY92459.1	OAW51855.1	APT17690.1	OAW15149.1	KZG66660.1	OAW71951.1	EJE03541.1	EKS33545.1	AAW53043.1	OAW43504.1	KTW05021.1	OAW31648.1	OAW37685.1	OAW35253.1	OAX30106.1
614	KDP66949.1	KTT79586.1	KTT62506.1	OAZ56272.1	OAZ54181.1	OAZ54846.1	OAY97777.1	OAY96557.1	OOD02583.1	EJE08358.1	EJD85422.1	EJE02590.1	KGY37402.1	EJE06499.1	EJD92788.1	EHM67593.1	EJE44406.1	EJE39023.1	EFE58987.1	KZK61041.1	AAO05840.1	KQC18706.1	OAW49073.1	OAW88146.1	OAW46109.1	EJE39321.1	OAW54496.1	OAW46979.1	EZI15391.1	EZI14106.1	EES57421.1	----------	OAW61030.1	EGG69835.1	OAY92460.1	OAW51856.1	APT17691.1	OAW15148.1	KZG66659.1	OAW71952.1	EJE03542.1	EKS33544.1	AAW53042.1	OAW43503.1	KTW05020.1	OAW31647.1	OAW37686.1	OAW35254.1	OAX30105.1
615	KDP66895.1	KTT79587.1	KTT62505.1	OAZ56271.1	OAZ54180.1	OAZ54847.1	OAY97778.1	OAY96556.1	OOD02582.1	EJE08357.1	EJD85421.1	EJE02589.1	KGY37401.1	EJE06498.1	EJD92789.1	EHM67555.1	EJE44405.1	EJE39024.1	EFE58986.1	KZK61042.1	AAO05839.1	KQC18707.1	OAW49074.1	OAW88145.1	OAW46110.1	EJE39320.1	OAW54497.1	OAW46980.1	EZI15146.1	EZI14082.1	EES57422.1	KEI47463.1	OAW61029.1	EGG69801.1	OAY92461.1	OAW51857.1	APT17692.1	OAW15147.1	KZG66658.1	OAW71953.1	EJE03543.1	EKS33542.1	AAW53041.1	OAW43502.1	KTW05019.1	OAW31646.1	OAW37687.1	OAW35255.1	OAX30104.1
616	KDP66891.1	KTT79588.1	KTT62504.1	OAZ52209.1	OAZ54179.1	OAZ53501.1	----------	OAY96555.1	OOD02581.1	EJE08356.1	EJD85420.1	EJE02588.1	KGY37400.1	EJE06497.1	EJD92790.1	EHM67564.1	EJE44404.1	EJE39025.1	EFE58985.1	KZK61043.1	AAO05838.1	KQC18708.1	OAW50073.1	OAW88144.1	OAW48052.1	EJE39319.1	OAW54498.1	OAW46981.1	EZI15445.1	EZI14099.1	EES57423.1	KEI47462.1	OAW61028.1	EGG69825.1	OAY96407.1	OAW51858.1	APT17693.1	OAW15146.1	KZG66657.1	OAW71954.1	EJE03544.1	EKS33541.1	AAW53040.1	OAW43501.1	KTW05018.1	OAW32169.1	OAW39010.1	OAW41628.1	OAX30103.1
617	KDP66941.1	KTT79589.1	KTT62503.1	OAZ52208.1	OAZ54178.1	OAZ53500.1	OAY93632.1	OAY96554.1	OOD02580.1	EJE08355.1	EJD85419.1	EJE02587.1	KGY37399.1	EJE06496.1	EJD92791.1	EHM67561.1	EJE44403.1	EJE39026.1	EFE58984.1	KZK61044.1	AAO05837.1	KQC18709.1	OAW50074.1	OAW88143.1	OAW48051.1	EJE39318.1	OAW54499.1	OAW46982.1	EZI15318.1	EZI14113.1	EES57424.1	KEI47461.1	OAW61027.1	EGG69797.1	OAY96408.1	OAW51859.1	APT17694.1	OAW15145.1	KZG66656.1	OAW71955.1	EJE03545.1	EKS33540.1	AAW53031.1	OAW43500.1	KTW05017.1	OAW32168.1	OAW39009.1	OAW41627.1	OAX30102.1
618	KDP66922.1	KTT79619.1	KTT62524.1	OAZ52210.1	OAZ54214.1	OAZ53502.1	OAY93686.1	OAY96591.1	OOD02621.1	EJE08354.1	EJD85418.1	EJE02586.1	KGY37470.1	EJE06495.1	EJD92792.1	EHM67575.1	EJE44402.1	EJE39027.1	EFE58983.1	KZK61047.1	AAO05836.1	KQC18746.1	OAW50108.1	OAW88155.1	OAW48053.1	EJE39317.1	OAW54600.1	OAW47036.1	EZI15254.1	EZI14090.1	EES57425.1	KEI47460.1	OAW61048.1	EGG69809.1	OAY96445.1	OAW51913.1	APT17767.1	OAW15158.1	KZG66705.1	OAW72017.1	EJE03546.1	EKS33539.1	AAW53030.1	OAW43537.1	KTW05030.1	OAW32171.1	OAW39011.1	OAW41630.1	OAX30114.1
619	KDP66918.1	KTT79590.1	KTT62502.1	OAZ52207.1	OAZ54177.1	OAZ53499.1	OAY93633.1	OAY96553.1	OOD02579.1	EJE08353.1	EJD85417.1	EJE02585.1	KGY37398.1	EJE06494.1	EJD92793.1	EHM67594.1	EJE44401.1	EJE39028.1	EFE58982.1	KZK61045.1	AAO05835.1	KQC18710.1	OAW50075.1	OAW88142.1	OAW48050.1	EJE39316.1	OAW54500.1	OAW46983.1	EZI15136.1	EZI14097.1	EES57426.1	KEI47459.1	OAW61026.1	EGG69787.1	OAY96409.1	----------	APT17695.1	OAW15144.1	KZG66655.1	OAW71956.1	EJE03547.1	EKS33538.1	AAW53029.1	OAW43499.1	KTW05016.1	OAW32167.1	OAW39008.1	OAW41626.1	OAX30101.1
620	KDP66911.1	KTT79591.1	KTT62501.1	OAZ52206.1	OAZ54176.1	OAZ53498.1	OAY93634.1	OAY96552.1	OOD02578.1	EJE08352.1	EJD85416.1	EJE02584.1	KGY37397.1	EJE06493.1	----------	EHM67571.1	EJE44400.1	EJE39029.1	EFE58981.1	KZK61046.1	AAO05834.1	KQC18711.1	OAW50076.1	OAW88141.1	OAW48049.1	EJE39435.1	OAW54501.1	OAW46984.1	EZI15289.1	EZI14105.1	EES57427.1	KEI47458.1	OAW61025.1	EGG69817.1	OAY96410.1	OAW51860.1	APT17696.1	OAW15143.1	KZG66654.1	OAW71957.1	EJE03548.1	EKS33537.1	AAW53028.1	OAW43498.1	KTW07931.1	OAW32166.1	OAW39007.1	OAW41625.1	OAX30100.1
621	KDP66909.1	KTT79592.1	KTT62500.1	OAZ52205.1	OAZ54175.1	OAZ53497.1	OAY93635.1	OAY96551.1	OOD02620.1	EJE08351.1	EJD85415.1	EJE02583.1	KGY37396.1	EJE06492.1	EJD92794.1	EHM67581.1	EJE44399.1	EJE39030.1	EFE58980.1	KZK57991.1	AAO05833.1	KQC18712.1	OAW50077.1	OAW88140.1	OAW48048.1	EJE39434.1	OAW54502.1	OAW46985.1	EZI15190.1	EZI14076.1	EES57428.1	KEI47457.1	OAW61024.1	EGG69823.1	OAY96411.1	OAW51861.1	APT17768.1	OAW15142.1	KZG66653.1	OAW71958.1	EJE03549.1	EKS33536.1	AAW53027.1	OAW43497.1	KTW07932.1	OAW32165.1	OAW39006.1	OAW41624.1	OAX30099.1
622	KDP66936.1	----------	----------	OAZ52204.1	OAZ54174.1	OAZ53496.1	OAY93636.1	OAY96550.1	----------	EJE08350.1	EJD85414.1	EJE02582.1	KGY37395.1	----------	EJD92795.1	EHM67590.1	EJE44398.1	EJE39031.1	EFE58979.1	KZK57990.1	AAO05832.1	KQC18713.1	OAW50078.1	OAW88139.1	OAW48047.1	EJE39433.1	OAW54503.1	OAW46986.1	EZI15184.1	EZI14079.1	EES57429.1	----------	OAW61023.1	EGG69799.1	OAY96412.1	OAW51862.1	APT17698.1	OAW15141.1	KZG66652.1	OAW71959.1	----------	EKS33535.1	AAW53026.1	OAW43496.1	----------	OAW32164.1	OAW39005.1	OAW41623.1	OAX30098.1
623	KDP66899.1	KTT79593.1	KTT62499.1	OAZ52203.1	OAZ54173.1	OAZ53495.1	OAY93637.1	OAY96549.1	OOD02577.1	----------	----------	----------	KGY37394.1	----------	----------	EHM67592.1	EJE44397.1	EJE39032.1	EFE58978.1	KZK57989.1	AAO05831.1	KQC18714.1	OAW50079.1	OAW88138.1	OAW48046.1	EJE39432.1	OAW54504.1	OAW46987.1	EZI15439.1	EZI14118.1	EES57430.1	KEI47456.1	OAW61022.1	EGG69838.1	OAY96413.1	OAW51863.1	APT17700.1	OAW15140.1	KZG66651.1	OAW71960.1	----------	EKS33534.1	----------	OAW43495.1	KTW07933.1	OAW32163.1	OAW39004.1	OAW41622.1	OAX30097.1
624	KDP66952.1	KTT79594.1	KTT62498.1	OAZ52202.1	OAZ54172.1	OAZ53494.1	OAY93638.1	OAY96548.1	OOD02576.1	EJE08349.1	EJD85413.1	EJE02581.1	KGY37393.1	EJE06491.1	EJD92796.1	EHM67584.1	EJE44396.1	EJE39033.1	EFE58977.1	KZK57988.1	AAO05830.1	KQC18715.1	OAW50080.1	OAW88137.1	OAW48045.1	EJE39431.1	OAW54505.1	OAW46988.1	EZI15307.1	EZI14086.1	EES57431.1	KEI47455.1	OAW61021.1	EGG69800.1	OAY96414.1	OAW51864.1	APT17701.1	OAW15139.1	KZG66650.1	OAW71961.1	EJE03550.1	EKS33533.1	AAW53024.1	OAW43494.1	KTW07934.1	OAW32162.1	OAW39003.1	OAW41621.1	OAX30096.1
625	KDP66957.1	KTT79620.1	KTT62523.1	OAZ52201.1	OAZ54213.1	OAZ53493.1	OAY93687.1	OAY96590.1	OOD02619.1	EJE08348.1	EJD85412.1	----------	KGY37392.1	EJE06490.1	EJD92797.1	EHM67572.1	EJE44395.1	EJE39034.1	EFE58976.1	KZK57987.1	AAO05829.1	KQC18747.1	OAW50109.1	OAW88154.1	OAW48044.1	EJE39430.1	OAW54506.1	OAW47037.1	EZI15221.1	EZI14104.1	EES57432.1	KEI47454.1	OAW61047.1	EGG69792.1	OAY96446.1	OAW51865.1	----------	OAW15157.1	KZG66704.1	OAW72018.1	----------	EKS33532.1	AAW53016.1	OAW43536.1	KTW07989.1	OAW32170.1	OAW39002.1	OAW41629.1	OAX30095.1
626	KDP66944.1	KTT79595.1	KTT62497.1	OAZ52200.1	OAZ54171.1	OAZ53492.1	OAY93639.1	OAY96547.1	OOD02575.1	----------	EJD85411.1	EJE02580.1	KGY37391.1	EJE06489.1	EJD92798.1	EHM67553.1	EJE44394.1	EJE39035.1	EFE58975.1	KZK57986.1	AAO05828.1	KQC18716.1	OAW50081.1	OAW88136.1	OAW48043.1	EJE39429.1	OAW54507.1	OAW46989.1	EZI15373.1	EZI14115.1	EES57433.1	KEI47453.1	OAW61020.1	EGG69807.1	OAY96415.1	OAW51866.1	----------	OAW15138.1	KZG66649.1	OAW71962.1	EJE03551.1	EKS33531.1	AAW53015.1	OAW43493.1	KTW07935.1	OAW32161.1	OAW39001.1	OAW41620.1	OAX30094.1
627	KDP66928.1	KTT79596.1	KTT62496.1	OAZ52199.1	OAZ54170.1	OAZ53491.1	OAY93640.1	OAY96546.1	OOD02574.1	EJE08347.1	EJD85410.1	EJE02579.1	KGY37390.1	EJE06488.1	EJD92799.1	EHM67599.1	EJE44393.1	EJE39036.1	EFE58974.1	KZK57985.1	AAO05827.1	KQC18717.1	OAW50082.1	OAW88135.1	OAW48042.1	EJE39428.1	OAW54508.1	OAW46990.1	EZI15423.1	EZI14094.1	EES57434.1	KEI47452.1	OAW61019.1	EGG69789.1	OAY96416.1	OAW51867.1	APT15398.1	OAW15137.1	KZG66648.1	OAW71963.1	EJE03552.1	EKS33530.1	AAW53014.1	OAW43492.1	KTW07936.1	OAW32160.1	OAW39000.1	OAW41619.1	OAX30093.1
628	KDP66901.1	KTT79597.1	KTT62495.1	OAZ52198.1	OAZ54169.1	OAZ53490.1	OAY93641.1	OAY96545.1	OOD02573.1	EJE08346.1	EJD85409.1	EJE02578.1	KGY37389.1	EJE06487.1	EJD92800.1	EHM67548.1	EJE44392.1	EJE39037.1	EFE58973.1	KZK57984.1	AAO05826.1	KQC18718.1	OAW50083.1	OAW88134.1	OAW48041.1	EJE39427.1	OAW54509.1	OAW46991.1	EZI15130.1	EZI14107.1	EES57435.1	----------	OAW61018.1	EGG69830.1	OAY96417.1	OAW51868.1	APT15399.1	OAW15136.1	KZG66647.1	OAW71964.1	----------	EKS33529.1	AAW53013.1	OAW43491.1	KTW07937.1	OAW32159.1	OAW38999.1	OAW41618.1	OAX30092.1
629	KDP66908.1	KTT79598.1	KTT62494.1	OAZ52197.1	OAZ54168.1	OAZ53489.1	OAY93642.1	OAY96544.1	OOD02572.1	EJE08345.1	EJD85408.1	EJE02577.1	KGY37388.1	EJE06486.1	EJD92801.1	EHM67569.1	EJE44391.1	EJE39038.1	EFE58972.1	KZK57983.1	AAO05825.1	KQC18719.1	OAW50084.1	OAW88133.1	OAW48040.1	EJE39426.1	OAW54510.1	OAW46992.1	EZI15290.1	EZI14110.1	EES57436.1	KEI47451.1	OAW61017.1	EGG69786.1	OAY96418.1	OAW51869.1	APT15400.1	OAW15135.1	KZG66646.1	OAW71965.1	EJE03553.1	EKS33528.1	AAW53012.1	OAW43490.1	KTW07938.1	OAW32158.1	OAW38998.1	OAW41617.1	OAX30091.1
630	KDP66917.1	----------	----------	----------	----------	----------	----------	----------	OOD02571.1	----------	----------	EJE02576.1	----------	----------	----------	----------	EJE44390.1	EJE39039.1	EFE58971.1	----------	AAO05824.1	----------	----------	----------	----------	----------	----------	----------	----------	----------	EES57437.1	----------	----------	----------	----------	----------	APT17702.1	----------	----------	----------	----------	----------	AAW53011.1	----------	----------	----------	----------	----------	----------
631	KDP66925.1	KTT79599.1	KTT62493.1	OAZ52196.1	OAZ54167.1	OAZ53488.1	OAY93643.1	OAY96543.1	OOD02570.1	EJE08344.1	EJD85407.1	EJE02575.1	KGY37387.1	EJE06485.1	EJD92802.1	EHM67557.1	EJE44389.1	EJE39040.1	EFE58970.1	KZK55962.1	AAO05823.1	KQC18720.1	OAW50085.1	OAW88132.1	OAW48039.1	EJE39425.1	OAW54511.1	OAW46993.1	EZI15186.1	EZI14111.1	EES57438.1	KEI47450.1	OAW61016.1	EGG69834.1	OAY96419.1	OAW51870.1	APT15401.1	OAW15134.1	KZG66645.1	OAW71966.1	EJE03554.1	EKS33527.1	AAW53010.1	OAW43489.1	KTW07939.1	OAW32157.1	OAW38997.1	OAW41616.1	OAX30090.1
632	KDP66951.1	KTT79600.1	KTT62492.1	OAZ52195.1	OAZ54166.1	OAZ53487.1	OAY93644.1	OAY96542.1	OOD02569.1	EJE08343.1	EJD85406.1	EJE02574.1	KGY37386.1	EJE06484.1	EJD92803.1	EHM67550.1	EJE44388.1	EJE39041.1	EFE58969.1	KZK55961.1	AAO05822.1	KQC18721.1	OAW50086.1	OAW88131.1	OAW48038.1	EJE39424.1	OAW54512.1	OAW46994.1	EZI15338.1	EZI14074.1	EES57439.1	KEI47449.1	OAW61015.1	EGG69821.1	OAY96420.1	OAW51871.1	APT15402.1	OAW15133.1	KZG66644.1	OAW71967.1	EJE03555.1	EKS33526.1	AAW53002.1	----------	KTW07940.1	OAW32156.1	OAW38996.1	OAW41615.1	OAX30089.1
633	KDP66915.1	KTT79601.1	KTT62491.1	OAZ52194.1	OAZ54165.1	OAZ53486.1	OAY93645.1	OAY96541.1	OOD02568.1	EJE08341.1	EJD85405.1	EJE02573.1	KGY37385.1	EJE06483.1	EJD92804.1	EHM67607.1	EJE44387.1	EJE39042.1	EFE58968.1	KZK55960.1	AAO05821.1	KQC18722.1	OAW50087.1	OAW88130.1	OAW48037.1	EJE39423.1	OAW54513.1	OAW46995.1	EZI15134.1	EZI14121.1	EES57440.1	KEI47448.1	OAW61014.1	EGG69795.1	OAY96421.1	OAW51872.1	APT15403.1	OAW15132.1	KZG66643.1	OAW71968.1	EJE03556.1	EKS33525.1	AAW53001.1	OAW43488.1	KTW07941.1	OAW32155.1	OAW38995.1	OAW41614.1	OAX30088.1
634	KDP66898.1	KTT79602.1	KTT62490.1	OAZ52193.1	OAZ54164.1	OAZ53485.1	OAY93646.1	OAY96540.1	OOD02567.1	EJE08340.1	EJD85404.1	EJE02572.1	KGY37384.1	EJE06482.1	EJD92805.1	EHM67568.1	EJE44386.1	EJE39043.1	EFE58967.1	KZK55959.1	AAO05820.1	KQC18723.1	OAW50088.1	OAW88129.1	OAW48036.1	EJE39422.1	OAW54514.1	OAW46996.1	EZI15197.1	EZI14080.1	EES57441.1	KEI47447.1	OAW61013.1	EGG69808.1	OAY96422.1	OAW51873.1	APT15404.1	OAW15131.1	KZG66642.1	OAW71969.1	EJE03557.1	EKS33524.1	AAW53000.1	OAW43487.1	KTW07942.1	OAW32154.1	OAW38994.1	OAW41613.1	OAX30087.1
635	KDP66900.1	KTT79603.1	KTT62489.1	OAZ52192.1	OAZ54163.1	OAZ53484.1	OAY93647.1	OAY96539.1	OOD02566.1	EJE08339.1	EJD85403.1	EJE02571.1	KGY37383.1	EJE06481.1	EJD92806.1	EHM67610.1	EJE44385.1	EJE39044.1	EFE58966.1	KZK55958.1	AAO05819.1	KQC18724.1	OAW50089.1	OAW88128.1	OAW48035.1	EJE39421.1	OAW54515.1	OAW46997.1	EZI15441.1	EZI14081.1	EES57442.1	KEI47446.1	OAW61012.1	EGG69815.1	OAY96423.1	OAW51874.1	APT15405.1	OAW15130.1	KZG66641.1	OAW71970.1	EJE03558.1	EKS33523.1	AAW52999.1	OAW43486.1	KTW07943.1	OAW32153.1	OAW38993.1	OAW41612.1	OAX30086.1
636	KDP66954.1	KTT79604.1	KTT62488.1	OAZ52191.1	OAZ54162.1	OAZ53483.1	OAY93648.1	OAY96538.1	OOD02565.1	EJE08338.1	EJD85402.1	EJE02570.1	KGY37382.1	EJE06480.1	EJD92807.1	EHM67602.1	EJE44384.1	EJE39045.1	EFE58965.1	KZK55957.1	AAO05818.1	KQC18725.1	OAW50090.1	OAW88127.1	OAW48034.1	EJE39420.1	OAW54516.1	OAW46998.1	EZI15377.1	EZI14103.1	EES57443.1	KEI47445.1	OAW61011.1	EGG69810.1	OAY96424.1	OAW51875.1	APT15406.1	OAW15129.1	KZG66640.1	OAW71971.1	EJE03559.1	EKS33522.1	AAW52998.1	OAW43485.1	KTW07944.1	OAW32152.1	OAW38992.1	OAW41611.1	OAX30085.1
637	KDP66920.1	KTT79605.1	KTT62487.1	OAZ52190.1	OAZ54161.1	OAZ53482.1	OAY93649.1	OAY96537.1	OOD02564.1	EJE08337.1	EJD85401.1	EJE02569.1	KGY37381.1	EJE06479.1	EJD92808.1	EHM67603.1	EJE44383.1	EJE39046.1	EFE58964.1	KZK55956.1	AAO05817.1	KQC18726.1	OAW50091.1	OAW88126.1	OAW48033.1	EJE39419.1	OAW54517.1	OAW46999.1	EZI15246.1	EZI14095.1	EES57444.1	KEI47444.1	OAW61010.1	EGG69806.1	OAY96425.1	OAW51876.1	APT15407.1	OAW15128.1	KZG66639.1	OAW71972.1	EJE03560.1	EKS33521.1	AAW52997.1	OAW43484.1	KTW07945.1	OAW32151.1	OAW38991.1	OAW41610.1	OAX30084.1
638	KDP66905.1	KTT79606.1	KTT62486.1	OAZ52189.1	OAZ54160.1	OAZ53481.1	OAY93650.1	OAY96536.1	OOD02563.1	EJE08336.1	EJD85400.1	EJE02568.1	KGY37380.1	EJE06478.1	EJD92809.1	EHM67587.1	EJE44382.1	EJE39047.1	EFE58963.1	KZK55955.1	AAO05816.1	KQC18727.1	OAW50092.1	OAW88125.1	OAW48032.1	EJE39418.1	OAW54518.1	OAW47000.1	EZI15137.1	EZI14122.1	EES57445.1	KEI47443.1	OAW61009.1	EGG69812.1	OAY96426.1	OAW51877.1	APT15408.1	OAW15127.1	KZG66638.1	OAW71973.1	EJE03561.1	EKS33520.1	AAW52996.1	OAW43483.1	KTW07946.1	OAW32150.1	OAW38990.1	OAW41609.1	OAX30083.1
639	KDP66902.1	KTT79607.1	KTT62485.1	OAZ52188.1	OAZ54159.1	OAZ53480.1	OAY93651.1	OAY96535.1	OOD02562.1	EJE08335.1	EJD85399.1	EJE02567.1	KGY37379.1	EJE06477.1	EJD92810.1	EHM67598.1	EJE44381.1	EJE39048.1	EFE58962.1	KZK55954.1	AAO05815.1	KQC18728.1	OAW50093.1	OAW88124.1	OAW48031.1	EJE39417.1	OAW54519.1	OAW47001.1	EZI15371.1	EZI14088.1	EES57446.1	KEI47442.1	OAW61008.1	EGG69803.1	OAY96427.1	OAW51878.1	APT15409.1	OAW15126.1	KZG66637.1	OAW71974.1	EJE03562.1	EKS33519.1	AAW52995.1	OAW43482.1	KTW07947.1	OAW32149.1	OAW38989.1	OAW41608.1	OAX30082.1
640	KDP66912.1	KTT79608.1	KTT62484.1	OAZ52187.1	OAZ54158.1	OAZ53479.1	OAY93652.1	OAY96534.1	OOD02561.1	EJE08334.1	EJD85398.1	EJE02566.1	KGY37378.1	EJE06476.1	EJD92811.1	EHM67577.1	EJE44380.1	EJE39049.1	EFE58961.1	KZK55953.1	AAO05814.1	KQC18729.1	OAW50094.1	OAW88123.1	OAW48030.1	EJE39416.1	OAW54520.1	OAW47002.1	EZI15309.1	EZI14098.1	EES57447.1	KEI47441.1	OAW61007.1	EGG69813.1	OAY96428.1	OAW51879.1	APT15410.1	OAW15125.1	KZG66636.1	OAW71975.1	EJE03563.1	EKS33518.1	AAW52986.1	OAW43481.1	KTW07948.1	OAW32148.1	OAW38988.1	OAW41607.1	OAX30081.1
641	KDP66942.1	KTT79609.1	KTT62483.1	OAZ52186.1	OAZ54157.1	OAZ53478.1	OAY93653.1	OAY96533.1	OOD02560.1	EJE08333.1	EJD85397.1	EJE02565.1	KGY37377.1	EJE06475.1	EJD92812.1	EHM67605.1	EJE44379.1	EJE39050.1	EFE58960.1	KZK55952.1	AAO05813.1	KQC18730.1	OAW50095.1	OAW88122.1	OAW48029.1	EJE39415.1	OAW54521.1	OAW47003.1	EZI15398.1	EZI14084.1	EES57448.1	KEI47440.1	OAW61006.1	EGG69818.1	OAY96429.1	OAW51880.1	APT15411.1	OAW15124.1	KZG66635.1	OAW71976.1	EJE03564.1	EKS33517.1	AAW52985.1	OAW43480.1	KTW07949.1	OAW32147.1	OAW38987.1	OAW41606.1	OAX30080.1
642	KDP66892.1	KTT79610.1	KTT62482.1	OAZ52185.1	OAZ54156.1	OAZ53477.1	OAY93654.1	OAY96532.1	OOD02559.1	EJE08332.1	EJD85396.1	EJE02564.1	KGY37376.1	EJE06474.1	EJD92813.1	EHM67552.1	EJE44378.1	EJE39051.1	EFE58959.1	KZK55951.1	AAO05812.1	KQC18731.1	OAW50096.1	OAW88121.1	OAW48028.1	EJE39414.1	OAW54522.1	OAW47004.1	EZI15347.1	EZI10389.1	EES57449.1	KEI47439.1	OAW61005.1	EGG69793.1	OAY96430.1	OAW51881.1	APT15412.1	OAW15123.1	KZG66634.1	OAW71977.1	EJE03565.1	EKS33516.1	AAW52983.1	OAW43479.1	KTW07950.1	OAW32146.1	OAW38986.1	OAW41605.1	OAX30079.1
643	KDP66921.1	KTT79611.1	KTT62481.1	OAZ52184.1	OAZ54155.1	OAZ53476.1	OAY93655.1	OAY96531.1	OOD02557.1	EJE08331.1	EJD85395.1	EJE02563.1	KGY37375.1	EJE06473.1	EJD92814.1	EHM67559.1	EJE44377.1	EJE39052.1	EFE58958.1	KZK55950.1	AAO05810.1	KQC18732.1	OAW50097.1	OAW88120.1	OAW48027.1	EJE39413.1	OAW54523.1	OAW47005.1	EZI15381.1	EZI10373.1	EES57451.1	KEI47438.1	OAW61004.1	EGG69836.1	OAY96431.1	OAW51882.1	APT15413.1	OAW15122.1	KZG66633.1	OAW71978.1	EJE03566.1	EKS33515.1	AAW52982.1	OAW43478.1	KTW07951.1	OAW32145.1	OAW38985.1	OAW41604.1	OAX30078.1
644	KDP66914.1	KTT79612.1	KTT62480.1	OAZ52183.1	OAZ54154.1	OAZ53475.1	OAY93656.1	OAY96530.1	OOD02556.1	EJE08330.1	EJD85394.1	EJE02562.1	KGY37374.1	EJE06472.1	EJD92815.1	EHM66969.1	EJE44376.1	EJE39053.1	EFE58957.1	KZK55949.1	AAO05809.1	KQC18733.1	OAW50098.1	OAW88119.1	OAW48026.1	EJE39412.1	OAW54524.1	OAW47006.1	EZI15405.1	EZI10387.1	EES57452.1	KEI47437.1	OAW61003.1	EGG69822.1	OAY96432.1	OAW51883.1	APT15414.1	OAW15121.1	KZG66632.1	OAW71979.1	EJE03567.1	EKS33514.1	AAW52981.1	OAW43477.1	KTW07952.1	OAW32144.1	OAW38984.1	OAW41603.1	OAX30077.1
645	KDP66948.1	KTT79613.1	KTT62479.1	OAZ52182.1	OAZ54153.1	OAZ53474.1	OAY93657.1	OAY96529.1	OOD02555.1	EJE08329.1	EJD85393.1	EJE02561.1	KGY37373.1	EJE06471.1	EJD92816.1	EHM66965.1	EJE44375.1	EJE39054.1	EFE58956.1	KZK55948.1	AAO05808.1	KQC18734.1	OAW50099.1	OAW88118.1	OAW48025.1	EJE39411.1	OAW54525.1	OAW47007.1	EZI15192.1	EZI10383.1	EES57453.1	KEI47436.1	OAW61002.1	EGG69790.1	OAY96433.1	OAW51884.1	APT15415.1	OAW15120.1	KZG66631.1	OAW71980.1	EJE03568.1	EKS33513.1	AAW52980.1	OAW43476.1	KTW07953.1	OAW32143.1	OAW38983.1	OAW41602.1	OAX30076.1
646	KDP66896.1	KTT79614.1	KTT62478.1	OAZ52181.1	OAZ54152.1	OAZ53473.1	OAY93658.1	OAY96528.1	OOD02554.1	EJE08328.1	EJD85392.1	EJE02560.1	KGY37372.1	EJE06470.1	EJD92817.1	EHM66963.1	EJE44374.1	EJE39055.1	EFE58955.1	KZK55947.1	AAO05807.1	KQC18735.1	OAW50100.1	OAW88117.1	OAW48024.1	EJE39410.1	OAW54526.1	OAW47008.1	EZI15216.1	EZI10375.1	EES57454.1	KEI47435.1	OAW61001.1	EGG69828.1	OAY96434.1	OAW51885.1	APT15416.1	OAW15119.1	KZG66630.1	OAW71981.1	EJE03569.1	EKS33512.1	AAW52969.1	OAW43475.1	KTW07954.1	OAW32142.1	OAW38982.1	OAW41601.1	OAX30075.1
647	KDP66929.1	----------	----------	OAZ52180.1	OAZ54151.1	OAZ53472.1	OAY93659.1	OAY96527.1	OOD02553.1	EJE08327.1	EJD85391.1	EJE02559.1	KGY37371.1	----------	----------	EHM66962.1	EJE44373.1	EJE39056.1	EFE58954.1	KZK55946.1	AAO05806.1	KQC18736.1	OAW50101.1	OAW88116.1	OAW48023.1	EJE39409.1	OAW54527.1	OAW47009.1	EZI15455.1	EZI10335.1	EES57455.1	----------	OAW61000.1	EGG69819.1	OAY96435.1	OAW51886.1	----------	OAW15118.1	KZG66629.1	OAW71982.1	EJE03570.1	EKS33511.1	AAW52968.1	OAW43474.1	----------	OAW32141.1	OAW38981.1	OAW41600.1	OAX30074.1
648	KDP66943.1	KTT79615.1	KTT62477.1	OAZ52179.1	OAZ54150.1	OAZ53471.1	OAY93660.1	OAY96526.1	OOD02552.1	EJE08326.1	EJD85390.1	EJE02558.1	KGY37370.1	EJE06468.1	EJD92818.1	EHM66970.1	EJE44372.1	EJE39057.1	EFE58953.1	KZK55945.1	AAO05805.1	KQC18737.1	OAW50102.1	OAW88115.1	OAW48022.1	EJE39408.1	OAW54528.1	OAW47010.1	EZI15171.1	EZI10374.1	EES57456.1	KEI47434.1	OAW60999.1	EGG69811.1	OAY96436.1	OAW51887.1	APT15417.1	OAW15117.1	KZG66628.1	OAW71983.1	EJE03571.1	EKS33510.1	AAW52967.1	OAW43473.1	KTW07955.1	OAW32140.1	OAW38980.1	OAW41599.1	OAX30073.1
649	KDP66907.1	KTT79616.1	KTT62476.1	OAZ52178.1	OAZ54149.1	OAZ53470.1	OAY93661.1	OAY96525.1	OOD02551.1	EJE08325.1	EJD85389.1	EJE02557.1	KGY37369.1	EJE06467.1	EJD92819.1	EHM66964.1	EJE44371.1	EJE39058.1	EFE58952.1	KZK55944.1	AAO05804.1	KQC18738.1	OAW50103.1	OAW88114.1	OAW48021.1	EJE39407.1	OAW54529.1	OAW47011.1	EZI15257.1	EZI10363.1	EES57457.1	KEI47433.1	OAW60998.1	EGG69802.1	OAY96437.1	OAW51888.1	APT15418.1	OAW15116.1	KZG66627.1	OAW71984.1	EJE03572.1	EKS33509.1	AAW52966.1	OAW43472.1	KTW07956.1	OAW32139.1	OAW38979.1	OAW41598.1	OAX30072.1
650	KDP66927.1	KTT80771.1	KTT62475.1	OAZ52177.1	OAZ54148.1	OAZ53469.1	OAY93662.1	OAY96524.1	OOD02550.1	EJE08324.1	EJD85388.1	----------	KGY37368.1	EJE06466.1	EJD92820.1	EHM66966.1	EJE44370.1	EJE39059.1	EFE58951.1	KZK55943.1	AAO05803.1	KQC18739.1	OAW50104.1	OAW88113.1	OAW48020.1	EJE39406.1	OAW54530.1	OAW47012.1	EZI15357.1	EZI10345.1	EES57458.1	KEI47432.1	OAW60997.1	EGG69805.1	OAY96438.1	OAW51889.1	APT15419.1	OAW15115.1	KZG66626.1	OAW71985.1	EJE03573.1	EKS33508.1	AAW52965.1	OAW43471.1	KTW07957.1	OAW32138.1	OAW38978.1	OAW41597.1	OAX30071.1
651	KDP66913.1	KTT80770.1	KTT62474.1	OAZ52176.1	OAZ54147.1	OAZ53468.1	OAY93663.1	OAY96523.1	OOD02549.1	EJE08323.1	EJD85387.1	EJE02556.1	KGY37367.1	EJE06465.1	EJD92821.1	EHM66967.1	EJE44369.1	EJE39060.1	EFE58950.1	KZK55942.1	AAO05802.1	KQC18740.1	OAW50105.1	OAW88112.1	OAW48019.1	EJE39405.1	OAW54531.1	OAW47013.1	EZI15304.1	EZI10404.1	EES57459.1	KEI47431.1	OAW60996.1	EGG69837.1	OAY96439.1	OAW51890.1	APT15420.1	OAW15114.1	KZG66625.1	OAW71986.1	EJE03574.1	EKS33507.1	AAW52963.1	OAW43470.1	KTW07958.1	OAW32137.1	OAW38977.1	OAW41596.1	OAX30070.1
652	KDP66910.1	KTT80769.1	KTT62473.1	OAZ52175.1	OAZ54146.1	OAZ53467.1	OAY93664.1	OAY96522.1	OOD02548.1	EJE08322.1	EJD85386.1	EJE02555.1	KGY37366.1	EJE06464.1	EJD92822.1	EHM66972.1	EJE44368.1	EJE39061.1	EFE58949.1	KZK55941.1	AAO05801.1	KQC18741.1	OAW50106.1	OAW88111.1	OAW48018.1	EJE39404.1	OAW54532.1	OAW47014.1	EZI15199.1	EZI10407.1	EES57460.1	KEI47430.1	OAW60995.1	EGG69788.1	OAY96440.1	OAW51891.1	APT15421.1	OAW15113.1	KZG66624.1	OAW71987.1	EJE03575.1	EKS33506.1	AAW52962.1	OAW43469.1	KTW07959.1	OAW32136.1	OAW38976.1	OAW41595.1	OAX30069.1
653	KDP66946.1	KTT80768.1	KTT62472.1	OAZ52174.1	OAZ54145.1	OAZ53466.1	OAY93665.1	OAY96521.1	OOD02547.1	EJE08321.1	EJD85385.1	EJE02554.1	KGY37365.1	EJE06463.1	EJD92823.1	EHM66973.1	EJE44367.1	EJE39062.1	EFE58948.1	----------	AAO05800.1	KQC18742.1	OAW50107.1	OAW88110.1	OAW48017.1	EJE39403.1	OAW54533.1	OAW47015.1	EZI15123.1	EZI10361.1	EES57461.1	KEI47429.1	OAW60994.1	EGG69794.1	OAY96441.1	OAW51892.1	APT15422.1	OAW15112.1	KZG66623.1	OAW71988.1	EJE03576.1	EKS33505.1	AAW52954.1	OAW43468.1	KTW07960.1	OAW32135.1	OAW38975.1	OAW41594.1	OAX30068.1
654	KDP66934.1	KTT80767.1	KTT62471.1	OAZ52173.1	OAZ54144.1	OAZ53465.1	OAY93666.1	OAY96520.1	OOD02546.1	----------	EJD85384.1	EJE02553.1	KGY37364.1	EJE06462.1	EJD92824.1	EHM66974.1	EJE44366.1	EJE39063.1	EFE58947.1	KZK58212.1	AAO05799.1	KQC18743.1	OAW49119.1	OAW88109.1	OAW48016.1	EJE39402.1	OAW54534.1	OAW47016.1	EZI15201.1	EZI10384.1	EES57462.1	KEI47428.1	OAW60993.1	EGG69814.1	OAY96442.1	OAW51893.1	APT15423.1	OAW15111.1	KZG66622.1	OAW71989.1	EJE03577.1	EKS33504.1	AAW52953.1	OAW43467.1	KTW07961.1	OAW32134.1	OAW38974.1	OAW41593.1	OAX30067.1
655	KDP66894.1	KTT80766.1	KTT62470.1	OAZ52172.1	OAZ54143.1	OAZ53464.1	OAY93667.1	OAY96519.1	OOD02545.1	EJE08320.1	EJD85383.1	EJE02552.1	KGY37363.1	EJE06461.1	EJD92825.1	EHM66971.1	EJE44365.1	EJE39064.1	EFE58946.1	KZK58213.1	AAO05798.1	KQC18744.1	OAW49118.1	OAW88108.1	OAW48015.1	EJE39401.1	OAW54535.1	OAW47017.1	EZI15446.1	EZI10411.1	EES57463.1	KEI47699.1	OAW60992.1	EGG69804.1	OAY96443.1	OAW51894.1	APT15424.1	OAW15110.1	KZG66621.1	OAW71990.1	EJE03578.1	EKS33503.1	AAW52952.1	OAW43466.1	KTW07962.1	OAW32133.1	OAW38973.1	OAW41592.1	OAX30066.1
656	KDP66893.1	KTT80765.1	KTT62469.1	OAZ52171.1	OAZ54142.1	OAZ53463.1	OAY93668.1	OAY96518.1	OOD02544.1	EJE08319.1	EJD85382.1	EJE02551.1	KGY37362.1	EJE06460.1	EJD92826.1	EHM66968.1	EJE44364.1	EJE39065.1	EFE58945.1	KZK58214.1	AAO05796.1	KQC18745.1	OAW49117.1	OAW88107.1	OAW48014.1	EJE39400.1	OAW54536.1	OAW47018.1	EZI15213.1	EZI10406.1	EES57464.1	KEI47700.1	OAW60991.1	EGG69824.1	OAY96444.1	OAW51895.1	APT15425.1	OAW15109.1	KZG66620.1	OAW71991.1	EJE03579.1	EKS33502.1	AAW53093.1	OAW43465.1	KTW07963.1	OAW32132.1	OAW38972.1	OAW41591.1	OAX30065.1
657	KDP66937.1	KTT80764.1	KTT62468.1	OAZ52169.1	OAZ54140.1	OAZ51716.1	OAY93670.1	OAY91130.1	OOD02543.1	EJE08317.1	EJD84563.1	EJE02549.1	KGY37360.1	EJE06459.1	EJD92827.1	EHM68882.1	EJE44362.1	EJE39067.1	EFE58943.1	KZK58216.1	AAO05794.1	KQC17051.1	OAW49115.1	OAW88105.1	OAW48012.1	EJE39398.1	OAW54538.1	OAW47020.1	EZI15270.1	EZI10390.1	EES57393.1	KEI47701.1	OAW60989.1	EGG71205.1	OAY92936.1	OAW51897.1	APT15427.1	OAW17154.1	KZG66618.1	OAW71993.1	EJE03580.1	EKS33500.1	AAW53084.1	OAW43463.1	KTW07964.1	OAW32130.1	OAW38970.1	OAW41589.1	OAX30063.1
658	KDP66919.1	KTT80763.1	KTT62467.1	OAZ52168.1	OAZ54139.1	OAZ51715.1	OAY93671.1	OAY91131.1	OOD02542.1	EJE08316.1	EJD84564.1	EJE02548.1	KGY37359.1	EJE06458.1	EJD92828.1	EHM68888.1	EJE44361.1	EJE39068.1	EFE58942.1	KZK58217.1	AAO05793.1	KQC17050.1	OAW49114.1	OAW88104.1	OAW48011.1	EJE39397.1	OAW54539.1	OAW47021.1	EZI15438.1	EZI10370.1	EES57394.1	KEI47702.1	OAW60988.1	EGG71209.1	OAY92935.1	OAW51898.1	APT15428.1	OAW17153.1	KZG66617.1	OAW71994.1	EJE03581.1	EKS33499.1	AAW53083.1	OAW43462.1	KTW07965.1	OAW32129.1	OAW38969.1	OAW41588.1	OAX30062.1
659	KDP66906.1	KTT80762.1	KTT62466.1	OAZ52167.1	OAZ54138.1	OAZ51714.1	OAY93672.1	OAY91132.1	OOD02541.1	EJE08315.1	EJD84565.1	EJE02547.1	KGY37358.1	EJE06457.1	EJD92829.1	EHM68880.1	EJE44360.1	EJE39069.1	EFE58941.1	KZK58218.1	AAO05792.1	KQC17049.1	OAW49113.1	OAW88103.1	OAW48010.1	EJE39396.1	OAW54540.1	OAW47022.1	EZI15177.1	EZI10382.1	EES57395.1	KEI47703.1	OAW60987.1	EGG71206.1	OAY92934.1	OAW51899.1	APT15429.1	OAW17152.1	KZG66616.1	OAW71995.1	----------	EKS33498.1	AAW53082.1	OAW43461.1	KTW07966.1	OAW32128.1	OAW38968.1	OAW41587.1	OAX30061.1
660	KDP66953.1	KTT80761.1	KTT62465.1	OAZ52166.1	OAZ54137.1	OAZ51713.1	OAY93673.1	OAY91133.1	OOD02539.1	EJE08314.1	EJD84566.1	EJE02546.1	KGY37357.1	EJE06456.1	EJD92830.1	EHM68879.1	EJE44359.1	EJE39070.1	EFE58939.1	KZK58219.1	AAO05790.1	KQC17048.1	OAW49112.1	OAW88102.1	OAW48009.1	EJE39395.1	OAW54541.1	OAW47023.1	EZI15440.1	EZI10343.1	EES57397.1	KEI47704.1	OAW60986.1	EGG71202.1	OAY92933.1	OAW51900.1	APT15431.1	OAW17151.1	KZG66615.1	OAW71996.1	EJE03582.1	EKS33497.1	AAW53081.1	OAW43460.1	KTW07967.1	OAW32127.1	OAW38967.1	OAW41586.1	OAX30060.1
661	KDP66959.1	KTT80760.1	KTT62464.1	OAZ52165.1	OAZ54136.1	OAZ51712.1	OAY93674.1	OAY91134.1	OOD02538.1	EJE08313.1	EJD84567.1	EJE02545.1	KGY37356.1	EJE06455.1	EJD92831.1	EHM68883.1	EJE44358.1	EJE39071.1	EFE58938.1	KZK58220.1	AAO05789.1	KQC17047.1	OAW49111.1	----------	OAW48008.1	EJE39394.1	OAW54542.1	OAW47024.1	EZI15172.1	EZI10367.1	EES57398.1	KEI47705.1	OAW60985.1	EGG71221.1	OAY92932.1	OAW51901.1	APT15432.1	OAW17150.1	KZG66614.1	----------	EJE03583.1	EKS33496.1	AAW53080.1	OAW43459.1	KTW07968.1	OAW32126.1	OAW38966.1	OAW41585.1	OAX30059.1
662	KDP66935.1	KTT80759.1	KTT62463.1	OAZ52164.1	OAZ54135.1	OAZ51711.1	OAY93675.1	OAY91135.1	OOD02537.1	EJE08312.1	EJD84568.1	EJE02544.1	KGY37355.1	EJE06454.1	EJD92832.1	EHM68891.1	EJE44357.1	EJE39072.1	EFE58937.1	KZK58221.1	AAO05788.1	KQC17046.1	OAW49110.1	OAW88101.1	OAW48007.1	EJE39393.1	OAW54543.1	OAW47025.1	EZI15362.1	EZI10333.1	EES57399.1	KEI47706.1	OAW60984.1	EGG71211.1	OAY92931.1	OAW51902.1	APT15433.1	OAW17149.1	KZG66613.1	OAW71997.1	EJE03584.1	EKS33495.1	AAW53079.1	OAW43458.1	KTW07969.1	OAW32125.1	OAW38965.1	OAW41584.1	OAX30058.1
663	KDP66947.1	KTT80758.1	KTT62462.1	OAZ52163.1	OAZ54134.1	OAZ51710.1	OAY93676.1	OAY91136.1	OOD02536.1	EJE08311.1	EJD84569.1	EJE02543.1	KGY37354.1	EJE06453.1	EJD92833.1	EHM68887.1	EJE44356.1	EJE39073.1	EFE58936.1	KZK58222.1	AAO05787.1	KQC17045.1	OAW49109.1	OAW88100.1	OAW48006.1	EJE39392.1	OAW54544.1	OAW47026.1	EZI15442.1	EZI10354.1	EES57400.1	KEI47707.1	OAW60983.1	EGG71214.1	OAY92930.1	OAW51903.1	APT15434.1	OAW17148.1	KZG66612.1	OAW71998.1	EJE03585.1	EKS33494.1	AAW53078.1	OAW43457.1	KTW07970.1	OAW32124.1	OAW38964.1	OAW41583.1	OAX30057.1
664	KDP66923.1	KTT80757.1	KTT62461.1	OAZ52162.1	OAZ54133.1	OAZ51709.1	OAY93677.1	OAY91137.1	OOD02535.1	EJE08310.1	EJD84570.1	EJE02542.1	KGY37353.1	EJE06452.1	EJD92834.1	EHM68878.1	EJE44355.1	EJE39074.1	EFE58935.1	KZK58223.1	AAO05786.1	KQC17044.1	OAW49108.1	OAW88099.1	OAW48005.1	EJE39391.1	OAW54545.1	OAW47027.1	EZI15164.1	EZI10372.1	EES57401.1	KEI47708.1	OAW60982.1	EGG71215.1	OAY92929.1	OAW51904.1	APT15435.1	OAW17147.1	KZG66611.1	OAW71999.1	EJE03586.1	EKS33493.1	AAW53077.1	OAW43456.1	KTW07971.1	OAW32123.1	OAW38963.1	OAW41582.1	OAX30056.1
665	KDP66940.1	KTT80756.1	KTT62460.1	OAZ52161.1	OAZ54132.1	OAZ51708.1	OAY93678.1	OAY91138.1	OOD02534.1	EJE08309.1	EJD84571.1	EJE02541.1	KGY37352.1	EJE06451.1	EJD92835.1	EHM68885.1	EJE44354.1	EJE39075.1	EFE58934.1	KZK58224.1	AAO05785.1	KQC17043.1	OAW49107.1	OAW88098.1	OAW48004.1	EJE39390.1	OAW54546.1	OAW47028.1	EZI15250.1	EZI10356.1	EES57402.1	KEI47709.1	OAW60981.1	EGG71210.1	OAY92928.1	OAW51905.1	APT15436.1	OAW17146.1	KZG66610.1	OAW72000.1	EJE03587.1	EKS33492.1	AAW53069.1	OAW43455.1	KTW07972.1	OAW32122.1	OAW38962.1	OAW41581.1	OAX30055.1
666	KDP66926.1	KTT80755.1	KTT62459.1	OAZ52160.1	OAZ54131.1	OAZ51707.1	OAY93679.1	OAY91139.1	OOD02533.1	EJE08308.1	EJD84572.1	EJE02540.1	KGY37351.1	EJE06450.1	EJD92836.1	EHM68892.1	EJE44353.1	EJE39076.1	EFE58933.1	KZK58225.1	AAO05784.1	KQC17042.1	OAW49106.1	OAW88097.1	OAW48003.1	EJE39389.1	OAW54547.1	OAW47029.1	EZI15328.1	EZI10408.1	EES57403.1	KEI47710.1	OAW60980.1	EGG71203.1	OAY92927.1	OAW51906.1	APT15437.1	OAW17145.1	KZG66609.1	OAW72001.1	EJE03588.1	EKS33491.1	AAW53068.1	OAW43454.1	KTW07973.1	OAW32121.1	OAW38961.1	OAW41580.1	OAX30054.1
667	KDP66932.1	KTT80754.1	KTT62458.1	OAZ52159.1	OAZ54130.1	OAZ51706.1	OAY93680.1	OAY91140.1	OOD02532.1	EJE08307.1	EJD84573.1	EJE02539.1	KGY37350.1	EJE06449.1	EJD92837.1	EHM68890.1	EJE44352.1	EJE39077.1	EFE58932.1	KZK58226.1	AAO05783.1	KQC17041.1	OAW49105.1	OAW88096.1	OAW48002.1	EJE39388.1	OAW54548.1	OAW47030.1	EZI15303.1	EZI10341.1	EES57404.1	KEI47711.1	OAW60979.1	EGG71208.1	OAY92926.1	OAW51907.1	APT15438.1	OAW17144.1	KZG66608.1	OAW72002.1	EJE03589.1	EKS33490.1	AAW53067.1	OAW43453.1	KTW07974.1	OAW32120.1	OAW38960.1	OAW41579.1	OAX30053.1
668	KDP66924.1	KTT80753.1	KTT62457.1	OAZ52158.1	OAZ54129.1	OAZ51705.1	OAY93681.1	OAY91141.1	OOD02531.1	EJE08306.1	EJD84574.1	EJE02538.1	KGY37349.1	EJE06448.1	EJD92838.1	EHM68889.1	EJE44351.1	EJE39078.1	EFE58931.1	KZK58227.1	AAO05782.1	KQC17040.1	OAW49104.1	OAW88095.1	OAW48001.1	EJE39387.1	OAW54549.1	OAW47031.1	EZI15198.1	EZI10338.1	EES57405.1	KEI47712.1	OAW60978.1	EGG71226.1	OAY92925.1	OAW51908.1	APT15439.1	OAW17143.1	KZG66607.1	OAW72003.1	EJE03590.1	EKS33489.1	AAW53066.1	OAW43452.1	KTW07975.1	OAW32119.1	OAW38959.1	OAW41578.1	OAX30052.1
669	KDP66955.1	KTT80752.1	KTT62456.1	OAZ52157.1	OAZ54128.1	OAZ51704.1	OAY93682.1	OAY91142.1	OOD02530.1	EJE08305.1	EJD84575.1	EJE02537.1	KGY37348.1	EJE06447.1	EJD92839.1	EHM68881.1	EJE44350.1	EJE39079.1	EFE58930.1	KZK58228.1	AAO05781.1	KQC17039.1	OAW49103.1	OAW88094.1	OAW48000.1	EJE39386.1	OAW54550.1	OAW47032.1	EZI15406.1	EZI10353.1	EES57406.1	KEI47713.1	OAW60977.1	EGG71216.1	OAY92924.1	OAW51909.1	APT15440.1	OAW17142.1	KZG66606.1	OAW72004.1	EJE03591.1	EKS33488.1	AAW53065.1	OAW43451.1	KTW07976.1	OAW32118.1	OAW38958.1	OAW41577.1	OAX30051.1
670	KDP66904.1	KTT80751.1	KTT62455.1	OAZ52156.1	OAZ54127.1	OAZ51703.1	OAY93683.1	OAY91143.1	----------	EJE08304.1	EJD84576.1	EJE02536.1	KGY37347.1	EJE06446.1	EJD92840.1	EHM68893.1	EJE44349.1	EJE39080.1	EFE58929.1	KZK58229.1	AAO05780.1	KQC17038.1	OAW49102.1	OAW88093.1	OAW47999.1	EJE39385.1	OAW54551.1	OAW47033.1	EZI15180.1	EZI10362.1	EES57407.1	KEI47714.1	OAW60976.1	EGG71218.1	OAY92923.1	OAW51910.1	----------	OAW17141.1	KZG66605.1	OAW72005.1	EJE03592.1	EKS33487.1	AAW53064.1	OAW43450.1	KTW07977.1	OAW32117.1	OAW38957.1	OAW41576.1	OAX30050.1
671	KDP66903.1	KTT80750.1	KTT62454.1	OAZ52155.1	OAZ54126.1	OAZ51702.1	OAY93684.1	OAY91144.1	OOD02529.1	EJE08303.1	EJD84577.1	EJE02535.1	KGY37346.1	EJE06445.1	EJD92841.1	EHM68886.1	EJE44348.1	EJE39081.1	EFE58928.1	KZK58230.1	AAO05778.1	KQC17037.1	OAW49101.1	OAW88092.1	OAW47998.1	EJE39384.1	OAW54552.1	OAW47034.1	EZI15352.1	EZI10401.1	EES57408.1	KEI47715.1	OAW60975.1	EGG71207.1	OAY92922.1	OAW51911.1	----------	OAW17140.1	KZG66604.1	OAW72006.1	EJE03593.1	EKS33486.1	AAW53063.1	OAW43449.1	KTW07978.1	OAW32116.1	OAW38956.1	OAW41575.1	OAX30049.1
672	KDP66930.1	KTT80749.1	KTT62453.1	OAZ52154.1	OAZ54125.1	OAZ51701.1	OAY93685.1	OAY91145.1	OOD02528.1	EJE08302.1	EJD84578.1	EJE02534.1	KGY37345.1	EJE06444.1	EJD92842.1	EHM68884.1	EJE44347.1	EJE39082.1	EFE58927.1	KZK58231.1	AAO05777.1	KQC17036.1	OAW49100.1	OAW88091.1	OAW47997.1	EJE39383.1	OAW54553.1	OAW47035.1	EZI15139.1	EZI10340.1	EES57409.1	KEI47716.1	OAW60974.1	EGG71219.1	OAY92921.1	OAW51912.1	APT15441.1	OAW17139.1	KZG66603.1	OAW72007.1	EJE03594.1	EKS33485.1	AAW53056.1	OAW43448.1	KTW07979.1	OAW32115.1	OAW38955.1	OAW41574.1	OAX30048.1
673	KDP66820.1	----------	----------	----------	----------	----------	----------	----------	----------	----------	----------	----------	----------	----------	EJD90742.1	----------	----------	----------	----------	----------	----------	----------	----------	----------	----------	----------	----------	----------	----------	----------	EES59381.1	----------	----------	----------	----------	----------	----------	----------	----------	----------	----------	----------	----------	----------	----------	----------	----------	----------	----------
674	KDP66819.1	KTT79410.1	KTT58072.1	OAZ53015.1	----------	OAZ51475.1	OAY92586.1	OAY91790.1	OOD02735.1	----------	EJD84107.1	----------	KGY37774.1	EJE04179.1	----------	----------	EJE43261.1	----------	----------	KZK57219.1	AAO06169.1	KQC17018.1	OAW49152.1	OAW84818.1	OAW45217.1	EJE36161.1	----------	OAW43283.1	----------	----------	EES59380.1	KEI47476.1	----------	----------	OAY91451.1	----------	----------	----------	KZG68558.1	OAW69978.1	EJE02658.1	EKS26485.1	----------	OAW43013.1	----------	OAW31795.1	OAW35580.1	OAW35424.1	OAX27548.1
675	KDP66821.1	----------	----------	OAZ53016.1	----------	OAZ51476.1	OAY92585.1	OAY91789.1	OOD02883.1	----------	----------	----------	----------	EJE04490.1	EJD96936.1	EHM68612.1	EJE43260.1	----------	EFE58412.1	KZK57220.1	AAO06201.1	KQC17019.1	OAW49141.1	OAW84817.1	OAW45218.1	EJE36160.1	----------	OAW43282.1	----------	----------	EES59399.1	----------	----------	----------	OAY91450.1	----------	----------	----------	KZG68559.1	OAW69979.1	----------	----------	AAW52775.1	OAW43003.1	KTW03938.1	OAW31794.1	OAW35581.1	OAW35425.1	OAX27549.1
676	KDP66730.1	----------	----------	----------	----------	----------	----------	----------	----------	----------	----------	----------	----------	----------	----------	----------	----------	----------	EFE59041.1	----------	----------	----------	----------	----------	----------	----------	----------	----------	----------	EZI10381.1	EES57340.1	----------	----------	EGG69861.1	----------	----------	----------	----------	----------	----------	----------	----------	----------	----------	----------	----------	----------	----------	----------
677	KDP66700.1	KTT80735.1	KTT62439.1	OAZ53045.1	OAZ51482.1	OAZ51732.1	OAY90286.1	OAY94669.1	OOD01363.1	EJE08290.1	EJD84695.1	EJD98295.1	KGY37334.1	EJE05306.1	EJD96807.1	EHM69987.1	EJE44452.1	EJE38699.1	EFE59040.1	KZK55725.1	AAO05764.1	KQC16810.1	OAW45817.1	OAW86182.1	OAW46222.1	EJE39553.1	OAW54564.1	OAW45953.1	EZI15269.1	EZI10376.1	EES57341.1	KEI48028.1	OAW62092.1	EGG69859.1	OAY90831.1	OAW57455.1	APT15451.1	OAW15457.1	KZG65299.1	OAW72458.1	EJE03140.1	EKS37504.1	AAW53034.1	OAW43927.1	KTW04179.1	OAW28161.1	OAW35199.1	OAW41362.1	OAX29288.1
678	KDP66733.1	KTT80734.1	KTT62438.1	OAZ53046.1	OAZ51483.1	OAZ51733.1	OAY90285.1	OAY94670.1	OOD01364.1	----------	----------	EJD98296.1	KGY37333.1	EJE05305.1	----------	EHM69979.1	EJE44451.1	----------	EFE59039.1	KZK55724.1	AAO05763.1	KQC16809.1	OAW45816.1	OAW86183.1	OAW46221.1	EJE39552.1	OAW54565.1	OAW45952.1	EZI15342.1	EZI10385.1	EES57342.1	KEI48029.1	OAW62093.1	EGG69854.1	OAY90830.1	OAW57456.1	----------	OAW15458.1	KZG65298.1	OAW72457.1	EJE03139.1	EKS37505.1	AAW53033.1	OAW43928.1	KTW04180.1	OAW28160.1	OAW35200.1	OAW41363.1	----------
679	KDP66704.1	KTT80733.1	KTT62437.1	OAZ53047.1	OAZ51484.1	OAZ51734.1	OAY90284.1	OAY94671.1	OOD01365.1	EJE08289.1	EJD84694.1	EJD98297.1	KGY37332.1	EJE05304.1	EJD96806.1	EHM69981.1	EJE44450.1	EJE38700.1	EFE59038.1	KZK55723.1	AAO05762.1	KQC16808.1	OAW45815.1	OAW86184.1	OAW46220.1	EJE39551.1	OAW54566.1	OAW45951.1	EZI15449.1	EZI10397.1	EES57344.1	KEI48030.1	OAW62094.1	EGG69841.1	OAY90829.1	OAW57457.1	APT15452.1	OAW15459.1	KZG65297.1	OAW72456.1	EJE03138.1	EKS37506.1	AAW53032.1	OAW43929.1	KTW04510.1	OAW28159.1	OAW35201.1	OAW41364.1	OAX29289.1
680	KDP66732.1	KTT80732.1	KTT62436.1	OAZ53048.1	OAZ51485.1	OAZ51735.1	OAY90283.1	OAY94672.1	OOD01366.1	EJE08288.1	EJD84693.1	EJD98298.1	KGY37331.1	EJE05303.1	EJD96805.1	EHM69988.1	EJE44449.1	EJE38701.1	EFE59037.1	KZK55722.1	AAO05761.1	KQC16807.1	OAW45814.1	OAW86185.1	OAW46219.1	EJE39550.1	OAW54567.1	OAW45950.1	EZI15163.1	EZI10398.1	EES57345.1	KEI48031.1	OAW62095.1	EGG69852.1	OAY90828.1	OAW57458.1	APT15453.1	OAW15460.1	KZG65296.1	OAW72455.1	EJE03137.1	EKS37507.1	AAW53023.1	OAW43930.1	KTW04511.1	OAW28158.1	OAW35202.1	OAW41365.1	OAX29290.1
681	KDP66718.1	KTT80731.1	KTT62435.1	OAZ53049.1	OAZ51486.1	OAZ51736.1	OAY90282.1	OAY94673.1	OOD01367.1	EJE08287.1	EJD84692.1	EJD98299.1	KGY37330.1	EJE05302.1	EJD96804.1	EHM69993.1	EJE44448.1	EJE38702.1	EFE59036.1	KZK55721.1	AAO05760.1	KQC16806.1	OAW45813.1	OAW86186.1	OAW46218.1	EJE39549.1	OAW54568.1	OAW45949.1	EZI15450.1	EZI10392.1	EES57346.1	KEI48032.1	OAW62096.1	EGG69860.1	OAY90827.1	OAW57459.1	APT15454.1	OAW15461.1	KZG65295.1	OAW72454.1	EJE03136.1	EKS37508.1	AAW53022.1	OAW43931.1	KTW04988.1	OAW28157.1	OAW35203.1	OAW41366.1	OAX29291.1
682	KDP66724.1	KTT80730.1	KTT62434.1	OAZ53050.1	OAZ51487.1	OAZ51737.1	OAY90281.1	OAY94674.1	OOD01368.1	EJE08286.1	EJD84691.1	EJD98300.1	KGY37329.1	EJE05301.1	EJD96803.1	EHM69977.1	EJE44447.1	EJE38703.1	EFE59035.1	KZK55720.1	AAO05759.1	KQC16805.1	OAW45812.1	OAW86187.1	OAW46217.1	EJE39548.1	----------	OAW45948.1	EZI15359.1	EZI10391.1	EES57347.1	KEI48033.1	----------	EGG69845.1	OAY90826.1	----------	APT15455.1	OAW15462.1	KZG65294.1	OAW72453.1	EJE03135.1	EKS37509.1	AAW53021.1	OAW43932.1	KTW04989.1	OAW28156.1	OAW35204.1	OAW41367.1	OAX29292.1
683	KDP66709.1	KTT80729.1	KTT62433.1	OAZ53051.1	OAZ51488.1	OAZ51738.1	OAY90280.1	OAY94675.1	OOD01369.1	EJE08285.1	EJD84690.1	EJD98301.1	KGY37328.1	EJE05300.1	EJD96802.1	EHM69984.1	EJE44446.1	EJE38704.1	EFE59034.1	KZK55719.1	AAO05758.1	KQC16804.1	OAW45811.1	OAW86188.1	OAW46216.1	EJE39547.1	OAW54569.1	OAW45947.1	EZI15306.1	EZI10351.1	EES57348.1	KEI48034.1	OAW62097.1	EGG69842.1	OAY90825.1	OAW57460.1	APT15456.1	OAW15463.1	KZG65293.1	OAW72452.1	EJE03134.1	EKS37510.1	AAW53020.1	OAW43933.1	KTW04990.1	OAW28155.1	OAW35205.1	OAW41368.1	OAX29293.1
684	KDP66703.1	KTT80728.1	KTT62432.1	OAZ53052.1	OAZ52475.1	OAZ55915.1	OAY92746.1	OAY92742.1	OOD01370.1	EJE08284.1	EJD84689.1	EJD98302.1	KGY37327.1	EJE05299.1	EJD96801.1	EHM69985.1	EJE44445.1	EJE38705.1	EFE59033.1	KZK55718.1	AAO05757.1	KQC18609.1	OAW45810.1	OAW86189.1	OAW46215.1	EJE39546.1	OAW54570.1	OAW45946.1	EZI15183.1	EZI10347.1	EES57349.1	KEI48035.1	OAW62098.1	EGG69863.1	OAY93896.1	OAW57461.1	APT15457.1	OAW15464.1	KZG65292.1	OAW72451.1	EJE03133.1	EKS37511.1	AAW53019.1	OAW43934.1	KTW04991.1	OAW28154.1	OAW35206.1	OAW41369.1	OAX29294.1
685	KDP66737.1	KTT80727.1	KTT62431.1	OAZ53053.1	OAZ52476.1	OAZ55916.1	OAY92747.1	OAY92741.1	OOD01371.1	EJE08283.1	EJD84688.1	EJD98303.1	KGY37326.1	EJE05298.1	----------	EHM69974.1	EJE44444.1	EJE38706.1	EFE59032.1	KZK55717.1	AAO05756.1	KQC18608.1	OAW45809.1	OAW86190.1	OAW46214.1	EJE39545.1	OAW54571.1	OAW45945.1	EZI15208.1	EZI10369.1	EES57350.1	KEI48036.1	OAW62099.1	EGG69848.1	OAY93897.1	OAW57462.1	APT15458.1	OAW15465.1	KZG65291.1	OAW72450.1	EJE03132.1	EKS37512.1	AAW53018.1	OAW43935.1	KTW04992.1	OAW28153.1	OAW35207.1	OAW41370.1	OAX29295.1
686	KDP66720.1	KTT80726.1	KTT62430.1	OAZ53054.1	OAZ52477.1	OAZ55917.1	OAY92748.1	OAY92740.1	OOD01372.1	EJE08282.1	EJD84687.1	EJD98304.1	KGY37325.1	EJE05297.1	EJD96800.1	EHM69989.1	EJE44443.1	EJE38707.1	EFE59031.1	KZK55716.1	AAO05755.1	KQC18607.1	OAW45808.1	OAW86191.1	OAW46213.1	EJE39544.1	OAW54572.1	OAW45944.1	EZI15220.1	EZI10396.1	EES57351.1	KEI48037.1	OAW62100.1	EGG69853.1	OAY93898.1	OAW57463.1	APT15459.1	OAW15466.1	KZG65290.1	OAW72449.1	EJE03131.1	EKS37513.1	AAW53017.1	OAW43936.1	KTW04993.1	OAW28152.1	OAW35208.1	OAW41371.1	OAX29296.1
687	KDP66739.1	KTT80725.1	KTT62429.1	OAZ53055.1	OAZ52478.1	OAZ55918.1	OAY92749.1	OAY92739.1	OOD01373.1	EJE08281.1	EJD84686.1	EJD98305.1	KGY37324.1	EJE05296.1	EJD96799.1	EHM69975.1	EJE44442.1	EJE38708.1	EFE59030.1	KZK55715.1	AAO05754.1	KQC18606.1	OAW45807.1	OAW86192.1	OAW46212.1	EJE39543.1	OAW54573.1	OAW45943.1	EZI15210.1	EZI10412.1	EES57352.1	KEI48038.1	OAW62101.1	EGG69847.1	OAY93899.1	OAW57464.1	----------	OAW15467.1	KZG65289.1	OAW72448.1	EJE03130.1	EKS37514.1	AAW53009.1	OAW43937.1	KTW04994.1	OAW28151.1	OAW35209.1	OAW41372.1	OAX29297.1
688	KDP66716.1	KTT80724.1	KTT62428.1	OAZ53056.1	OAZ52479.1	OAZ55919.1	OAY92750.1	OAY92738.1	OOD01374.1	EJE08280.1	EJD84685.1	EJD98306.1	KGY37323.1	EJE05295.1	EJD96798.1	EHM69990.1	EJE44441.1	EJE38709.1	EFE59029.1	KZK55714.1	AAO05753.1	KQC18605.1	OAW45806.1	OAW86193.1	OAW46211.1	EJE39542.1	OAW54574.1	OAW45942.1	EZI15148.1	EZI10410.1	EES57353.1	KEI48039.1	OAW62102.1	EGG69850.1	OAY93900.1	OAW57465.1	APT15460.1	OAW15468.1	KZG65288.1	OAW72447.1	EJE03129.1	EKS37515.1	AAW53008.1	OAW43938.1	KTW04995.1	OAW28150.1	OAW35210.1	OAW41373.1	OAX29298.1
689	KDP66722.1	KTT80723.1	KTT62427.1	OAZ53057.1	OAZ52480.1	OAZ55920.1	OAY92751.1	OAY92737.1	OOD01375.1	EJE08279.1	EJD84684.1	EJD98307.1	KGY37322.1	EJE05294.1	EJD96797.1	EHM69994.1	EJE44440.1	EJE38710.1	EFE59028.1	KZK55713.1	AAO05752.1	KQC18604.1	OAW45805.1	OAW86194.1	OAW46210.1	EJE39541.1	OAW54575.1	OAW45941.1	EZI15387.1	EZI10355.1	EES57354.1	KEI48040.1	OAW62103.1	EGG69851.1	OAY93901.1	OAW57466.1	APT15461.1	OAW15469.1	KZG65287.1	OAW72446.1	EJE03128.1	EKS37516.1	AAW53007.1	OAW43939.1	KTW04996.1	OAW28149.1	OAW35211.1	OAW41374.1	OAX29299.1
690	KDP66712.1	KTT80722.1	KTT62426.1	OAZ53058.1	OAZ52481.1	OAZ55921.1	OAY92752.1	OAY92736.1	OOD01376.1	EJE08278.1	EJD84683.1	EJD98308.1	KGY37321.1	EJE05293.1	EJD96796.1	EHM69976.1	EJE44439.1	EJE38711.1	EFE59027.1	KZK55712.1	AAO05751.1	KQC18603.1	OAW45804.1	OAW86195.1	OAW46209.1	EJE39540.1	OAW54576.1	OAW45940.1	EZI15325.1	EZI10365.1	EES57355.1	KEI48041.1	OAW62104.1	EGG69844.1	OAY93902.1	OAW57467.1	APT15462.1	OAW15470.1	KZG65286.1	OAW72445.1	EJE03127.1	EKS37517.1	AAW53006.1	OAW43940.1	KTW04997.1	OAW28148.1	OAW35212.1	OAW41375.1	OAX29300.1
691	KDP66706.1	KTT80721.1	KTT62425.1	OAZ53059.1	OAZ52482.1	OAZ55922.1	OAY92753.1	OAY92735.1	OOD01377.1	EJE08277.1	EJD84682.1	EJD98309.1	KGY37320.1	EJE05292.1	EJD96795.1	EHM69973.1	EJE44438.1	EJE38712.1	EFE59026.1	KZK55711.1	AAO05750.1	KQC18602.1	OAW45803.1	OAW86196.1	OAW46208.1	EJE39539.1	OAW54577.1	OAW45939.1	EZI15173.1	EZI10360.1	EES57356.1	KEI48042.1	OAW62105.1	EGG69846.1	OAY93903.1	OAW57468.1	APT15463.1	OAW15471.1	KZG65285.1	OAW72444.1	EJE03126.1	EKS37518.1	AAW53005.1	OAW43941.1	KTW04998.1	OAW28147.1	OAW35213.1	OAW41376.1	OAX29301.1
692	KDP66701.1	KTT80720.1	KTT62424.1	OAZ53060.1	OAZ52483.1	OAZ55923.1	OAY92754.1	OAY92734.1	OOD01378.1	EJE08276.1	EJD84681.1	EJD98310.1	KGY37319.1	EJE05291.1	EJD96794.1	EHM69980.1	EJE44437.1	EJE38713.1	EFE59025.1	KZK55710.1	AAO05749.1	KQC18601.1	OAW45802.1	OAW86197.1	OAW46207.1	EJE39538.1	OAW54578.1	OAW45938.1	EZI15340.1	EZI10350.1	EES57357.1	KEI48043.1	OAW62106.1	EGG69856.1	OAY93904.1	OAW57469.1	APT15464.1	OAW15472.1	KZG65284.1	OAW72443.1	EJE03125.1	EKS37519.1	AAW53004.1	OAW43942.1	KTW04999.1	OAW28146.1	OAW35214.1	OAW41377.1	OAX29302.1
693	KDP66735.1	KTT80719.1	KTT62423.1	OAZ53061.1	OAZ52484.1	OAZ55924.1	OAY92755.1	OAY92733.1	OOD01379.1	EJE08275.1	EJD84680.1	EJD98311.1	KGY37318.1	EJE05290.1	EJD96793.1	EHM69972.1	EJE44436.1	EJE38714.1	EFE59024.1	KZK55709.1	AAO05748.1	KQC18600.1	OAW45801.1	OAW86198.1	OAW46206.1	EJE39537.1	OAW54579.1	OAW45937.1	EZI15375.1	EZI10336.1	EES57358.1	KEI48044.1	OAW62107.1	EGG69855.1	OAY93905.1	OAW57470.1	APT15465.1	OAW15473.1	KZG65283.1	OAW72442.1	EJE03124.1	EKS37520.1	AAW53003.1	OAW43943.1	KTW05000.1	OAW28145.1	OAW35215.1	OAW41378.1	OAX29303.1
694	KDP66710.1	KTT80718.1	KTT62422.1	OAZ53062.1	OAZ52485.1	OAZ55925.1	OAY92756.1	OAY92732.1	OOD01380.1	EJE08274.1	EJD84679.1	EJD98312.1	KGY37317.1	EJE05289.1	EJD96792.1	EHM69983.1	EJE44435.1	EJE38715.1	EFE59023.1	KZK55708.1	AAO05747.1	KQC18599.1	OAW45800.1	OAW86199.1	OAW46205.1	EJE39536.1	OAW54580.1	OAW45936.1	EZI15138.1	EZI10339.1	EES57359.1	KEI48045.1	OAW62108.1	EGG69849.1	OAY93906.1	OAW57471.1	APT15466.1	OAW15474.1	KZG65282.1	OAW72441.1	EJE03123.1	EKS37521.1	AAW52994.1	OAW43944.1	KTW05001.1	OAW28144.1	OAW35216.1	OAW41379.1	OAX29304.1
695	KDP66714.1	KTT80717.1	KTT62421.1	OAZ53063.1	OAZ52486.1	OAZ55926.1	OAY92757.1	OAY92731.1	OOD01381.1	EJE08273.1	EJD84678.1	EJD98313.1	KGY37316.1	EJE05288.1	EJD96791.1	EHM69992.1	EJE44434.1	EJE38716.1	EFE59022.1	KZK55707.1	AAO05746.1	KQC18598.1	OAW45799.1	OAW86200.1	OAW46204.1	EJE39535.1	OAW54581.1	OAW45935.1	EZI15187.1	EZI10364.1	EES57360.1	KEI48046.1	OAW62109.1	EGG69858.1	OAY93907.1	OAW57472.1	APT15467.1	OAW15475.1	KZG65281.1	OAW72440.1	EJE03122.1	EKS37522.1	AAW52993.1	OAW43945.1	KTW05002.1	OAW28143.1	OAW35217.1	OAW41380.1	OAX29305.1
696	KDP66736.1	KTT80716.1	KTT62420.1	OAZ53064.1	OAZ52487.1	OAZ55927.1	OAY92758.1	OAY92730.1	OOD01382.1	EJE08272.1	EJD84677.1	EJD98314.1	KGY37315.1	EJE05287.1	EJD96790.1	EHM69986.1	EJE44433.1	EJE38717.1	EFE59021.1	KZK55706.1	AAO05745.1	KQC18597.1	OAW45798.1	OAW86201.1	OAW46203.1	EJE39534.1	OAW54582.1	OAW45934.1	EZI15417.1	EZI10358.1	EES57361.1	KEI48047.1	OAW62110.1	EGG69843.1	OAY93908.1	OAW57473.1	APT15468.1	OAW15476.1	KZG65280.1	OAW72439.1	EJE03121.1	EKS37523.1	AAW52992.1	OAW43946.1	KTW05003.1	OAW28142.1	OAW35218.1	OAW41381.1	OAX29306.1
697	KDP66719.1	KTT80715.1	KTT62419.1	OAZ53065.1	OAZ52488.1	OAZ55928.1	OAY92759.1	OAY92729.1	OOD01383.1	EJE08271.1	EJD84676.1	EJD98315.1	KGY37314.1	EJE05286.1	EJD96789.1	EHM69982.1	EJE44432.1	EJE38718.1	EFE59020.1	KZK55705.1	AAO05744.1	KQC18596.1	OAW45797.1	OAW86202.1	OAW46202.1	EJE39533.1	OAW54583.1	OAW45933.1	EZI15383.1	EZI10349.1	EES57362.1	KEI48048.1	OAW62111.1	EGG69862.1	OAY93909.1	OAW57474.1	APT15469.1	OAW15477.1	KZG65279.1	OAW72438.1	EJE03120.1	EKS37524.1	AAW52991.1	OAW43947.1	KTW05004.1	OAW28141.1	OAW35219.1	OAW41382.1	OAX29307.1
698	KDP66717.1	----------	----------	OAZ53066.1	OAZ52489.1	OAZ55929.1	OAY92760.1	OAY92728.1	----------	EJE08270.1	EJD84675.1	----------	KGY37313.1	EJE05285.1	EJD96788.1	----------	EJE44431.1	EJE38719.1	EFE59019.1	KZK55704.1	AAO05743.1	KQC18595.1	OAW45796.1	OAW86203.1	OAW46201.1	EJE39713.1	OAW54584.1	OAW45932.1	----------	----------	EES57363.1	----------	OAW62112.1	EGG73785.1	OAY93910.1	OAW57475.1	APT15470.1	OAW15197.1	KZG65278.1	OAW72437.1	EJE03119.1	----------	----------	OAW43948.1	----------	OAW28140.1	OAW35220.1	OAW41383.1	OAX29308.1
699	KDP66740.1	KTT80714.1	KTT62418.1	OAZ53083.1	OAZ52506.1	OAZ55946.1	OAY92777.1	OAY92745.1	OOD01384.1	EJE08269.1	EJD84674.1	EJD98316.1	KGY37469.1	EJE05284.1	EJD96787.1	EHM69991.1	EJE44430.1	EJE38720.1	EFE59018.1	KZK55729.1	AAO05741.1	KQC18611.1	OAW45820.1	OAW86217.1	OAW46224.1	EJE39712.1	OAW54601.1	OAW45956.1	EZI15313.1	EZI10342.1	EES57364.1	KEI47320.1	OAW62128.1	EGG73779.1	OAY93927.1	OAW57492.1	APT15471.1	OAW15198.1	KZG65302.1	OAW72459.1	EJE03118.1	EKS37525.1	AAW52990.1	OAW43965.1	KTW05005.1	OAW28163.1	OAW35237.1	OAW41400.1	OAX29373.1
700	KDP66728.1	KTT80713.1	KTT62417.1	OAZ53067.1	OAZ52490.1	OAZ55930.1	OAY92761.1	OAY92727.1	OOD01385.1	EJE08268.1	EJD84673.1	EJD98318.1	KGY37312.1	EJE05283.1	EJD96786.1	EHM64495.1	EJE44429.1	EJE38721.1	EFE59017.1	KZK55703.1	AAO05740.1	KQC18594.1	OAW45795.1	OAW86204.1	OAW46200.1	EJE39711.1	OAW54585.1	OAW45931.1	EZI15168.1	EZI10413.1	EES57365.1	KEI47321.1	OAW62113.1	EGG73788.1	OAY93911.1	OAW57476.1	APT15472.1	OAW15196.1	KZG65277.1	OAW72436.1	EJE03117.1	EKS37527.1	AAW52989.1	OAW43949.1	KTW05006.1	OAW28139.1	OAW35221.1	OAW41384.1	OAX29309.1
701	KDP66708.1	KTT80712.1	KTT62416.1	OAZ53068.1	OAZ52491.1	OAZ55931.1	OAY92762.1	OAY92726.1	OOD01386.1	EJE08267.1	EJD84672.1	EJD98319.1	KGY37311.1	EJE05282.1	EJD96785.1	EHM64482.1	EJE44428.1	EJE38722.1	EFE59016.1	KZK55702.1	AAO05739.1	KQC18593.1	OAW45794.1	OAW86205.1	OAW46199.1	EJE39710.1	OAW54586.1	OAW45930.1	EZI15271.1	EZI10348.1	EES57366.1	KEI47322.1	OAW62114.1	EGG73783.1	OAY93912.1	OAW57477.1	APT15473.1	OAW15195.1	KZG65276.1	OAW72435.1	EJE03116.1	EKS37528.1	AAW52988.1	OAW43950.1	KTW05007.1	OAW28138.1	OAW35222.1	OAW41385.1	OAX29310.1
702	KDP66713.1	KTT80711.1	KTT62415.1	OAZ53069.1	OAZ52492.1	OAZ55932.1	OAY92763.1	OAY92725.1	OOD01387.1	EJE08266.1	EJD84671.1	EJD98320.1	KGY37310.1	EJE05281.1	EJD96784.1	EHM64538.1	EJE44427.1	EJE38723.1	EFE59015.1	KZK55701.1	AAO05738.1	KQC18592.1	OAW45793.1	OAW86206.1	OAW46198.1	EJE39709.1	OAW54587.1	OAW45929.1	EZI15369.1	EZI10386.1	EES57367.1	KEI47323.1	OAW62115.1	EGG73786.1	OAY93913.1	OAW57478.1	APT15474.1	OAW15194.1	KZG65275.1	OAW72434.1	EJE03115.1	EKS37529.1	AAW52987.1	OAW43951.1	KTW05008.1	OAW28137.1	OAW35223.1	OAW41386.1	OAX29311.1
703	KDP66723.1	KTT80710.1	KTT62414.1	OAZ53070.1	OAZ52493.1	OAZ55933.1	OAY92764.1	OAY92724.1	OOD01388.1	EJE08265.1	EJD84670.1	EJD98321.1	KGY37309.1	EJE05280.1	EJD96783.1	EHM64477.1	EJE44426.1	EJE38724.1	EFE59014.1	KZK55700.1	AAO05737.1	KQC18591.1	OAW45792.1	OAW86207.1	OAW46197.1	EJE39708.1	OAW54588.1	OAW45928.1	EZI15252.1	EZI10357.1	EES57368.1	KEI47324.1	OAW62116.1	EGG73781.1	OAY93914.1	OAW57479.1	APT15475.1	OAW15193.1	KZG65274.1	OAW72433.1	EJE03114.1	EKS37530.1	AAW52979.1	OAW43952.1	KTW05009.1	OAW28136.1	OAW35224.1	OAW41387.1	OAX29312.1
704	KDP66729.1	KTT80709.1	KTT62413.1	OAZ53071.1	OAZ52494.1	OAZ55934.1	OAY92765.1	OAY92723.1	OOD01389.1	EJE08264.1	EJD84669.1	EJD98322.1	KGY37308.1	EJE05279.1	EJD96782.1	EHM64465.1	EJE44425.1	EJE38725.1	EFE59013.1	KZK55699.1	AAO05736.1	KQC18590.1	OAW45791.1	OAW86208.1	OAW46196.1	EJE39707.1	OAW54589.1	OAW45927.1	EZI15225.1	EZI10334.1	EES57369.1	KEI47325.1	OAW62117.1	EGG73792.1	OAY93915.1	OAW57480.1	APT15476.1	OAW15192.1	KZG65273.1	OAW72432.1	EJE03113.1	EKS37531.1	AAW52978.1	OAW43953.1	KTW05010.1	OAW28135.1	OAW35225.1	OAW41388.1	OAX29313.1
705	KDP66705.1	KTT80708.1	KTT62412.1	OAZ53072.1	OAZ52495.1	OAZ55935.1	OAY92766.1	OAY92722.1	OOD01390.1	EJE08263.1	EJD84668.1	EJD98323.1	KGY37307.1	EJE05278.1	EJD96781.1	EHM64478.1	EJE44424.1	EJE38726.1	EFE59012.1	KZK55698.1	AAO05735.1	KQC18589.1	OAW45790.1	OAW86209.1	OAW46195.1	EJE39706.1	OAW54590.1	OAW45926.1	EZI15135.1	EZI10344.1	EES57370.1	KEI47326.1	OAW62118.1	EGG73793.1	OAY93916.1	OAW57481.1	APT15477.1	OAW15191.1	KZG65272.1	OAW72431.1	EJE03112.1	EKS37532.1	AAW52977.1	OAW43954.1	KTW04645.1	OAW28134.1	OAW35226.1	OAW41389.1	OAX29314.1
706	KDP66699.1	KTT80707.1	KTT62411.1	OAZ53073.1	OAZ52496.1	OAZ55936.1	OAY92767.1	OAY92721.1	OOD01391.1	EJE08262.1	EJD84667.1	EJD98324.1	KGY37306.1	EJE05277.1	EJD96780.1	EHM64463.1	EJE44423.1	EJE38727.1	EFE59011.1	KZK55697.1	AAO05734.1	KQC18588.1	OAW45789.1	OAW86210.1	OAW46194.1	EJE39705.1	OAW54591.1	OAW45925.1	EZI15372.1	EZI10395.1	EES57371.1	KEI47327.1	OAW62119.1	EGG73778.1	OAY93917.1	OAW57482.1	APT15478.1	OAW15190.1	KZG65271.1	OAW72430.1	EJE03111.1	EKS37533.1	AAW52976.1	OAW43955.1	KTW04646.1	OAW28133.1	OAW35227.1	OAW41390.1	OAX29315.1
707	KDP66734.1	KTT80706.1	KTT62410.1	OAZ53074.1	OAZ52497.1	OAZ55937.1	OAY92768.1	OAY92720.1	OOD01392.1	EJE08261.1	EJD84666.1	EJD98325.1	KGY37305.1	EJE05276.1	----------	EHM64505.1	EJE44422.1	EJE38728.1	EFE59010.1	KZK55696.1	AAO05733.1	KQC18587.1	OAW45788.1	OAW86211.1	OAW46193.1	EJE39704.1	OAW54592.1	OAW45924.1	EZI15280.1	EZI10378.1	EES57372.1	KEI47328.1	OAW62120.1	EGG73789.1	OAY93918.1	OAW57483.1	APT15479.1	OAW15189.1	KZG65270.1	OAW72429.1	EJE03110.1	EKS37534.1	AAW52975.1	OAW43956.1	KTW04647.1	OAW28132.1	OAW35228.1	OAW41391.1	OAX29316.1
708	KDP66721.1	KTT80705.1	KTT62409.1	OAZ53075.1	OAZ52498.1	OAZ55938.1	OAY92769.1	OAY92719.1	OOD01393.1	EJE08260.1	EJD84665.1	EJD98326.1	KGY37304.1	EJE05275.1	EJD96779.1	EHM64503.1	EJE44421.1	EJE38729.1	EFE59009.1	KZK55695.1	AAO05732.1	KQC18586.1	OAW45787.1	OAW86212.1	OAW46192.1	EJE39703.1	OAW54593.1	OAW45923.1	EZI15200.1	EZI10399.1	EES57373.1	----------	OAW62121.1	EGG73784.1	OAY93919.1	OAW57484.1	APT15480.1	OAW15188.1	KZG65269.1	OAW72428.1	EJE03109.1	EKS37535.1	AAW52974.1	OAW43957.1	KTW04648.1	OAW28131.1	OAW35229.1	OAW41392.1	OAX29317.1
709	KDP66731.1	KTT80704.1	KTT62408.1	OAZ53076.1	OAZ52499.1	OAZ55939.1	OAY92770.1	OAY92718.1	OOD01394.1	EJE08259.1	EJD84664.1	EJD98327.1	KGY37303.1	EJE05274.1	EJD96778.1	EHM64565.1	EJE44420.1	EJE38730.1	EFE59008.1	KZK55694.1	AAO05731.1	KQC18585.1	OAW45786.1	OAW86213.1	OAW46191.1	EJE39702.1	OAW54594.1	OAW45922.1	EZI15430.1	EZI10409.1	EES57374.1	KEI47329.1	OAW62122.1	EGG73791.1	OAY93920.1	OAW57485.1	APT15481.1	OAW15187.1	KZG65268.1	OAW72427.1	EJE03108.1	EKS37536.1	AAW52973.1	OAW43958.1	KTW04649.1	OAW28130.1	OAW35230.1	OAW41393.1	OAX29318.1
710	KDP66726.1	KTT80703.1	KTT62407.1	OAZ53077.1	OAZ52500.1	OAZ55940.1	OAY92771.1	OAY92717.1	OOD01395.1	EJE08258.1	EJD84663.1	EJD98328.1	KGY37302.1	EJE05273.1	EJD96777.1	EHM64568.1	----------	EJE38731.1	EFE59007.1	KZK55693.1	AAO05730.1	KQC18584.1	OAW45785.1	OAW86214.1	OAW46190.1	EJE39701.1	----------	OAW45921.1	EZI15370.1	EZI10405.1	EES57375.1	KEI47330.1	----------	EGG73790.1	OAY93921.1	OAW57486.1	APT15482.1	OAW15186.1	KZG65267.1	OAW72426.1	EJE03107.1	EKS37537.1	AAW52972.1	OAW43959.1	KTW04650.1	OAW28129.1	OAW35231.1	OAW41394.1	OAX29319.1
711	KDP66711.1	KTT80702.1	KTT62406.1	OAZ53078.1	OAZ52501.1	OAZ55941.1	OAY92772.1	OAY92716.1	OOD01396.1	EJE08257.1	EJD84662.1	----------	KGY37301.1	EJE05272.1	EJD96776.1	EHM64519.1	EJE44419.1	EJE38732.1	EFE59006.1	KZK55692.1	AAO05729.1	KQC18583.1	OAW45784.1	OAW86215.1	OAW46189.1	EJE39700.1	OAW54595.1	OAW45920.1	EZI15279.1	EZI10366.1	EES57376.1	KEI47331.1	OAW62123.1	EGG73782.1	OAY93922.1	OAW57487.1	APT15483.1	OAW15185.1	KZG65266.1	OAW72425.1	EJE03106.1	EKS37538.1	AAW52971.1	OAW43960.1	KTW04651.1	OAW28128.1	OAW35232.1	OAW41395.1	OAX29320.1
712	KDP66698.1	KTT80701.1	KTT62405.1	OAZ53079.1	OAZ52502.1	OAZ55942.1	OAY92773.1	OAY92715.1	OOD01397.1	EJE08256.1	EJD84661.1	EJD98329.1	KGY37300.1	EJE05271.1	EJD96775.1	EHM64506.1	EJE44418.1	EJE38733.1	EFE59005.1	KZK55691.1	AAO05728.1	KQC18582.1	OAW45783.1	OAW86216.1	OAW46188.1	EJE39699.1	OAW54596.1	OAW45919.1	EZI15223.1	EZI10394.1	EES57377.1	KEI47332.1	OAW62124.1	EGG73780.1	OAY93923.1	OAW57488.1	APT15484.1	OAW15184.1	KZG65265.1	OAW72424.1	EJE03105.1	EKS37539.1	AAW52970.1	OAW43961.1	KTW04652.1	OAW28127.1	OAW35233.1	OAW41396.1	OAX29321.1
713	KDP66707.1	KTT80782.1	KTT62521.1	OAZ53084.1	OAZ52507.1	OAZ55947.1	OAY92778.1	OAY92744.1	OOD01398.1	EJE05531.1	EJD86266.1	EJD98330.1	KGY37468.1	EJE05270.1	EJD96774.1	EHM64491.1	EJE44417.1	EJE38734.1	EFE59047.1	KZK55728.1	AAO05727.1	KQC18581.1	OAW45819.1	OAW84742.1	OAW46187.1	EJE39698.1	OAW54602.1	OAW45955.1	EZI15287.1	EZI10379.1	EES57378.1	KEI47333.1	OAW62129.1	EGG70949.1	OAY93928.1	OAW57493.1	APT15485.1	OAW17171.1	KZG65301.1	OAW73348.1	EJE03104.1	EKS37540.1	AAW52961.1	OAW43966.1	KTW04653.1	OAW28126.1	OAW35238.1	OAW41401.1	OAX29374.1
714	KDP66702.1	KTT80700.1	KTT62404.1	OAZ53080.1	OAZ52503.1	OAZ55943.1	OAY92774.1	OAY92714.1	OOD01399.1	EJE05530.1	EJD86267.1	EJD98331.1	KGY37299.1	EJE05269.1	EJD96773.1	EHM64487.1	EJE44416.1	EJE38735.1	EFE59046.1	KZK55690.1	AAO05725.1	KQC18580.1	OAW45782.1	OAW84739.1	OAW46186.1	EJE39697.1	OAW54597.1	OAW45918.1	EZI15351.1	EZI09772.1	EES57379.1	KEI47334.1	OAW62125.1	EGG70951.1	OAY93924.1	OAW57489.1	----------	OAW17168.1	KZG65264.1	OAW73345.1	EJE03103.1	EKS37541.1	AAW52960.1	OAW43962.1	KTW07409.1	OAW28125.1	OAW35234.1	OAW41397.1	OAX29322.1
715	KDP66725.1	KTT80699.1	KTT62403.1	OAZ53081.1	OAZ52504.1	OAZ55944.1	OAY92775.1	OAY92713.1	OOD01400.1	EJE05529.1	EJD86268.1	EJD98332.1	KGY37298.1	EJE05268.1	EJD96772.1	EHM64509.1	EJE44415.1	EJE38736.1	EFE59045.1	KZK55689.1	AAO05724.1	KQC18579.1	OAW45781.1	OAW84740.1	OAW46185.1	EJE39696.1	OAW54598.1	OAW45917.1	EZI15392.1	EZI09775.1	EES57380.1	KEI47335.1	OAW62126.1	EGG70950.1	OAY93925.1	OAW57490.1	APT15486.1	OAW17169.1	KZG65263.1	OAW73346.1	EJE03102.1	EKS37542.1	AAW52958.1	OAW43963.1	KTW07408.1	OAW28124.1	OAW35235.1	OAW41398.1	OAX29323.1
716	KDP66715.1	KTT80781.1	KTT62520.1	OAZ53085.1	OAZ52508.1	OAZ55948.1	OAY92779.1	OAY92743.1	OOD01402.1	EJE05528.1	EJD86269.1	EJD98333.1	KGY37467.1	EJE05267.1	EJD96771.1	EHM64546.1	EJE44414.1	EJE38737.1	EFE59044.1	KZK55727.1	AAO05723.1	KQC18610.1	OAW45818.1	OAW84743.1	OAW46223.1	EJE39695.1	OAW54603.1	OAW45954.1	EZI15285.1	EZI09773.1	EES57381.1	KEI47336.1	OAW62130.1	EGG70953.1	OAY93929.1	OAW57494.1	APT17703.1	OAW17172.1	KZG65300.1	OAW73349.1	EJE03101.1	EKS37543.1	AAW52957.1	OAW43967.1	KTW07411.1	OAW28162.1	OAW35239.1	OAW41402.1	OAX29375.1
717	KDP66738.1	KTT80698.1	KTT62402.1	OAZ53082.1	OAZ52505.1	OAZ55945.1	OAY92776.1	OAY92712.1	OOD01401.1	EJE05527.1	EJD86270.1	EJD98334.1	KGY37297.1	EJE05266.1	EJD96770.1	EHM64498.1	EJE44413.1	EJE38738.1	EFE59043.1	KZK55688.1	AAO05722.1	KQC18578.1	OAW45780.1	OAW84741.1	OAW46184.1	EJE39694.1	OAW54599.1	OAW45916.1	EZI15255.1	EZI09774.1	EES57382.1	KEI47337.1	OAW62127.1	EGG70952.1	OAY93926.1	OAW57491.1	APT15487.1	OAW17170.1	KZG65262.1	OAW73347.1	EJE03100.1	EKS37544.1	AAW52956.1	OAW43964.1	KTW07407.1	OAW28123.1	OAW35236.1	OAW41399.1	OAX29324.1
718	KDP66675.1	KTT81336.1	KTT61658.1	----------	----------	----------	----------	----------	OOD00526.1	EJE11261.1	EJD86767.1	----------	KGY36348.1	EJE10378.1	EJD96817.1	----------	EJE45428.1	EJE41213.1	EFE59382.1	----------	AAO04602.1	KQC20133.1	----------	----------	----------	EJE37107.1	----------	----------	EZI11392.1	EZI11229.1	EES58574.1	----------	----------	EGG72907.1	----------	----------	APT16465.1	----------	----------	----------	EJE06787.1	----------	----------	----------	----------	----------	----------	----------	----------
719	KDP66548.1	KTT81335.1	KTT61659.1	OAZ55987.1	OAZ57642.1	OAZ54238.1	OAY95106.1	OAY92961.1	OOD00524.1	EJE11262.1	EJD86768.1	EJD99327.1	KGY36347.1	EJE10379.1	EJD96818.1	EHM69376.1	EJE45427.1	EJE41212.1	EFE59383.1	KZK59023.1	AAO04601.1	KQC20132.1	OAW50020.1	OAW89302.1	OAW43993.1	EJE37106.1	OAW53463.1	OAW46532.1	EZI11291.1	EZI11147.1	EES58573.1	KEI47095.1	OAW57406.1	EGG72924.1	OAY91280.1	OAW57828.1	APT16466.1	OAW18678.1	KZG69563.1	OAW73975.1	EJE06788.1	EKS39121.1	AAW54246.1	OAW42172.1	KTW04690.1	OAW28560.1	OAW34816.1	OAW39037.1	OAX29287.1
720	KDP66652.1	KTT81334.1	KTT61660.1	OAZ55988.1	OAZ57641.1	OAZ54237.1	OAY95107.1	OAY92960.1	OOC99100.1	EJE11263.1	EJD86769.1	EJD99328.1	KGY36346.1	EJE10380.1	EJD96819.1	EHM69388.1	EJE45426.1	EJE41211.1	EFE59384.1	KZK59024.1	AAO04600.1	KQC20131.1	OAW50021.1	OAW89303.1	OAW43994.1	EJE37105.1	OAW53464.1	OAW46531.1	EZI11402.1	EZI11119.1	EES58572.1	KEI47094.1	OAW57407.1	EGG72836.1	OAY91279.1	OAW57829.1	APT16467.1	OAW18679.1	KZG69564.1	OAW73976.1	EJE06789.1	EKS39120.1	AAW54245.1	OAW42173.1	KTW04691.1	OAW28561.1	OAW34817.1	OAW39038.1	OAX29286.1
721	KDP66629.1	KTT81333.1	KTT61661.1	OAZ55989.1	OAZ57640.1	OAZ54236.1	OAY95108.1	OAY92959.1	OOC99101.1	EJE11264.1	EJD86770.1	EJD99329.1	KGY36345.1	EJE10381.1	EJD96820.1	EHM69277.1	EJE45425.1	EJE41210.1	EFE59385.1	KZK59025.1	AAO04599.1	KQC20130.1	OAW50022.1	OAW89304.1	OAW43995.1	EJE37104.1	OAW53465.1	OAW46530.1	EZI11250.1	EZI11163.1	EES58571.1	KEI47093.1	OAW57408.1	EGG72864.1	OAY91278.1	OAW57830.1	APT16468.1	OAW18680.1	KZG69565.1	OAW73977.1	EJE06790.1	EKS39119.1	AAW54244.1	OAW42174.1	KTW04692.1	OAW28562.1	OAW34818.1	OAW39039.1	OAX29285.1
722	KDP66661.1	KTT81332.1	KTT61662.1	OAZ55990.1	OAZ57639.1	OAZ54235.1	OAY95109.1	OAY92958.1	OOD03318.1	EJE11265.1	EJD86771.1	EJD99330.1	KGY36344.1	EJE10382.1	EJD96821.1	EHM69492.1	EJE45424.1	EJE41209.1	EFE59386.1	KZK59026.1	AAO04597.1	KQC20129.1	OAW50023.1	OAW89305.1	OAW43996.1	EJE37103.1	OAW53466.1	OAW46529.1	EZI11372.1	EZI11132.1	EES58570.1	KEI47092.1	OAW57409.1	EGG72783.1	OAY91277.1	OAW57831.1	APT16469.1	OAW18681.1	KZG69566.1	OAW73978.1	EJE06791.1	EKS39118.1	AAW54243.1	OAW42175.1	KTW04693.1	OAW28563.1	OAW34819.1	OAW39040.1	OAX29284.1
723	KDP66624.1	KTT81331.1	KTT61663.1	OAZ55991.1	OAZ57638.1	OAZ54234.1	OAY95110.1	OAY92957.1	OOD03317.1	EJE11266.1	EJD86772.1	EJD99331.1	KGY36343.1	EJE10383.1	EJD96822.1	EHM69419.1	EJE45423.1	EJE41208.1	EFE59387.1	KZK59027.1	AAO04596.1	KQC20128.1	OAW50024.1	OAW89306.1	OAW43997.1	EJE37102.1	OAW53467.1	OAW46528.1	EZI11261.1	EZI11081.1	EES58569.1	KEI47091.1	OAW57410.1	EGG72835.1	OAY91276.1	OAW57832.1	APT16470.1	OAW18682.1	KZG69567.1	OAW73979.1	EJE06792.1	EKS39117.1	AAW54234.1	OAW42176.1	KTW04694.1	OAW28564.1	OAW34820.1	OAW39041.1	OAX29283.1
724	KDP66538.1	KTT81330.1	KTT61664.1	OAZ55992.1	OAZ57637.1	OAZ54233.1	OAY95111.1	OAY92956.1	OOD03316.1	EJE11267.1	EJD86773.1	EJD99332.1	KGY36342.1	EJE10384.1	EJD96823.1	EHM69193.1	EJE45422.1	EJE41207.1	EFE59388.1	KZK59028.1	AAO04595.1	KQC20127.1	OAW50025.1	OAW89307.1	OAW43998.1	EJE37841.1	OAW53468.1	OAW46527.1	EZI11357.1	EZI11154.1	EES58568.1	KEI47090.1	OAW57411.1	EGG72901.1	OAY91275.1	OAW57833.1	APT16471.1	OAW18683.1	KZG69568.1	OAW73980.1	EJE06793.1	EKS39116.1	AAW54233.1	OAW42177.1	KTW04695.1	OAW28565.1	OAW34821.1	OAW39042.1	OAX29282.1
725	KDP66566.1	KTT81329.1	KTT61665.1	OAZ55993.1	OAZ57636.1	OAZ54232.1	OAY95112.1	OAY92955.1	OOD03315.1	----------	EJD86774.1	EJD99333.1	KGY36341.1	EJE10385.1	EJD96824.1	EHM69451.1	EJE45421.1	EJE41206.1	EFE59389.1	KZK59029.1	AAO04594.1	KQC20126.1	OAW50026.1	OAW89308.1	OAW43999.1	EJE37842.1	----------	OAW46526.1	EZI11277.1	EZI11121.1	EES58567.1	KEI47089.1	----------	EGG72848.1	OAY91274.1	----------	APT16472.1	OAW18684.1	KZG69569.1	OAW73981.1	EJE06794.1	EKS39115.1	AAW54232.1	OAW42178.1	KTW04696.1	OAW28566.1	OAW34822.1	OAW39043.1	OAX29281.1
726	KDP66649.1	KTT81328.1	KTT61666.1	OAZ55994.1	OAZ57635.1	OAZ54231.1	OAY95113.1	OAY92954.1	OOD03314.1	EJE11268.1	EJD86775.1	EJD99334.1	KGY36340.1	EJE10386.1	EJD96825.1	EHM69357.1	EJE45420.1	EJE41205.1	EFE59390.1	KZK59030.1	AAO04593.1	KQC20125.1	OAW50027.1	OAW89309.1	OAW44000.1	EJE37843.1	OAW53469.1	OAW46525.1	EZI11239.1	EZI11038.1	EES58566.1	KEI47088.1	OAW57412.1	EGG72844.1	OAY91273.1	OAW51008.1	APT16473.1	OAW18685.1	KZG69570.1	OAW73982.1	EJE06795.1	EKS39114.1	AAW54231.1	OAW42179.1	KTW04697.1	OAW28567.1	OAW34823.1	OAW39044.1	OAX29280.1
727	KDP66585.1	KTT81327.1	KTT61667.1	OAZ55995.1	OAZ57634.1	OAZ54230.1	OAY95114.1	OAY92953.1	OOD03313.1	EJE11269.1	EJD86776.1	EJD99335.1	KGY36339.1	EJE10387.1	EJD96826.1	EHM69458.1	EJE45419.1	EJE41204.1	EFE59391.1	KZK59031.1	AAO04592.1	KQC20124.1	OAW50028.1	OAW89310.1	OAW44001.1	EJE37844.1	OAW53470.1	OAW46524.1	EZI11243.1	EZI11131.1	EES58565.1	KEI47087.1	OAW57413.1	EGG72869.1	OAY91272.1	OAW51009.1	APT16474.1	OAW18686.1	KZG69571.1	OAW73983.1	EJE06796.1	EKS39113.1	AAW54230.1	OAW42180.1	KTW04698.1	OAW28568.1	OAW34824.1	OAW39045.1	OAX29279.1
[truncated: 7,307 more rows]
[truncated: 150 more columns]
