# Supplementary material for: Comparative Genome Analysis Reveals the Molecular Basis of Niche Adaptation of Staphylococcus epidermidis Strains
Source: Front Genet. 2020 Nov 9;11:566080. doi: 10.3389/fgene.2020.566080 (PMC7680996; doi:10.3389/fgene.2020.566080)
Supplement: Supplementary Table 5 — Enrichment analysis about antibiotic resistances from different sources. [file Table_5.XLSX]

## Sheet: Table S5
Supplementary Information Table S5
Antibiotic	Source	P-value	Q-value
amikacin	Blood	6.88133e-06	0.000189619
beta_lactam	Blood	8.50545e-10	1.05468e-07
beta_lactam	Skin	3.61179e-09	2.98575e-07
dibekacin	Blood	1.43689e-06	5.0907e-05
fusaric_acid	Skin	0.000451778	0.00700256
isepamicin	Blood	6.88133e-06	0.000189619
lincomycin	Skin	0.00160461	0.0234084
lincosamide	Skin	0.000203248	0.00387735
methicillin	Blood	2.05861e-10	5.10536e-08
methicillin	Skin	5.36411e-09	3.32575e-07
netilmicin	Blood	1.43689e-06	5.0907e-05
qa_compound	Blood	7.91427e-06	0.000196274
qa_compound	Skin	0.000269169	0.00476814
sisomicin	Blood	1.43689e-06	5.0907e-05
streptogramin_b	Skin	0.000203248	0.00387735
tobramycin	Blood	4.70238e-05	0.00106017
tobramycin	Skin	0.000310278	0.00512993
fusaric_acid	Blood	0.00394811	0.0543961
macrolide	Skin	0.0044455	0.0580254
tetracycline	Skin	0.0168128	0.208479
lincosamide	Blood	0.0187308	0.211148
streptogramin_b	Blood	0.0187308	0.211148
dibekacin	Unknown	0.035498	0.35214
netilmicin	Unknown	0.035498	0.35214
sisomicin	Unknown	0.035498	0.35214
macrolide	Blood	0.0375131	0.357817
penicillin	Blood	0.0423831	0.389297
lincosamide	Plants	0.0463499	0.396372
streptogramin_b	Plants	0.0463499	0.396372
streptomycin	Unknown	0.0520883	0.416707
spectomycin	Unknown	0.0520883	0.416707
macrolide	Plants	0.0548063	0.424749
bleomycin	Skin	0.0572102	0.429943
amikacin	Environment	0.101375	0.551291
tigecycline	Environment	0.102256	0.551291
isepamicin	Environment	0.101375	0.551291
butirosin	Unknown	0.0958382	0.551291
neomycin	Unknown	0.0958382	0.551291
lividomycin	Unknown	0.0958382	0.551291
gentamincin_b	Unknown	0.0958382	0.551291
fusaric_acid	Plants	0.0857605	0.551291
lincomycin	Blood	0.0757627	0.551291
tetracycline	Other	0.0825477	0.551291
paromomycin	Unknown	0.0958382	0.551291
qa_compound	Unknown	0.100191	0.551291
ribostamycin	Unknown	0.0958382	0.551291
chloramphenicol	Skin	0.111113	0.586299
bleomycin	Blood	0.12557	0.648779
tobramycin	Unknown	0.172673	0.719479
methicillin	Unknown	0.17894	0.719479
butirosin	Lung	0.167048	0.719479
neomycin	Lung	0.167048	0.719479
lividomycin	Lung	0.167048	0.719479
gentamincin_b	Lung	0.167048	0.719479
beta_lactam	Unknown	0.177429	0.719479
dibekacin	Environment	0.17987	0.719479
netilmicin	Environment	0.17987	0.719479
paromomycin	Lung	0.167048	0.719479
fosfomycin	Unknown	0.152638	0.719479
qa_compound	Plants	0.149151	0.719479
ribostamycin	Lung	0.167048	0.719479
sisomicin	Environment	0.17987	0.719479
fusaric_acid	Unknown	0.186008	0.72078
fusaric_acid	Environment	0.184571	0.72078
amikacin	Unknown	0.212679	0.722524
isepamicin	Unknown	0.212679	0.722524
methicillin	Environment	0.211807	0.722524
bacitracin	Unknown	0.198272	0.722524
lincomycin	Environment	0.199849	0.722524
tetracycline	Blood	0.207446	0.722524
qa_compound	Environment	0.209601	0.722524
kanamycin	Unknown	0.203393	0.722524
kanamycin	Urine	0.195	0.722524
streptogramin_a	Unknown	0.217026	0.725962
kanamycin	Skin	0.219545	0.725962
butirosin	Blood	0.29033	0.878071
penicillin	Environment	0.269739	0.878071
neomycin	Blood	0.29033	0.878071
lividomycin	Blood	0.29033	0.878071
gentamincin_b	Blood	0.29033	0.878071
paromomycin	Blood	0.29033	0.878071
ribostamycin	Blood	0.29033	0.878071
bacitracin	Blood	0.323779	0.967436
amikacin	Plants	1	1
amikacin	Urine	1	1
amikacin	Other	1	1
amikacin	Lung	1	1
amikacin	Skin	1	1
tigecycline	Plants	1	1
tigecycline	Unknown	1	1
tigecycline	Urine	1	1
tigecycline	Other	1	1
tigecycline	Lung	1	1
tigecycline	Blood	1	1
tigecycline	Skin	1	1
tobramycin	Plants	1	1
tobramycin	Urine	0.41	1
tobramycin	Environment	0.531525	1
tobramycin	Other	1	1
tobramycin	Lung	1	1
chloramphenicol	Plants	1	1
chloramphenicol	Unknown	0.455444	1
chloramphenicol	Urine	1	1
chloramphenicol	Environment	0.69566	1
chloramphenicol	Other	1	1
chloramphenicol	Lung	1	1
chloramphenicol	Blood	0.631177	1
isepamicin	Plants	1	1
isepamicin	Urine	1	1
isepamicin	Other	1	1
isepamicin	Lung	1	1
isepamicin	Skin	1	1
methicillin	Plants	1	1
methicillin	Urine	1	1
methicillin	Other	1	1
methicillin	Lung	0.64366	1
butirosin	Plants	1	1
butirosin	Urine	1	1
butirosin	Environment	1	1
butirosin	Other	1	1
butirosin	Skin	1	1
penicillin	Plants	1	1
penicillin	Unknown	0.381555	1
penicillin	Urine	1	1
penicillin	Other	1	1
penicillin	Lung	1	1
penicillin	Skin	0.820506	1
neomycin	Plants	1	1
neomycin	Urine	1	1
neomycin	Environment	1	1
neomycin	Other	1	1
neomycin	Skin	1	1
lincosamide	Unknown	0.882122	1
lincosamide	Urine	0.46	1
lincosamide	Environment	0.352	1
lincosamide	Other	1	1
lincosamide	Lung	1	1
lividomycin	Plants	1	1
lividomycin	Urine	1	1
lividomycin	Environment	1	1
lividomycin	Other	1	1
lividomycin	Skin	1	1
gentamincin_b	Plants	1	1
gentamincin_b	Urine	1	1
gentamincin_b	Environment	1	1
gentamincin_b	Other	1	1
gentamincin_b	Skin	1	1
streptogramin_b	Unknown	0.882122	1
streptogramin_b	Urine	0.46	1
streptogramin_b	Environment	0.352	1
streptogramin_b	Other	1	1
streptogramin_b	Lung	1	1
beta_lactam	Plants	1	1
beta_lactam	Urine	1	1
beta_lactam	Environment	0.759846	1
beta_lactam	Other	1	1
beta_lactam	Lung	1	1
streptogramin_a	Plants	1	1
streptogramin_a	Urine	1	1
streptogramin_a	Environment	1	1
streptogramin_a	Other	1	1
streptogramin_a	Lung	1	1
streptogramin_a	Blood	1	1
streptogramin_a	Skin	1	1
bacitracin	Plants	1	1
bacitracin	Urine	1	1
bacitracin	Environment	1	1
bacitracin	Other	1	1
bacitracin	Lung	1	1
bacitracin	Skin	1	1
bleomycin	Plants	1	1
bleomycin	Unknown	1	1
bleomycin	Urine	1	1
bleomycin	Environment	1	1
bleomycin	Other	1	1
bleomycin	Lung	1	1
fusaric_acid	Urine	1	1
fusaric_acid	Other	1	1
fusaric_acid	Lung	0.585092	1
dibekacin	Plants	1	1
dibekacin	Urine	1	1
dibekacin	Other	1	1
dibekacin	Lung	1	1
dibekacin	Skin	1	1
lincomycin	Plants	1	1
lincomycin	Unknown	0.537657	1
lincomycin	Urine	1	1
lincomycin	Other	1	1
lincomycin	Lung	1	1
tetracycline	Plants	1	1
tetracycline	Unknown	0.688128	1
tetracycline	Urine	1	1
tetracycline	Environment	1	1
tetracycline	Lung	0.53383	1
netilmicin	Plants	1	1
netilmicin	Urine	1	1
netilmicin	Other	1	1
netilmicin	Lung	1	1
netilmicin	Skin	1	1
paromomycin	Plants	1	1
paromomycin	Urine	1	1
paromomycin	Environment	1	1
paromomycin	Other	1	1
paromomycin	Skin	1	1
fosfomycin	Plants	1	1
fosfomycin	Urine	1	1
fosfomycin	Environment	1	1
fosfomycin	Other	1	1
fosfomycin	Lung	1	1
fosfomycin	Blood	1	1
fosfomycin	Skin	1	1
streptomycin	Plants	1	1
streptomycin	Urine	1	1
streptomycin	Environment	1	1
streptomycin	Other	1	1
streptomycin	Lung	1	1
streptomycin	Blood	1	1
streptomycin	Skin	1	1
qa_compound	Urine	1	1
qa_compound	Other	1	1
qa_compound	Lung	1	1
macrolide	Unknown	0.657817	1
macrolide	Urine	0.48	1
macrolide	Environment	0.545509	1
macrolide	Other	1	1
macrolide	Lung	1	1
spectomycin	Plants	1	1
spectomycin	Urine	1	1
spectomycin	Environment	1	1
spectomycin	Other	1	1
spectomycin	Lung	1	1
spectomycin	Blood	1	1
spectomycin	Skin	1	1
ribostamycin	Plants	1	1
ribostamycin	Urine	1	1
ribostamycin	Environment	1	1
ribostamycin	Other	1	1
ribostamycin	Skin	1	1
kanamycin	Plants	1	1
kanamycin	Environment	1	1
kanamycin	Other	1	1
kanamycin	Lung	0.57704	1
kanamycin	Blood	1	1
sisomicin	Plants	1	1
sisomicin	Urine	1	1
sisomicin	Other	1	1
sisomicin	Lung	1	1
sisomicin	Skin	1	1

## Sheet: Table S5 Skin-Blood
Symbol	Category	Accession Number	Skin	Blood	p-value
icaA	Biofilm formation	AAW53548.1	0.003	1	0.00365914
arcC	Cell toxicity	AAW53149.1	0.127863	1	0.0142967
uspA	Cell toxicity	AAW54668.1	0.203952	1	0.0142967
hisA	Biofilm formation	AAW53199.1	0.153788	1	0.0146743
sspC	RNA polymerase-associated proteins	AAW54798.1	0.220346	1	0.0183373
arcD	Cell toxicity	AAW53106.1	0.248259	1	0.0183668
aspS	Cell toxicity	AAW54571.1	0.070842	1	0.0186048
aap	Cell toxicity	AAW53239.1	0.273736	1	0.0191746
pckA	Biofilm formation	AAW54718.1	0.302207	1	0.0194384
arcA	Cell toxicity	AAW53094.1	0.38932	1	0.0236465
gap3	Biofilm formation	AAW53872.1	0.469586	1	0.0276946
rpoC	Biofilm formation	AAW53581.1	0.481656	1	0.0286267
yycG	Biofilm formation	AAW53341.1	0.537866	1	0.0296461
ebh	Biofilm formation	AAW55290.1	0.619896	1	0.0309594
mqo	Cell toxicity	AAW52837.1	0.642095	0.98	0.0314882
agrC	Cell toxicity	AAW54823.1	0.719158	1	0.033688
vraF	Staphylococcus aureus infection	AAW53669.1	0.784342	1	0.0397363
clpC	Heat shock proteins	AAW55290.1	0.0284714	0.201287	0.0672853
sepA	Cell cycle	AAW53858.1	1	1	1
icaB	Biofilm formation	AAW53571.1	10445700000000	0.123262	1
icaC	Biofilm formation	AAW53641.1	1	1	1
icaD	Biofilm formation	AAW53642.1	1	1	1
esp	Cell wall	AAW53528.1	1	1	1
nuc	Cell wall	AAW54644.1	0.0908688	0.187622	1
capD	Cell wall	AAW53184.1	0.0182563	0.00287241	1
tagA	Galactose metabolism	AAW53644.1	1	1	1
tagB	Galactose metabolism	AAW53645.1	1	1	1
tagD	Galactose metabolism	AAW53646.1	1	1	1
tagG	Galactose metabolism	AAW53666.1	1	1	1
tagH	Galactose metabolism	AAW53667.1	1	1	1
tagX	Galactose metabolism	AAW53668.1	0.646496	0.646496	1
dltA	Glycan metabolism	AAW53223.1	1	1	1
dltB	Glycan metabolism	AAW53224.1	1	1	1
dltC	Glycan metabolism	AAW53225.1	1	0.516986	1
dltD	Glycan metabolism	AAW53239.1	0.0512789	0.0603677	1
clpB	Heat shock proteins	AAW54812.1	0.924269	1	1
clpP	Heat shock proteins	AAW54808.1	1	1	1
clpX	Heat shock proteins	AAW54982.1	0.000174483	1	1
sesA	Methyl metabolism	AAW53907.1	1	1	1
sesC	Methyl metabolism	AAW53968.1	1	1	1
sesE	Methyl metabolism	AAW53908.1	1	1	1
sesG	Methyl metabolism	AAW53909.1	1	1	1
sesH	Methyl metabolism	AAW53910.1	1	1	1
sesI	Methyl metabolism	AAW53951.1	1	1	1
sspA	RNA polymerase-associated proteins	AAW54715.1	1	1	1
sspB	RNA polymerase-associated proteins	AAW54738.1	1	1	1
mprF	Two-component system	AAW53643.1	1	1	1
sdfG	unknown	AAW54246.1	1	1	1
sdrF	unknown	AAW54085.1	1	0.881308	1
sdrH	unknown	AAW54320.1	1	1	1
