# Supplementary material for: Comparative Genome Analysis Reveals the Molecular Basis of Niche Adaptation of Staphylococcus epidermidis Strains
Source: Front Genet. 2020 Nov 9;11:566080. doi: 10.3389/fgene.2020.566080 (PMC7680996; doi:10.3389/fgene.2020.566080)
Supplement: Supplementary Table 6 — Enrichment analysis about genes related in biofilm formation. [file Table_6.XLSX]

## Sheet: Table S6
Gene	Accession	Source							Host					Location						Sequence Type
		Plants	Unknown	Urine	Environment	Lung	Blood	Skin	Other	Mouse	Cow	Human	Rice	USA	Denmark	India	Other	Germany	Russia	153	595	334	331	330	218	332	114	89	184	65	69	86	170	20	22	23	-	1	323	2	5	327	7	185	8	328	329	4	324
aae	AAW54595.1	1	1	1	1	0.273814	1	1	1	1	1	1	1	1	1	1	1	1	1	1	1	1	1	1	1	1	1	1	1	1	1	1	1	1	1	1	1	1	1	1	1	1	1	1	1	1	1	1	1
aap	AAW52973.1	1	1	1	1	1	1	1	1	1	1	1	1	1	1	1	1	1	1	1	1	1	1	1	1	1	1	1	1	1	1	1	1	1	1	1	1	1	1	1	1	1	1	1	1	1	1	1	1
aspR	AAW52975.1	1	1	1	0.682205	1	1	0.682205	1	1	1	1	1	0.268494	1	1	1	1	1	1	1	0.869055	0.869055	1	1	1	1	1	1	1	1	1	1	1	1	1	1	1	1	1	1	1	1	1	1	1	1	1	1
aspS	AAW52976.1	1	1	1	1	1	1	1	1	1	1	1	1	1	1	1	1	1	1	1	1	1	1	1	1	1	1	1	1	1	1	1	1	1	1	1	1	1	1	1	1	1	1	1	1	1	1	1	1
aspX	AAW52977.1	1	1	1	1	1	1	1	1	1	1	1	1	1	1	1	1	1	1	1	1	1	1	1	1	1	1	1	1	1	1	1	1	1	1	1	1	1	1	1	1	1	1	1	1	1	1	1	1
atlE	AAW52994.1	1	1	1	1	1	1	1	1	1	1	1	1	1	1	1	1	1	0.177331	1	1	1	1	1	1	1	1	1	1	1	1	1	1	1	1	1	1	1	1	1	1	1	1	1	1	1	1	1	1
bhp	AAW53096.1	1	1	1	1	1	1	1	1	1	1	1	1	1	1	1	1	1	0.177331	1	1	1	1	1	1	1	1	1	1	1	1	1	1	1	1	1	1	1	1	1	1	1	1	1	1	1	1	1	1
capA	AAW53125.1	1	1	1	1	1	1	1	1	1	1	1	1	1	1	1	1	1	0.177331	1	1	1	1	1	1	1	1	1	1	1	1	1	1	1	1	1	1	1	1	1	1	1	1	1	1	1	1	1	1
capB	AAW53175.1	0.0885669	0.0885669	0.554167	0.0313503	1	1.09971e-05	0.00269233	0.00675183	0.0034436	0.249889	0.00453365	0.156744	0.55988	0.55988	0.017091	0.00241308	0.00103355	1	0.915937	1	1	0.915937	0.915937	1	1	0.915937	1	0.907463	1	0.915937	0.915937	0.907463	0.907463	0.915937	0.907463	0.0013138	0.915937	1	2.64385e-17	0.000516577	0.915937	0.907463	0.915937	0.915937	1	0.915937	1	1
capC	AAW53183.1	0.10778	0.142666	0.565833	0.0281974	1	2.10221e-05	0.0024449	0.0182563	0.00287241	0.248116	0.00932209	0.154374	0.463164	0.446228	0.0157494	0.00138987	0.00138987	0.173839	0.91393	1	1	0.91393	0.91393	1	1	0.91393	1	0.905663	1	0.91393	0.91393	0.91393	0.91393	0.91393	0.91393	0.0103724	0.91393	1	8.30133e-17	0.000425917	0.91393	0.91393	0.91393	0.91393	1	0.91393	1	1
capD	AAW53184.1	0.10778	0.142666	0.565833	0.0281974	1	2.10221e-05	0.0024449	0.0182563	0.00287241	0.248116	0.00932209	0.154374	0.463164	0.446228	0.0157494	0.00138987	0.00138987	0.173839	0.91393	1	1	0.91393	0.91393	1	1	0.91393	1	0.905663	1	0.91393	0.91393	0.91393	0.91393	0.91393	0.91393	0.0103724	0.91393	1	8.30133e-17	0.000425917	0.91393	0.91393	0.91393	0.91393	1	0.91393	1	1
cidA	AAW53185.1	0.10778	0.142666	0.565833	0.0281974	1	2.10221e-05	0.0024449	0.0182563	0.00287241	0.248116	0.00932209	0.154374	0.463164	0.446228	0.0157494	0.00138987	0.00138987	0.173839	0.91393	1	1	0.91393	0.91393	1	1	0.91393	1	0.905663	1	0.91393	0.91393	0.91393	0.91393	0.91393	0.91393	0.0103724	0.91393	1	8.30133e-17	0.000425917	0.91393	0.91393	0.91393	0.91393	1	0.91393	1	1
clpB	AAW54812.1	1	0.289092	1	1	0.914426	0.160326	0.289092	0.367383	0.367383	1	0.367383	1	0.924269	1	0.720759	0.0302902	0.0629314	1	1	1	1	0.651244	1	1	1	1	1	1	1	1	1	1	1	1	1	1	1	1	1	0.373358	1	1	1	1	1	1	1	1
clpC	AAW55290.1	0.13829	0.0131936	1	0.891874	0.891874	1.35589e-05	0.00450155	0.00337997	0.00337997	0.267622	0.00337997	0.179629	0.0284714	0.201287	0.0335474	8.79925e-07	9.48e-06	0.576164	1	1	1	1	1	1	1	1	1	1	1	1	1	1	1	1	1	0.021202	1	1	1.76793e-05	0.562784	1	1	1	1	1	1	1	1
clpP	AAW54808.1	1	1	1	1	1	1	1	1	1	1	1	1	0.711725	0.711725	1	1	0.711725	1	1	1	1	1	1	1	1	1	1	1	1	1	1	1	1	1	1	1	1	1	1	1	1	1	1	1	1	1	1	1
clpX	AAW54982.1	0.455804	0.244492	1	0.0841289	0.690534	0.000174483	8.82812e-05	0.0016046	0.0334881	0.554263	0.0148876	0.39433	0.00844351	1	0.130331	7.71356e-06	0.000117366	0.0484114	1	1	1	1	1	1	1	1	1	1	1	1	1	1	1	1	1	0.364161	1	1	1.15717e-09	0.049421	1	1	1	1	1	1	1	1
dltA	AAW53223.1	1	1	1	1	0.669374	1	1	1	1	1	1	1	1	0.0417635	1	1	1	1	1	1	1	1	1	1	1	1	1	1	1	1	1	1	1	1	1	1	1	1	1	1	1	1	1	1	1	1	1	1
dltB	AAW53224.1	1	1	1	1	0.407668	1	1	1	1	1	1	1	1	1	1	1	1	1	1	1	1	1	1	1	1	1	1	1	1	1	1	1	1	1	1	1	1	1	1	1	1	1	1	1	1	1	1	1
dltC	AAW53225.1	0.368945	0.516986	1	1	1	1	0.516986	0.590234	0.329281	1	0.683832	0.00737206	0.704776	0.704776	0.000528625	0.704776	0.174075	1	1	0.696667	1	1	1	1	0.696667	0.696667	1	1	1	1	1	1	1	1	0.405522	0.725149	1	1	0.000379763	0.00455957	1	0.405522	1	1	1	1	1	1
dltD	AAW53239.1	0.0461486	0.416379	0.484167	0.366803	1	0.00127886	0.0603677	0.0895218	0.0282851	0.272942	0.0520703	0.0520703	1	0.24642	0.00486	0.0238838	0.00486	1	0.870739	0.83	1	0.83	0.83	1	0.83	1	0.83	0.34009	1	0.83	1	1	0.870739	0.83	0.83	9.58356e-06	0.870739	0.83	0.00165682	0.401683	1	1	1	1	0.83	0.870739	0.83	1
ebh	AAW53434.1	0.0392056	0.586243	1	0.0321134	0.0919224	0.0117122	0.567567	0.271492	1	0.271492	0.271492	1	0.193099	0.193099	0.0896774	0.193099	0.0290671	1	1	0.747273	1	0.465174	0.747273	1	0.747273	1	1	1	1	1	1	1	1	1	0.465174	0.465174	1	0.747273	0.0731068	0.747273	1	1	0.747273	1	0.747273	0.465174	1	1
esp	AAW53528.1	1	1	1	1	0.273814	1	1	1	1	1	1	1	1	1	1	1	1	1	1	1	1	1	1	1	1	1	1	1	1	1	1	1	1	1	1	1	1	1	1	1	1	1	1	1	1	1	1	1
icaA	AAW53548.1	1	1	1	1	1	1	1	1	1	1	1	1	1	1	1	1	1	0.177331	1	1	1	1	1	1	1	1	1	1	1	1	1	1	1	1	1	1	1	1	1	1	1	1	1	1	1	1	1	1
icaB	AAW53571.1	0.123262	0.123262	1	0.41333	0.41333	0.0044566	0.123262	0.0293854	0.321136	0.321136	0.07091	1	0.0825192	0.564318	0.564318	0.00225677	0.000585293	1	1	1	1	1	1	1	1	1	1	1	1	1	1	1	1	1	1	1	1	1	2.05728e-10	0.118551	1	1	1	1	1	1	1	1
icaC	AAW53641.1	1	1	1	1	1	1	1	1	1	1	1	1	1	1	1	1	1	1	1	1	1	1	1	1	1	1	1	1	1	1	1	1	1	1	1	1	1	1	1	1	1	1	1	1	1	1	1	1
icaD	AAW53642.1	1	1	1	1	1	1	1	1	1	1	1	1	1	1	1	1	1	0.436722	1	1	1	1	1	1	1	1	1	1	1	1	1	1	1	1	1	1	1	1	1	1	1	1	1	1	1	1	1	1
mprF	AAW53643.1	1	1	1	1	1	1	1	1	1	1	1	1	1	1	1	1	1	1	1	1	1	1	1	1	1	1	1	1	1	1	1	1	1	1	1	1	1	1	1	1	1	1	1	1	1	1	1	1
nuc	AAW54644.1	0.286704	0.0224562	1	1	1	0.000868756	0.187622	0.00162872	0.0154368	0.553923	0.00615514	0.37414	0.304958	0.245746	0.105309	4.31814e-07	5.39187e-05	0.555584	1	1	1	1	1	1	1	1	1	1	1	1	1	1	1	1	1	0.0858508	1	1	1.19476e-07	1	1	1	1	1	1	1	1	1
sdfG	AAW54246.1	1	1	1	1	1	1	1	1	1	1	1	1	1	1	1	1	0.927417	1	1	1	1	1	1	1	1	1	1	1	1	1	1	1	1	1	1	1	1	1	1	1	1	1	1	1	1	1	1	1
sdrF	AAW54085.1	0.0168054	1	1	0.496125	1	1	0.881308	0.690267	1	1	1	1	1	1	0.0341304	0.937629	1	0.0341304	1	1	1	1	1	1	1	1	1	1	1	1	1	1	1	1	1	1	1	1	1	1	1	1	1	1	1	1	1	1
sdrH	AAW54320.1	1	1	1	1	1	1	1	1	1	1	1	1	1	1	1	0.632042	0.632042	1	1	1	1	1	1	1	1	1	1	1	1	1	1	1	1	1	1	1	1	1	1	1	1	1	1	1	1	1	1	1
sepA	AAW53858.1	1	1	1	1	1	1	1	1	1	1	1	1	1	1	1	1	1	1	1	1	1	1	1	1	1	1	1	1	1	1	1	1	1	1	1	1	1	1	1	1	1	1	1	1	1	1	1	1
sesA	AAW53907.1	1	1	1	1	1	1	1	1	1	1	1	1	1	1	1	1	1	1	1	1	1	1	1	1	1	1	1	1	1	1	1	1	1	1	1	1	1	1	1	1	1	1	1	1	1	1	1	1
sesC	AAW53968.1	1	1	1	1	1	1	1	1	1	1	1	1	1	1	1	1	1	0.264671	1	1	1	1	1	1	1	1	1	1	1	1	1	1	1	1	1	1	1	1	1	1	1	1	1	1	1	1	1	1
sesE	AAW53908.1	1	1	1	1	1	1	1	1	1	1	1	1	1	1	1	1	1	0.264671	1	1	1	1	1	1	1	1	1	1	1	1	1	1	1	1	1	1	1	1	1	1	1	1	1	1	1	1	1	1
sesG	AAW53909.1	1	1	1	1	1	1	1	1	1	1	1	1	1	1	1	1	1	1	1	1	1	1	1	1	1	1	1	1	1	1	1	1	1	1	1	1	1	1	1	1	1	1	1	1	1	1	1	1
sesH	AAW53910.1	1	1	1	1	1	1	1	1	1	1	1	1	1	1	1	1	1	1	1	1	1	1	1	1	1	1	1	1	1	1	1	1	1	1	1	1	1	1	1	1	1	1	1	1	1	1	1	1
sesI	AAW53951.1	1	1	1	1	1	1	1	1	1	1	1	1	1	1	1	1	1	1	1	1	0.88	1	1	1	1	1	1	1	1	1	1	1	1	1	1	1	1	1	1	1	1	1	1	1	1	1	1	1
sspA	AAW54715.1	1	1	1	1	1	1	1	0.950455	1	1	0.950455	1	1	1	1	1	1	1	1	1	1	1	1	1	1	1	1	1	1	1	1	1	1	1	1	1	1	1	1	1	1	1	1	1	1	1	1	1
sspB	AAW54738.1	1	1	1	1	1	1	1	0.222715	0.952136	1	0.722447	1	1	1	1	0.458014	0.514674	1	1	1	1	0.229851	1	1	1	1	1	1	1	1	1	1	1	1	1	1	1	1	1	1	1	1	1	1	1	1	1	1
sspC	AAW54798.1	0.00578884	0.858104	1	0.802909	1	0.220346	1	0.560061	1	1	1	1	0.30513	0.525824	0.025304	0.502045	0.019892	1	1	1	1	1	1	1	0.537778	1	0.537778	1	1	1	0.537778	1	1	1	1	0.862553	1	1	0.287071	0.913277	1	0.276915	1	1	0.537778	1	1	1
tagA	AAW53644.1	1	1	1	1	1	1	1	1	1	1	1	1	1	1	1	1	1	1	1	1	1	1	1	1	1	1	1	1	1	1	1	1	1	1	1	1	1	1	1	1	1	1	1	1	1	1	1	1
tagB	AAW53645.1	1	1	1	1	1	1	1	1	1	1	1	1	1	1	1	1	1	1	1	1	1	1	1	1	1	1	1	1	1	1	1	1	1	1	1	1	1	1	1	1	1	1	1	1	1	1	1	1
tagD	AAW53646.1	1	1	1	1	1	1	1	1	1	1	1	1	1	1	1	1	1	1	1	1	1	1	1	1	1	1	1	1	1	1	1	1	1	1	1	1	1	1	1	1	1	1	1	1	1	1	1	1
tagG	AAW53666.1	1	1	1	1	1	1	1	1	1	1	1	1	1	1	1	1	1	1	1	1	1	1	1	1	1	1	1	1	1	1	1	1	1	1	1	1	1	1	1	1	1	1	1	1	1	1	1	1
tagH	AAW53667.1	1	1	1	1	1	1	1	1	1	1	1	1	1	1	1	1	1	1	1	1	1	1	1	1	1	1	1	1	1	1	1	1	1	1	1	1	1	1	1	1	1	1	1	1	1	1	1	1
tagX	AAW53668.1	1	1	1	1	1	0.646496	0.646496	1	1	1	1	1	0.869605	1	1	1	0.869605	0.0243298	1	1	1	1	1	1	1	1	1	1	1	1	1	1	1	1	1	1	1	1	1	1	1	1	1	1	1	1	1	1
vraF	AAW53669.1	1	0.943379	1	1	1	1	1	1	1	1	1	1	1	1	1	1	1	1	1	1	1	1	1	1	1	1	1	1	1	1	1	1	1	1	1	1	1	1	1	1	1	1	1	1	1	1	1	1
vraG	AAW53670.1	1	1	1	1	1	1	1	1	1	1	1	1	1	1	1	1	1	1	1	1	1	1	1	1	1	1	1	1	1	1	1	1	1	1	1	1	1	1	1	1	1	1	1	1	1	1	1	1
[truncated: 14 more columns]
